# Supplementary material for: Clinical isolates of Candida auris with enhanced adherence and biofilm formation due to genomic amplification of ALS4
Source: PLoS Pathog. 2023 Mar 13;19(3):e1011239. doi: 10.1371/journal.ppat.1011239 (PMC10035925; doi:10.1371/journal.ppat.1011239)
Supplement: S1 Dataset — Sheet 1. Whole genomic SNP and INDEL comparisons between the nonaggregative/yeast-form strain (SJ01) and aggregative-form strain SJ02. Sheet 2. Amino acid mutation analysis between strains SJ01 and SJ02. Sheet 3. Whole genomic SNP and INDEL comparisons between the aggregative-form strain SJ02 and “returned” strain SJ02Re. Sheet 4. Amino acid mutation analysis between strains SJ02 and SJ02Re. In total, 38 SNPs and 90 INDELs were found between strains SJ01 and SJ02. (XLSX) [file ppat.1011239.s001.xlsx]

## Sheet: 1-SNP-In_SJ01 & SJ02
Sheet 1. The nonaggregative/yeast-form (SJ01), aggregative-form Agg-1 (SJ02), “returned” nonaggregative/yeast-form Agg-1Re (SJ02), and aggregative-form BJCA001 strains.
In total, 38 SNPs and 90 INDELs were found between strains SJ01 and SJ02.
Chromosome	Position	Yeast (SJ01)	Agg-1 (SJ02)
PGLS01000001.1	106149	A	AT
PGLS01000001.1	166309	GT	G
PGLS01000001.1	185925	AT	A
PGLS01000001.1	217658	A	AT
PGLS01000001.1	252044	G	A
PGLS01000001.1	364946	A	AT
PGLS01000001.1	385642	GT	G
PGLS01000001.1	654375	G	C
PGLS01000001.1	778478	GA	G
PGLS01000001.1	906512	CG	C
PGLS01000001.1	1012098	TA	T
PGLS01000001.1	1014499	CA	C
PGLS01000001.1	1118664	C	T
PGLS01000001.1	1526882	AT	A
PGLS01000001.1	1539710	CA	C
PGLS01000001.1	1548020	GA	G
PGLS01000001.1	1634973	A	AT
PGLS01000001.1	1668078	TA	T
PGLS01000001.1	1668726	CT	C
PGLS01000001.1	1963794	GA	G
PGLS01000001.1	2083037	T	C
PGLS01000001.1	2166559	C	CT
PGLS01000001.1	2348427	G	T
PGLS01000001.1	2348431	G	T
PGLS01000001.1	2348453	G	A
PGLS01000001.1	2348459	C	A
PGLS01000001.1	2348471	C	T
PGLS01000001.1	2348493	C	T
PGLS01000001.1	2348501	G	A
PGLS01000001.1	2348502	G	A
PGLS01000001.1	2348531	C	T
PGLS01000001.1	2348536	A	G
PGLS01000001.1	2348583	G	A
PGLS01000002.1	96690	A	AT
PGLS01000002.1	262006	CT	C
PGLS01000002.1	265734	A	T
PGLS01000002.1	398603	G	GA
PGLS01000002.1	418840	G	GT
PGLS01000002.1	429782	A	AT
PGLS01000002.1	625791	G	GA
PGLS01000002.1	682561	GT	G
PGLS01000002.1	737948	A	T
PGLS01000002.1	765428	AT	A
PGLS01000002.1	958996	C	CT
PGLS01000002.1	1007401	A	G
PGLS01000002.1	1208273	C	G
PGLS01000002.1	1406308	CA	C
PGLS01000002.1	1455733	AT	A
PGLS01000003.1	57257	CA	C
PGLS01000003.1	81402	G	GT
PGLS01000003.1	467007	C	CA
PGLS01000003.1	478241	AT	A
PGLS01000003.1	685476	AT	A
PGLS01000003.1	711311	A	AT
PGLS01000004.1	332413	C	CT
PGLS01000004.1	449384	G	A
PGLS01000004.1	551119	T	C
PGLS01000004.1	871815	C	G
PGLS01000004.1	916543	C	CA
PGLS01000004.1	1054181	CA	C
PGLS01000004.1	1089845	TA	T
PGLS01000004.1	1123890	A	T
PGLS01000004.1	1158269	T	G
PGLS01000004.1	1171574	T	TA
PGLS01000004.1	1312886	C	CA
PGLS01000004.1	1317925	T	TA
PGLS01000004.1	1378167	G	GCT
PGLS01000004.1	1563096	T	TA
PGLS01000004.1	1658012	G	T
PGLS01000004.1	1757896	T	TC
PGLS01000004.1	1914408	CT	C
PGLS01000004.1	1965908	CT	C
PGLS01000004.1	2108678	A	AT
PGLS01000004.1	2532412	C	CA
PGLS01000004.1	2653083	C	CT
PGLS01000004.1	2892729	CT	C
PGLS01000004.1	3025308	T	G
PGLS01000004.1	3367880	GA	G
PGLS01000004.1	3784875	CT	C
PGLS01000004.1	3815229	CA	C
PGLS01000004.1	4024484	T	TA
PGLS01000004.1	4274566	C	CT
PGLS01000005.1	40435	TA	T
PGLS01000005.1	45755	A	C
PGLS01000005.1	48516	C	CT
PGLS01000005.1	231639	A	G
PGLS01000005.1	272783	CA	C
PGLS01000005.1	329200	GT	G
PGLS01000005.1	410396	T	G
PGLS01000005.1	522643	GA	G
PGLS01000005.1	577001	G	GA
PGLS01000005.1	601851	A	C
PGLS01000005.1	630535	A	C
PGLS01000005.1	700638	A	ATTT
PGLS01000005.1	949063	AGGTGGTGTCTG	A
PGLS01000006.1	321	G	A
PGLS01000006.1	322	A	G
PGLS01000006.1	342	GA	G
PGLS01000006.1	360	TA	T
PGLS01000006.1	403	A	AAG
PGLS01000006.1	421	C	CTA
PGLS01000006.1	79531	AT	A
PGLS01000006.1	90186	G	A
PGLS01000006.1	109969	GA	G
PGLS01000006.1	153326	AT	A
PGLS01000006.1	245553	G	GT
PGLS01000006.1	448883	C	T
PGLS01000006.1	507385	AT	A
PGLS01000006.1	966657	C	CT
PGLS01000007.1	57675	T	C
PGLS01000007.1	103572	A	C
PGLS01000007.1	153095	C	CT
PGLS01000007.1	210802	A	AT
PGLS01000007.1	401947	CT	C
PGLS01000007.1	474432	C	CA
PGLS01000007.1	491105	C	CA
PGLS01000007.1	562833	CTT	C
PGLS01000007.1	574320	CT	C
PGLS01000007.1	605162	A	ATT
PGLS01000007.1	638340	CT	C
PGLS01000007.1	748621	C	A
PGLS01000007.1	785495	GT	G
PGLS01000007.1	789421	CT	C
PGLS01000007.1	858197	CT	C
PGLS01000007.1	861482	CT	C
PGLS01000007.1	946998	C	CT
PGLS01000007.1	1009660	GA	G
PGLS01000007.1	1338256	AT	A
Notes:
1. SNP and INDEL analyses were performed using samtools and the GATK pipeline in house.
2. AnalysesOur analysis was based on the genomic sequence of C. auris strain B11221 (http://www.candidagenome.org/).
3. PGLS0100000*.1 stands forrepresents the GeneBank accession number.

## Sheet: 2. AA mu_SJ01 & SJ02
Sheet 2. Amino acid mutation analysis between strains SJ01) and SJ02.
In total, 13 missense mutations and 1 stop codon mutation were found between strains SJ01 and SJ02.
Mutation ID	Yeast (SJ01)	Agg-1 (SJ02)	Position	C. auris B11221 gene ID	C. albicans gene name	Functional description
CJI97_000102_252	A	T	252	CJI97_000102	orf19.592	Ortholog of S. cerevisiae YNL092W and S. pombe SPBC1778.07; a putative N2227-like methyltransferase; Hap43-repressed gene
CJI97_000307_586	P	A	586	CJI97_000307	PTP2	Predicted protein tyrosine phosphatase; involved in regulation of MAP kinase Hog1 activity; induced by Mnl1 under weak acid stress; rat catheter and Spider biofilm induced
CJI97_001184_232	K	I	232	CJI97_001184	BFR1	Protein involved in the maintenance of normal ploidy; S. cerevisiae ortholog cofers Brefeldin A resistance; stationary phase enriched protein; Spider biofilm repressed
CJI97_001397_865	M	K	865	CJI97_001397	orf19.6722	Protein similar to S. cerevisiae Rad4p; down-regulation associated with azole resistance
CJI97_001530_179	*	Q	179	CJI97_001530	orf19.5579	Protein with a predicted double-strand break repair domain; Hap43-repressed gene
CJI97_001616_139	S	C	139	CJI97_001616	orf19.1182	have SNAP receptor activity, phosphatidylinositol-3-phosphate binding activity and role in CVT pathway, macroautophagy, piecemeal microautophagy of nucleus, vacuole fusion, non-autophagic, vesicle fusion
CJI97_002337_1145	D	N	1145	CJI97_002337	DNA2	Protein similar to S. cerevisiae Dna2p, which is a DNA replication factor involved in DNA repair; induced under hydroxyurea treatment
CJI97_002381_53	Q	R	53	CJI97_002381	ZCF30	Predicted Zn(II)2Cys6 transcription factor; mutants are viable; repressed by fluphenazine; Spider biofilm induced
CJI97_002661_2	S	T	2	CJI97_002661	SEC4	Small GTPase of Rab family; role in post-Golgi secretion; possible C-terminal palmitoylation; downregulated on adherence to polystyrene; localizes to the Spitzenkorper during hyphal growth; functional homolog of S. ce
CJI97_004175_173	C	G	173	CJI97_004175	ALS4	GPI-anchored adhesin; role in adhesion, germ tube induction; growth, temperature regulated; expressed during infection of human buccal epithelial cells; repressed by vaginal contact; biofilm induced; repressed during
CJI97_004407_634	C	G	634	CJI97_004407	orf19.2680	have phospholipid-translocating ATPase activity and role in intracellular protein transport, phospholipid translocation, response to pheromone involved in conjugation with cellular fusion
CJI97_004420_362	Y	D	362	CJI97_004420	orf19.3915	Putative metallodipeptidase; protein present in exponential and stationary growth phase yeast; Hog1-induced; Hap43-repressed; sumoylation target; Spider biofilm repressed
CJI97_004586_55	G	S	55	CJI97_004586	orf19.5576	Putative pantothenate kinase; ortholog of S. cerevisiae Cab1; transposon mutation affects filamentous growth; repressed in core stress response
CJI97_005324_206	Q	K	206	CJI97_005324	RFX2	Transcriptional repressor; regulator of filamentation, response to DNA damage, adhesion, virulence in murine mucosal, systemic infections; RFX domain; regulated by Nrg1, UV-induced; partially complements S. cerevisiae
Notes:
1. C. albicans gene names and descriptions were according to the CGD database (http://www.candidagenome.org/).
2. Homology alignments were based on CGOB (http://cgob3.ucd.ie/).
3. * indicates the termination codon.
4. Mutation analysis was performed using in hourse script.
5. CJI97_00***** stands for GeneBank accession number.
6. CJI97_00*****_*** stands for the mutation position for specific protein.

## Sheet: 3. SNP-In_SJ02 & SJ02RE
Sheet 3. Whole genomic SNP and INDEL comparisons between the aggregating-form strain SJ02 and “returned” strain SJ02Re.
Totally 15 SNPs and 112 INDELs were found between strains SJ02 and SJ02.
Chromosome	Position	Agg-1(SJ02)	Agg-1Re(SJ02)
PGLS01000005.1	949063	A	AGGTGGTGTCTG
PGLS01000003.1	478241	A	AT
PGLS01000004.1	4016740	A	AT
PGLS01000001.1	185925	A	AT
PGLS01000002.1	549796	A	AT
PGLS01000002.1	765428	A	AT
PGLS01000002.1	846775	A	AT
PGLS01000007.1	1338256	A	AT
PGLS01000006.1	79531	A	AT
PGLS01000006.1	144198	A	AT
PGLS01000006.1	153326	A	AT
PGLS01000006.1	403	AAG	A
PGLS01000004.1	964961	AT	A
PGLS01000004.1	1384178	AT	A
PGLS01000004.1	3843549	AT	A
PGLS01000001.1	106149	AT	A
PGLS01000001.1	217658	AT	A
PGLS01000001.1	364946	AT	A
PGLS01000001.1	1634973	AT	A
PGLS01000002.1	429782	AT	A
PGLS01000002.1	1363264	AT	A
PGLS01000003.1	45061	AT	A
PGLS01000003.1	711311	AT	A
PGLS01000007.1	605162	ATT	A
PGLS01000005.1	700638	ATTT	A
PGLS01000002.1	1406308	C	CA
PGLS01000004.1	1078110	C	CA
PGLS01000004.1	3815229	C	CA
PGLS01000001.1	1668355	C	CA
PGLS01000005.1	473544	C	CA
PGLS01000005.1	877057	C	CA
PGLS01000002.1	253261	C	CT
PGLS01000004.1	1914408	C	CT
PGLS01000001.1	203082	C	CT
PGLS01000001.1	1668726	C	CT
PGLS01000002.1	116889	C	CT
PGLS01000002.1	262006	C	CT
PGLS01000007.1	858197	C	CT
PGLS01000007.1	861482	C	CT
PGLS01000003.1	685090	C	CT
PGLS01000007.1	562833	C	CTT
PGLS01000004.1	1312886	CA	C
PGLS01000004.1	3240334	CA	C
PGLS01000002.1	206248	CA	C
PGLS01000002.1	998232	CA	C
PGLS01000007.1	305958	CA	C
PGLS01000007.1	474432	CA	C
PGLS01000007.1	491105	CA	C
PGLS01000004.1	752844	CT	C
PGLS01000004.1	2653083	CT	C
PGLS01000004.1	3463964	CT	C
PGLS01000004.1	4274566	CT	C
PGLS01000001.1	1048933	CT	C
PGLS01000002.1	607081	CT	C
PGLS01000002.1	764814	CT	C
PGLS01000002.1	1118572	CT	C
PGLS01000007.1	169694	CT	C
PGLS01000007.1	946998	CT	C
PGLS01000005.1	222163	CT	C
PGLS01000004.1	968740	CT	C
PGLS01000002.1	958996	CT	C
PGLS01000007.1	275612	CT	C
PGLS01000006.1	421	CTA	C
PGLS01000001.1	778478	G	GA
PGLS01000004.1	76774	G	GA
PGLS01000004.1	420799	G	GA
PGLS01000004.1	1098719	G	GA
PGLS01000004.1	2557807	G	GA
PGLS01000004.1	3074129	G	GA
PGLS01000004.1	3341183	G	GA
PGLS01000001.1	1548020	G	GA
PGLS01000002.1	1065490	G	GA
PGLS01000006.1	342	G	GA
PGLS01000006.1	109969	G	GA
PGLS01000006.1	688331	G	GA
PGLS01000005.1	760887	G	GA
PGLS01000007.1	785470	G	GT
PGLS01000001.1	385642	G	GT
PGLS01000002.1	682561	G	GT
PGLS01000007.1	785495	G	GT
PGLS01000006.1	507986	G	GT
PGLS01000006.1	996409	G	GT
PGLS01000005.1	329200	G	GT
PGLS01000004.1	1802314	GA	G
PGLS01000004.1	3924227	GA	G
PGLS01000002.1	625791	GA	G
PGLS01000006.1	40947	GA	G
PGLS01000007.1	103549	GAA	G
PGLS01000003.1	245147	GAAA	G
PGLS01000002.1	1068778	GT	G
PGLS01000002.1	1278653	GT	G
PGLS01000003.1	81402	GT	G
PGLS01000004.1	515615	GT	G
PGLS01000004.1	1089845	T	TA
PGLS01000001.1	1668078	T	TA
PGLS01000004.1	4010587	T	TA
PGLS01000001.1	1103332	T	TA
PGLS01000002.1	1108002	T	TA
PGLS01000007.1	1009325	T	TA
PGLS01000007.1	1051753	T	TA
PGLS01000007.1	1195165	T	TA
PGLS01000006.1	360	T	TA
PGLS01000005.1	40435	T	TA
PGLS01000005.1	814099	T	TA
PGLS01000004.1	1171574	TA	T
PGLS01000004.1	1340966	TA	T
PGLS01000004.1	1563096	TA	T
PGLS01000004.1	2097990	TA	T
PGLS01000004.1	2553921	TA	T
PGLS01000005.1	181449	TA	T
PGLS01000005.1	527449	TA	T
PGLS01000004.1	1757896	TC	T
PGLS01000001.1	2348389	A	G
PGLS01000001.1	2348663	A	G
PGLS01000002.1	67003	A	G
PGLS01000006.1	321	A	G
PGLS01000004.1	3925695	A	T
PGLS01000005.1	45755	C	A
PGLS01000001.1	2348566	C	T
PGLS01000001.1	2348561	G	A
PGLS01000006.1	322	G	A
PGLS01000007.1	65321	G	T
PGLS01000004.1	3925697	T	A
PGLS01000004.1	3657886	T	C
PGLS01000001.1	2348621	T	C
PGLS01000001.1	2348748	T	C
PGLS01000006.1	448883	T	C
Notes:
1. SNP and INDEL analysis were performed using samtools and GATK pipline in house.
2. Our analysis was based on the genomic sequence of C. auris B11221 (http://www.candidagenome.org/download/gff/C_auris_B11221).
3. PGLS0100000*.1 stands for GeneBank accession number.

## Sheet: 4. AA mu_SJ02 & SJ02RE
Sheet 4. Amino acid mutation analysis between strains SJ02 and SJ02Re.
Totally 3 missense mutations were found between strain SJ02) and SJ02.
Mutation ID	Agg-1 (SJ02)	Agg-1Re (SJ02)	Position	C. auris B11221 gene ID	C. albicans gene name	Functional description
CJI97_001103_812	S	P	812	CJI97_001103	RDH54	Putative DNA-dependent ATPase with a predicted role in DNA recombination and repair; transcriptionally induced by interaction with macrophages
CJI97_004175_173	G	C	173	CJI97_004175	ALS4	GPI-anchored adhesin; role in adhesion, germ tube induction; growth, temperature regulated; expressed during infection of human buccal epithelial cells; repressed by vaginal contact; biofilm induced; repressed during
CJI97_005003_315	Q	K	315	CJI97_005003	orf19.7159	Putative protein of unknown function; Hap43p-repressed gene; ortholog of <i>S. cerevisiae</i> YMR185W
Notes:
1. C. albicans gene names and descriptions were according to the CGD database (http://www.candidagenome.org/).
2. Homology alignments were based on CGOB (http://cgob3.ucd.ie/).
3. * indicates the termination codon.
4. Mutation analysis was performed using in hourse script.
5. CJI97_00***** stands for GeneBank accession number.
6. CJI97_00*****_*** stands for the mutation position for specific protein.
