# Supplementary material for: Clinical isolates of Candida auris with enhanced adherence and biofilm formation due to genomic amplification of ALS4
Source: PLoS Pathog. 2023 Mar 13;19(3):e1011239. doi: 10.1371/journal.ppat.1011239 (PMC10035925; doi:10.1371/journal.ppat.1011239)
Supplement: S2 Dataset — Sheet 1. The nonaggregative/yeast-form (SJ01), aggregative-form Agg-1 (SJ02), “returned” nonaggregative/yeast-form Agg-1Re (SJ02), and aggregative-form BJCA001 strains. Sheet 2. CNV analysis of ALS4 for 1156 C. auris strains. Sequences were retrieved from the NCBI database. (XLSX) [file ppat.1011239.s002.xlsx]

## Sheet: CNVs
Copy number variation analysis for 5328 C. auris genes
C. auris B8441 gene ID	Yeast (SJ01)	Agg-1 (SJ02)	Agg-1Re (SJ02)	Agg-2 (BJCA001)	Yeast (XM03-1)	C. albicans gene name	Functional description	chromosome	Start	End
CJI97_000008	1.12457	0.876136	0.905375	1.18945	0.919429	orf19.3701	Protein of unknown function; mutants are viable; ortholog of S. cervisiae Art10, a protein of unknown function	1	34718	36133
CJI97_000009	1.10583	0.956724	0.984045	1.28837	1.01618		Ortholog(s) have heme binding, heme transmembrane transporter activity, role in heme import across plasma membrane and integral component of membrane, plasma membrane localization	1	38265	40193
CJI97_000010	1.15285	1.05062	1.06611	1.42766	1.07563	ZRT1	Putative zinc transporter; acts with Pra1 in sequestration of zinc from host tissues during infection; hyphal, macrophage-induced; alkaline induced upon adherence to polystyrene; induced in oralpharyngeal candidasis;	1	41213	42817
CJI97_000011	1.00446	0.87557	0.877016	1.16206	0.889851	ZRT1	Putative zinc transporter; acts with Pra1 in sequestration of zinc from host tissues during infection; hyphal, macrophage-induced; alkaline induced upon adherence to polystyrene; induced in oralpharyngeal candidasis;	1	43597	44271
CJI97_000012	1.14492	0.894077	0.976528	1.29112	1.03702		Protein of unknown function	1	45327	45935
CJI97_000013	1.11367	0.96029	1.05362	1.26183	1.11034		Protein of unknown function	1	46118	46930
CJI97_000014	1.12526	0.949817	1.03409	1.24213	1.04458		Ortholog of Candida lusitaniae ATCC 42720 : CLUG_01211	1	47478	48824
CJI97_000015	1.03069	0.924986	1.01493	1.25703	0.988758	orf19.7077	Putative ferric reductase; induced by Mac1 under copper starvation; Plc1-regulated; Rim101-repressed	1	50239	52017
CJI97_000016	1.0854	0.976527	1.10075	1.24666	1.0219	HSX11	UDP-glucose:ceramide glucosyltransferase (glucosylceramide synthase [GCS], EC 2.4.1.80); involved in glucosylceramide biosynthesis, which is important for virulence	1	52491	53867
CJI97_000017	1.11515	0.987927	1.04194	1.29182	1.08208	CAT2	Major carnitine acetyl transferase; intracellular acetyl-CoA transport; localized in peroxisomes and mitochondria; induced in macrophages; Hog1-repressed; stationary phase enriched; farnesol-upregulated in biofilm; Sp	1	56038	57900
CJI97_000018	1.04988	1.00998	1.0953	1.20516	1.06721	orf19.4614	pathway; Spider biofilm induced	1	58360	62001
CJI97_000019	0.977958	0.888167	1.02183	1.15604	1.03652	orf19.4611	have ribose phosphate diphosphokinase activity, role in 5-phosphoribose 1-diphosphate biosynthetic process, cytokinesis, fungal-type cell wall organization and cytosol, ribose phosphate diphosphokinase complex localiz	1	62016	62987
CJI97_000020	1.13354	1.0717	1.14494	1.26522	1.14201	ILV3	Dihydroxyacid dehydratase; repressed by nitric oxide; macrophage-induced protein; protein in exponential and stationary growth phase; Sef1, Sfu1p, Hap43-regulated; farnesol-repressed; flow model biofilm induced; Spide	1	63284	65050
CJI97_000021	1.08195	0.952919	1.06821	1.20096	1.02676	orf19.5203	Protein of unknown function; Hap43-induced gene	1	67058	68830
CJI97_000022	1.09703	1.00579	1.12418	1.15146	1.15579	LYS21	Homocitrate synthase, major isoform; lysine biosynthesis; expression increased in a fluconazole-resistant isolate; colony morphology-related gene regulation by Ssn6; ketoconazole-repressed; regulated by Gcn2, Gcn4, Ha	1	69440	70735
CJI97_000023	1.01223	0.956869	1.06492	1.10945	1.04619	SYG1	have role in signal transduction and Golgi apparatus, endoplasmic reticulum, fungal-type vacuole membrane, mitochondrion, plasma membrane localization	1	71338	74148
CJI97_000024	1.00152	0.935924	1.12422	1.12281	1.06776	orf19.782	have serine hydrolase activity, triglyceride lipase activity, role in lipid homeostasis and endoplasmic reticulum, lipid particle localization	1	74312	76207
CJI97_000025	0.993881	1.02792	1.077	1.0906	1.02858	orf19.783	have role in endocytosis, phospholipid translocation, retrograde vesicle-mediated transport, Golgi to ER, vacuole organization and COPI-coated vesicle, Golgi membrane, endosome localization	1	77080	80487
CJI97_000026	1.05629	0.961936	1.09938	1.09283	1.0654	orf19.6853	Protein of unknown function; Spider biofilm repressed	1	83295	84371
CJI97_000027	0.855479	0.834687	0.868604	0.93479	0.90819	ATP1	ATP synthase alpha subunit; antigenic in human/mouse; at hyphal surface; ciclopirox, ketoconazole, flucytosine induced; Efg1, caspofungin repressed; may be essential; sumoylation target; stationary phase-enriched; Spi	1	85712	85777
CJI97_000028	0.930159	0.992418	1.04446	1.03528	1.01401	orf19.6855	Protein of unknown function	1	87893	89344
CJI97_000029	0.976813	0.857764	0.980943	1.10219	1.01351	orf19.6852	Ortholog of Rmd6 involved in S. cerevisiae sporulation; flow model biofilm induced	1	89485	90246
CJI97_000030	1.02869	1.05724	1.06574	1.10097	1.06904	APE2	Neutral arginine, alanine, leucine specific metallo-aminopeptidase; purified from cell wall/intracellular fractions; protein repressed during mating; Hog1, farnesol-induced; may be essential (UAU1 method); rat cathete	1	90263	92860
CJI97_000031	1.0146	1.1023	1.09115	0.977609	1.12891		Protein of unknown function	1	94151	94576
CJI97_000032	0.79933	0.821226	0.791718	0.800773	0.760441	ESS1	Prolyl isomerase (parvulin class); essential; involved in yeast-hyphal switching, Cph1p pathway; has inflexible linker between WW and isomerase domains, unlike human homolog; functional homolog of S. cerevisiae Ess1p	1	94836	95285
CJI97_000033	1.03623	1.08096	1.00249	1.04125	1.04482	URA6	have adenylate kinase activity, uridylate kinase activity, role in 'de novo' pyrimidine nucleobase biosynthetic process and cytosol, mitochondrion, nucleus localization	1	96376	97281
CJI97_000034	0.940574	0.958552	0.935455	1.04971	1.00329	orf19.5194.1	Putative protein of unknown function; clade-associated gene expression	1	97672	98390
CJI97_000035	0.963648	0.923777	0.975601	0.970985	0.902876	PAN3	tail shortening, postreplication repair and PAN complex, cytosol, nucleus localization	1	98927	100963
CJI97_000036	0.925543	0.994056	0.982458	1.01846	1.0304	PCL5	Putative cyclin for Pho85 kinase; Gcn4-induced; suppresses toxicity of C. albicans Gcn4 overproduction in S. cerevisiae via increased Pho85-dependent phosphorylation and degradation of Gcn4; rat catheter and Spider bi	1	102109	102954
CJI97_000037	1.0337	0.989641	1.01761	1.06887	0.933584	orf19.7502	Protein of unknown function; Hap43-induced gene; upregulated in a cyr1 null mutant; Spider biofilm induced	1	104901	105734
CJI97_000038	0.998856	1.04435	1.01006	1.01951	0.982035	NAP1	Nucleosome assembly protein; mutants show constitutive filamentous growth; present in exponential and stationary growth phase yeast cultures	1	107111	108334
CJI97_000039	0.955171	1.01268	0.931497	0.97621	0.875409	PXA1	subfamily ABC family transporter	1	108576	111008
CJI97_000040	0.984486	0.977189	0.967797	0.953223	0.960852	DAL9	Putative allantoate permease; fungal-specific (no human or murine homolog)	1	113223	114785
CJI97_000041	0.937806	0.888085	0.89024	0.970634	0.938537	OAC1	Putative mitochondrial inner membrane transporter; rat catheter biofilm induced	1	115312	116298
CJI97_000042	0.894972	0.885412	0.848742	0.883687	0.895795		Has domain(s) with predicted hydrolase activity	1	117407	118237
CJI97_000043	0.909698	0.829869	0.938785	0.964396	0.890046	orf19.2165	Predicted hydrolase; induced by nitric oxide	1	118886	119725
CJI97_000044	0.9698	0.982948	0.976036	0.963707	1.00377	CYM1	Putative metalloprotease of the mitochondrial intermembrane space; rat catheter biofilm induced	1	120033	123170
CJI97_000045	0.870339	0.87008	0.960808	0.926391	0.949858	ERV25	Component of COPII-coated vesicles; transcript induced upon filamentous growth; rat catheter biofilm repressed	1	124204	124842
CJI97_000046	0.852989	0.884752	0.903973	0.892265	0.936709	orf19.7406	Protein of unknown function	1	124844	126787
CJI97_000047	1.01434	0.967784	0.973876	0.898197	0.951036	orf19.7405	Ortholog of Rad33; involved in nucleotide excision repair in S. cerevisiae; induced by Mnl1 under weak acid stress	1	126923	127609
CJI97_000048	1.01689	0.971975	0.974133	0.986341	0.844972	orf19.7404	deaminase;, catalyzes degradation of L-serine and L-threonine; required to use serine or threonine as a sole nitrogen source; Spider biofilm repressed	1	127685	128707
CJI97_000049	0.942674	0.930876	0.936155	0.895274	0.948778	orf19.7403	Protein of unknown function	1	129138	131399
CJI97_000050	0.928229	0.915825	0.939609	0.880514	0.954642	DOT1	Putative modulator of white-opaque switching	1	132181	135420
CJI97_000051	0.962952	0.928804	0.930823	0.892477	0.943068	ISW2	Ortholog of S. cerevisiae Isw2; an ATPase involved in chromatin remodeling; required for chlamydospore formation; Hap43-induced gene; repressed by high-level peroxide stress	1	135583	138798
CJI97_000052	0.901856	0.919585	0.90484	0.853968	0.907988	orf19.7425	have uracil DNA N-glycosylase activity, role in DNA repair and mitochondrion, nucleus localization	1	139207	140319
CJI97_000053	0.913922	0.964939	0.929287	0.888654	0.916287	orf19.7426	have role in protein N-linked glycosylation via asparagine, protein complex assembly and oligosaccharyltransferase complex localization	1	140670	141737
CJI97_000054	0.960863	0.897256	1.02124	0.975001	1.0147	orf19.7427	have Golgi apparatus, fungal-type vacuole membrane localization	1	141935	143149
CJI97_000055	0.998058	1.00641	0.931807	0.926508	1.03162	KRE9	Protein of beta-1,6-glucan biosynthesis; required for serum-induced hyphal growth; required for efficient utilization of galactose and for growth on glucose; similar to S. cerevisiae Kre9p and Knh1p; O-glycosylated by	1	143970	144788
CJI97_000056	0.936457	0.997077	0.956679	0.936566	0.991699	KRE9	Protein of beta-1,6-glucan biosynthesis; required for serum-induced hyphal growth; required for efficient utilization of galactose and for growth on glucose; similar to S. cerevisiae Kre9p and Knh1p; O-glycosylated by	1	145727	146527
CJI97_000057	0.918692	0.935561	0.967822	0.897825	1.01588	MGM101	Putative mitochondrial genome maintenance protein; fungal-specific (no human or murine homolog); mutation confers hypersensitivity to tubercidin (7-deazaadenosine)	1	147421	148119
CJI97_000058	0.944814	1.04488	0.978289	0.895414	0.943288	orf19.2954	Protein of unknown function; Hap43-repressed gene; repressed by nitric oxide	1	148263	148853
CJI97_000059	0.897206	0.938107	0.919901	0.965183	0.90953	TOM20	Putative mitochondrial primary import receptor	1	150038	150559
CJI97_000060	0.96959	0.977994	0.921704	0.927607	0.932342	EXG2	GPI-anchored cell wall protein, similar to S. cerevisiae exo-1,3-beta-glucosidase Exg2p; predicted Kex2p substrate; induced during cell wall regeneration; possibly an essential gene, disruptants not obtained by UAU1 m	1	150718	152202
CJI97_000061	1.06228	0.994427	1.04182	1.02692	1.05328	HOM6	Putative homoserine dehydrogenase; Gcn4-regulated; induced by amino acid starvation (3-ATtreatment); macrophage-induced protein; protein level decreases in stationary phase cultures; flow model biofilm repressed	1	152307	153386
CJI97_000062	0.990163	0.996875	1.01267	0.926119	1.01272	IML1	Putative protein with a role in autophagy; rat catheter biofilm induced	1	153427	157968
CJI97_000063	1.02498	0.951704	1.00895	0.913002	0.967658	SNO1	Protein with a predicted role in pyridoxine metabolism; stationary phase protein; regulated by Tup1, Efg1; Spider biofilm induced	1	158183	158917
CJI97_000064	1.01644	1.03751	1.05375	0.947049	1.02334	SNZ1	Stationary phase protein; vitamin B synthesis; induced byyeast-hypha switch, 3-AT or in azole-resistant strain overexpressing MDR1; soluble in hyphae; regulated by Gcn4, macrophage; Spider biofilm induced; rat cathete	1	160253	161131
CJI97_000065	0.985328	0.991938	0.9147	0.833432	0.920799	PEX22	Putative peroxin	1	161209	161730
CJI97_000066	0.948044	1.01049	1.06377	0.891621	1.00754	LTE1	Protein similar to GDP/GTP exchange factors; repressed by alpha pheromone in SpiderM medium; flow model biofilm repressed	1	162045	166196
CJI97_000067	0.842054	0.776798	0.882896	0.815166	0.855944	orf19.2237.1	Ortholog of Slx9 required for pre-rRNA processing; associated with 90S pre-ribosome and 43S small ribosomal subunit precursor, interacts with U3 snoRNA in S. cerevisiae; gene has intron; Spider biofilm induced	1	167108	167638
CJI97_000068	1.02913	1.01304	1.04343	0.940725	1.06506	FHL1	Fork-head transcription factor; forms a heterodimer with Ifh1 that is tethered to promoters by Tbf1; positively regulates rRNA and ribosomal protein gene transcription	1	168636	171632
CJI97_000069	1.08488	1.04498	0.982844	0.953876	0.991425	PRE2	Putative proteasome beta-5 subunit; macrophage-induced protein	1	171928	172776
CJI97_000070	0.813983	0.771984	0.712704	0.683984	0.749433	RPL11	Ribosomal protein; repressed by phagocytosis; colony morphology-related gene regulation by Ssn6; Hap43-induced; Spider biofilm repressed	1	173155	173157
CJI97_000071	1.04866	0.956021	1.01661	0.879685	1.03577	orf19.2231	Protein of unknown function; Spider biofilm induced	1	175164	175212
CJI97_000072	1.06527	1.01135	1.03694	0.975946	1.09063	orf19.2229	have ubiquitin-protein transferase activity, role in protein ubiquitination, response to ethanol, septin ring assembly and cytoplasm, nucleus localization	1	177173	178597
CJI97_000073	0.997454	0.97195	1.0606	0.869442	1.00251	orf19.2228	have actin filament binding, actin monomer binding activity	1	178636	179679
CJI97_000074	0.928553	0.950297	0.972704	0.893111	1.0091	orf19.2227	Protein of unknown function; flow model biofilm induced; nitric oxide-repressed	1	180306	181403
CJI97_000075	0.887531	0.963313	0.97117	0.812398	0.968959	orf19.3147	Protein of unknown function	1	181563	182159
CJI97_000076	0.974599	0.961601	1.03142	0.885765	1.03951	orf19.3148	Protein of unknown function; possibly an essential gene, disruptants not obtained by UAU1 method	1	182229	184226
CJI97_000077	0.954628	0.93239	1.02101	0.936532	1.10332	LSP1	Eisosome component with a predicted role in endocytosis; protein present in exponential and stationary growth phase yeast cultures; caspofungin repressed; biofilm induced; fungal-specific (no human/murine homolog); su	1	186126	187058
CJI97_000078	1.0155	0.929391	0.999456	0.940204	1.02613	orf19.22	Protein with homology to peroxisomal membrane proteins; Sef1p-, Sfu1p-, and Hap43p-regulated gene	1	189093	189779
CJI97_000079	0.972306	1.0141	0.973576	0.830572	1.04647	RTS1	Putative serine/threonine-protein phosphatase B-type regulatory subunit; transcription is regulated upon yeast-hyphal switch	1	191671	194007
CJI97_000080	0.959293	0.942445	0.975247	0.839818	0.923058	IMH3	dehydrogenase; enzyme of GMP biosynthesis; target of mycophenolic acid and mizoribine monophosphate; antigenic during infection; repressed in core stress response; snoRNA snR54 encoded within IMH3 intron	1	194978	195428
CJI97_000081	1.04713	0.930811	1.08293	0.866792	1.12368	SCP1	Putative cortical actin cytoskeleton protein; constitutive expression independent of MTL or white-opaque status	1	196858	197388
CJI97_000082	0.985838	1.07247	1.11422	0.849302	0.965897	MAK16	Putative constituent of 66S pre-ribosomal particles; Hap43-induced; repressed by prostaglandins; Spider biofilm induced	1	198076	199005
CJI97_000083	1.02413	0.972192	1.0942	0.928505	1.11252	RTA2	Flippase involved in sphingolipid long chain base release; mediates calcineurin-dependent ER stress response and resistance to azoles; Plc1p, Ca2+, calcineurin-regulated;	1	199492	200841
CJI97_000084	0.930644	0.97758	1.00214	0.852001	1.16037	EFH1	APSES transcription factor; homodimer; minor role in transcriptional regulation vs Efg1; regulates filamentous growth, phenotypic switch; EFG1 and EFH1 genetically interact; expression interferes with mouse intestinal	1	201231	201764
CJI97_000085	0.904147	0.944897	1.01683	0.863715	0.978134	AVT1	Putative vacuolar transporter; promoter bound by a1p and alpha2p by ChIP-chip analysis	1	204102	205703
CJI97_000086	0.98567	0.990884	1.04446	0.903456	1.10759	orf19.5495	Putative RNA-binding protein; induced by alpha pheromone in SpiderM medium	1	205829	208939
CJI97_000087	1.05397	1.14948	1.06816	0.957534	1.16368	GSP1	Small RAN G-protein; essential; no prenylation predicted; can rescue S. cerevisiae gsp1 viability; macrophage/pseudohyphal-induced; transcript not regulated by white-opaque, yeast-hypha switching; GlcNAc-induced; Spid	1	211775	212422
CJI97_000088	0.95603	1.1049	0.97088	0.847991	1.09096	orf19.5492	have mRNA binding, pre-mRNA 5'-splice site binding activity, role in mRNA 5'-splice site recognition and U1 snRNP, U2-type prespliceosome, commitment complex localization	1	212535	212894
CJI97_000089	0.511616	0.530539	0.553865	0.471548	0.549099	ATP14	Putative mitochondrial F1F0 ATP synthase subunit; macrophage/pseudohyphal-induced	1	213487	213504
CJI97_000090	0.970661	0.930827	0.994862	0.870481	0.987565	orf19.5491	Protein of unknown function	1	214459	215637
CJI97_000091	0.991578	1.02113	1.00603	0.878302	1.0673	orf19.5489	Protein of unknown function	1	215641	215674
CJI97_000092	1.00756	1.05751	1.15058	0.913179	1.06399	CDC46	Putative hexameric MCM complex subunit; predicted role in control of cell division; periodic mRNA expression. peak at cell-cycle M/G1 phase; regulated by tyrosol, cell density, Plc1; repressed by alpha pheromone in Sp	1	217833	220022
CJI97_000093	0.843359	0.907334	0.99642	0.753594	1.00341	orf19.5985	have tubulin binding activity, role in response to cold, tubulin complex assembly and cytosol, nucleus, polysome, prefoldin complex localization	1	220356	220372
CJI97_000094	0.98425	0.945156	1.10669	0.887169	1.0917	orf19.5984	Putative protein of unknown function; homozygous transposon insertion causes decreased colony wrinkling under filamentous growth-inducing conditions, but does not block true hyphal formation in liquid media	1	221026	222039
CJI97_000095	0.575175	0.65746	0.63267	0.507698	0.657052	RPL18	Predicted ribosomal protein; Plc1p-regulated, Tbf1-activated; repressed upon phagocytosis by murine macrophage; Hap43p-induced; Spider biofilm repressed	1	222872	222983
CJI97_000096	0.658734	0.717818	0.783693	0.611377	0.736262	RPS19A	Putative ribosomal protein S19; protein level decreases in stationary phase cultures; Spider biofilm repressed	1	224645	224664
CJI97_000097	0.953608	1.01822	1.10142	0.907822	1.08555	DYN1	Dynein heavy chain; motor protein that moves to microtubule minus end; required for yeast cell separation, spindle positioning, nuclear migration, hyphal growth; regulated by Mig1, Hap43; flow model and rat catheter b	1	225409	237858
CJI97_000098	0.90646	0.993395	1.11064	0.872155	1.10993	orf19.1403	have ATP:ADP antiporter activity, calcium ion binding activity, role in ADP transport, ATP transport, mitochondrial transport and mitochondrion localization	1	238907	240499
CJI97_000099	1.03266	1.08741	1.12385	0.919997	1.1181	PMS1	Putative DNA mismatch repair factor; ortholog of S. cerevisiae PMS1 which is an ATP-binding protein involved in DNA mismatch repair	1	241392	242232
CJI97_000100	1.01983	0.980922	1.08053	0.927657	1.09652	orf19.1604	Predicted Gal4-like DNA-binding transcription factor; Spider biofilm induced	1	244991	247591
CJI97_000101	0.943004	0.94604	1.04962	0.863386	1.01871	ECM22	Zn(II)2Cys6 transcription factor; rat catheter and Spider biofilm induced	1	248535	251060
CJI97_000102	0.943337	1.01094	1.06339	0.876062	1.01024	orf19.592	Ortholog of S. cerevisiae YNL092W and S. pombe SPBC1778.07; a putative N2227-like methyltransferase; Hap43-repressed gene	1	251291	252493
CJI97_000103	1.01279	1.04197	1.25771	0.909902	1.14822	VPS21	Late endosomal Rab small monomeric GTPase involved in transport of endocytosed proteins to the vacuole; involved in filamentous growth and virulence; Spider biofilm induced	1	253457	254092
CJI97_000104	1.10871	1.13445	1.13904	0.903498	1.22616	orf19.590	Putative thiamine biosynthesis enzyme; decreased expression in an ssr1 null mutant; protein present in exponential and stationary growth phase yeast cultures	1	254330	255241
CJI97_000105	0.972136	0.992462	1.09512	0.884889	1.0946	PTP1	Phosphotyrosine-specific protein phosphatase; rat catheter biofilm induced	1	255554	256498
CJI97_000106	0.996754	1.06379	1.11353	0.904872	1.05225	orf19.6366	with predicted RNA binding activity	1	256740	257510
CJI97_000107	1.08773	1.19347	1.15856	1.03046	1.11077	SSB1	HSP70 family heat shock protein; mRNA in yeast and germ tubes; at yeast cell surface, not hyphae; antigenic in human/mouse infection; macrophage, GCN-induced; possibly essential; sumoylation target; Hap43-induced; Spi	1	258484	260325
CJI97_000108	0.94724	1.04119	1.10019	0.883715	1.09487	RIO2	Putative serine kinase with a predicted role in the processing of the 20S pre-rRNA into mature 18S rRNA; null mutants are hypersensitive to caspofungin	1	260454	261701
CJI97_000109	0.926586	1.00951	1.10295	0.860298	1.09713	orf19.6371	Protein of unknown function	1	261901	263202
CJI97_000110	0.998715	1.03875	1.13434	0.847459	1.05817	DCP2	have chromatin binding, m7G(5')pppN diphosphatase activity, mRNA binding activity	1	263251	265737
CJI97_000111	0.964559	1.04071	1.09925	0.927399	1.0344	orf19.6374	have unfolded protein binding activity, role in mitochondrial proton-transporting ATP synthase complex assembly and integral component of mitochondrial membrane, mitochondrial inner membrane localization	1	266021	266860
CJI97_000112	1.0069	1.13611	1.17648	0.944006	1.24774	RPS20	Putative ribosomal protein; repressed upon phagocytosis by murine macrophage; transcript positively regulated by Tbf1; Spider biofilm repressed	1	267619	267975
CJI97_000113	1.01836	1.08469	1.0812	0.955351	1.07112	PTC5	Mitochondrial protein phosphatase of the Type 2C-related family (serine/threonine-specific), involved in drug response and cadmium tolerance	1	269333	271033
CJI97_000114	0.98557	1.04957	1.09929	0.918998	1.08506	SKI2	have mRNA binding activity, role in nuclear-transcribed mRNA catabolic process, 3'-5' exonucleolytic nonsense-mediated decay, nuclear-transcribed mRNA catabolic process, non-stop decay and Ski complex, cytosol localiz	1	271188	274898
CJI97_000115	0.946537	0.957588	0.989051	0.907661	1.13128	orf19.6431	Protein of unknown function; Spider biofilm induced	1	274910	275731
CJI97_000116	1.09736	1.0824	1.13522	0.930161	1.15254	orf19.6432	have ATPase activity, role in response to drug, ribosomal large subunit biogenesis and cytosol, preribosome, large subunit precursor localization	1	275834	278182
CJI97_000117	1.05492	1.08972	1.13054	0.848359	1.05213	PEX19	have peroxisome membrane targeting sequence binding activity	1	278233	279225
CJI97_000118	1.08549	0.997983	1.15714	0.899317	1.14998	orf19.6424	have SUMO transferase activity, role in hyphal growth, mitotic spindle elongation and condensed nuclear chromosome, cytosol, nuclear heterochromatin localization	1	280518	280994
CJI97_000119	1.06073	1.13177	1.09639	0.944028	1.18242	orf19.6423	have fructose-2,6-bisphosphate 2-phosphatase activity, role in glucose metabolic process and cytoplasm localization	1	281143	282510
CJI97_000120	1.02322	1.07115	1.04774	0.901549	1.11444	SSY5	have serine-type endopeptidase activity, role in protein processing, response to amino acid and extrinsic component of plasma membrane localization	1	283471	285810
CJI97_000121	1.05864	1.07324	1.1234	0.848439	1.07857	PGA31	Cell wall protein; putative GPI anchor; expression regulated upon white-opaque switch; induced by Congo Red and cell wall regeneration; Bcr1-repressed in RPMI a/a biofilms	1	285980	286834
CJI97_000122	1.0024	0.990418	1.07641	0.957027	1.04468	PGA31	Cell wall protein; putative GPI anchor; expression regulated upon white-opaque switch; induced by Congo Red and cell wall regeneration; Bcr1-repressed in RPMI a/a biofilms	1	287534	288310
CJI97_000123	1.0259	1.07122	1.13866	0.950401	1.10631	orf19.6418	have unfolded protein binding activity, role in protein import into nucleus, ribosomal large subunit biogenesis and cytoplasm, nucleus localization	1	289113	291041
CJI97_000124	0.883751	0.893399	1.07932	0.900125	0.937111	orf19.6419.1	Protein of unknown function	1	291502	291712
CJI97_000125	1.02257	1.0908	1.13626	0.914998	1.06434	TSR1	Component of 20S pre-rRNA processing unit; repressed by prostaglandins	1	293593	295917
CJI97_000126	1.01534	1.13752	1.0689	0.882908	1.07429	orf19.6407	have role in ribosomal large subunit biogenesis and cytoplasm, cytosolic large ribosomal subunit, preribosome, large subunit precursor localization	1	296319	297593
CJI97_000127	0.942097	0.98471	1.01862	0.87707	0.952224	orf19.6408	Putative DnaJ-like heat shock/chaperone; Hap43-repressed; Spider and F-12/CO2 biofilm induced	1	298103	299773
CJI97_000128	0.982642	1.02412	1.06067	0.859059	1.10641	orf19.6411	Protein similar to S. cerevisiae Vac14p; a protein involved in regulated synthesis of PtdIns(3,5)P(2); transposon mutation affects filamentous growth	1	300001	302805
CJI97_000129	1.00384	1.05335	1.03371	0.867723	1.03243	orf19.6414	Protein of unknown function	1	302919	304898
CJI97_000132	1.03755	1.0559	1.11726	0.932956	1.03582	ARH2	Putative adrenodoxin-NADPH oxidoreductase; role in heme biosynthesis	1	305669	307072
CJI97_000133	1.00744	1.07439	1.05103	0.943924	1.04749	orf19.4678	Predicted triglyceride lipase; Spider biofilm induced	1	307189	308202
CJI97_000134	1.05625	1.00333	0.980495	0.832148	0.995368	orf19.4676	Protein with homology to mitochondrial intermembrane space proteins; regulated by Sef1p-, Sfu1p-, and Hap43p	1	308345	308716
CJI97_000135	1.0813	1.13571	1.04483	0.946912	1.02005	ASK1	complex, which acts in chromosome segregation by coupling kinetochores to spindle microtubules	1	309173	310612
CJI97_000136	1.01188	1.00516	1.07515	0.919438	1.05394	RGA2	for Rho-type GTPase Cdc42; involved in cell signaling pathways controlling cell polarity; induced by low-level peroxide stress; flow model biofilm induced	1	312957	316247
CJI97_000137	1.11667	1.05109	1.03104	0.872553	1.09653	ANP1	Putative mannosyltransferase of Golgi; member of Mnn9p family; similar to S. cerevisiae Anp1p; fungal-specific (no human or murine homolog)	1	316715	318106
CJI97_000138	0.963155	0.993079	1.04147	0.834851	1.01851	SMC2	Protein similar to S. cerevisiae Smc2p, which is a component of the condensin complex involved in mitotic chromosome condensation; induced under hydroxyurea treatment	1	319496	323005
CJI97_000139	1.03629	1.0025	1.05752	0.905046	1.02854	orf19.2113	Putative integral peroxisomal membrane protein; Hap43p-repressed gene	1	323056	324462
CJI97_000140	0.997965	1.10207	1.12488	0.93357	1.07014	orf19.2112	snRNP U5 splicing factor component; involved in positioning the 3' splice site during the 2nd catalytic step of splicing; Spider biofilm induced	1	325331	326152
CJI97_000141	0.574896	0.723423	0.642905	0.566298	0.676017	RPL38	60S ribosomal ribosomal protein subunit; genes encoding cytoplasmic ribosomal subunits, translation factors, tRNA synthetases are downregulated upon phagocytosis by murine macrophage	1	326378	326383
CJI97_000142	0.959279	0.957193	0.979033	0.884075	1.04877	orf19.2111	have transcription factor activity, core RNA polymerase II binding activity and role in transcription elongation from RNA polymerase II promoter, transcriptional start site selection at RNA polymerase II promoter	1	326877	328052
CJI97_000143	0.966391	0.94301	0.965246	0.876708	0.990443	orf19.2110	have arginyltransferase activity, role in protein arginylation and cytosol, nucleus localization	1	328364	329770
CJI97_000144	1.03701	1.02152	1.01516	0.906413	1.09536	orf19.851	in a calcineurin-dependent manner; Spider biofilm induced	1	330781	333258
CJI97_000145	1.06206	1.0264	1.06164	0.93477	1.10511	COX13	Cytochrome c oxidase; flucytosine induced; repressed by nitric oxide	1	333798	334211
CJI97_000146	0.998616	1.0026	1.0776	0.872749	0.977266	CDC55	have protein phosphatase regulator activity, protein serine/threonine phosphatase activity	1	334380	335933
CJI97_000147	0.687191	0.774192	0.768411	0.643033	0.25173	RPS26A	Ribosomal protein; regulated by Nrg1, Tup1; repressed upon phagocytosis by murine macrophage; alternatively spliced intron in 5'-UTR; Spider biofilm repressed	1	336774	337133
CJI97_000148	0.368366	0.379478	0.385881	0.324516	0.783588	COX4	Putative cytochrome c oxidase subunit IV; Mig1-regulated; macrophage/pseudohyphal-induced gene; macrophage-induced protein; repressed by nitric oxide; 5'-UTR intron; Hap43-repressed	1	338716	338745
CJI97_000149	1.11012	1.11496	1.16659	1.02622	1.08994	orf19.1796	Putative glyoxylate reductase; acts on glyoxylate and hydroxypyruvate substrates; Spider biofilm repressed	1	340534	341631
CJI97_000150	1.05895	1.01457	1.07067	0.94864	1.1074	SLA1	Protein required for assembly of the cortical actin cytoskeleton; contains three SH3 domains; transcription is regulated by Nrg1 and Mig1; flow model biofilm repressed	1	342342	346136
CJI97_000151	1.04603	1.01699	1.05709	0.923496	1.12247	orf19.1476	have mRNA (N6-adenosine)-methyltransferase activity, role in mRNA methylation, meiotic nuclear division, negative regulation of pseudohyphal growth and MIS complex localization	1	346397	347875
CJI97_000152	1.00702	0.998396	1.05342	0.964762	1.05237	orf19.1477	Protein of unknown function; possible ER protein; Hap43p-repressed; Spider biofilm induced	1	348028	348618
CJI97_000153	1.00926	0.977231	1.09038	0.895809	1.08605	STT3	Putative oligosaccharyltransferase complex component; flow model and rat catheter biofilm repressed	1	348855	351086
CJI97_000154	1.01208	1.03886	1.08233	0.977785	1.1053	orf19.1479	Ortholog of the mitochondria localized S. cerevisiae Pib2 protein of unknown function; has a FYVE zinc finger domain; Spider biofilm induced	1	351272	353536
CJI97_000155	0.735902	0.70079	0.662749	0.531266	0.665299	orf19.1480	Putative succinate dehydrogenase; enzyme of citric acid cycle; repressed by nitric oxide; Efg1, Hap43 repressed	1	354217	354241
CJI97_000156	1.00897	1.08661	1.09937	0.865137	1.0932	orf19.5258	Protein of unknown function; induced by nitric oxide	1	355980	357893
CJI97_000157	0.968162	1.04369	1.02899	0.902599	1.05279	HAP42	Predicted transcription factor; possibly an essential gene, disruptants not obtained by UAU1 method	1	358075	359367
CJI97_000158	1.02191	1.00991	1.09097	0.948175	1.21391	orf19.1484	Ortholog of S, cerevisiae Spc24; a component of the conserved kinetochore-associated Ndc80 complex involved in chromosome segregation, spindle checkpoint activity and kinetochore clustering; Hap43-induced gene	1	361235	361876
CJI97_000159	0.885009	0.934217	1.05431	0.879952	0.998382	orf19.1485	Mitochondrial ribosomal protein of the large subunit; rat catheter biofilm induced	1	361941	362282
CJI97_000160	0.942367	0.881166	0.984383	0.828246	0.92864	orf19.1486	Protein with a life-span regulatory factor domain; regulated by Sef1, Sfu1, and Hap43; flow model biofilm induced; Spider biofilm induced	1	363063	363440
CJI97_000161	1.02995	0.962018	1.03494	0.876539	1.0684	orf19.1488	Protein of unknown function	1	366202	366762
CJI97_000162	1.02761	1.05677	1.07156	0.970001	1.03095	MSB2	Mucin family adhesin-like protein; cell wall damage sensor; required for Cek1 phosphorylation by cell wall stress; Rim101-repressed; activation releases extracellular domain into medium; Spider biofilm induced	1	369573	372923
CJI97_000163	0.961088	1.01822	1.03563	0.84759	1.0227	orf19.1491	have RNA binding activity, role in mRNA splicing, via spliceosome and U1 snRNP, U2-type prespliceosome localization	1	373128	374780
CJI97_000164	0.967954	0.990986	1.01537	0.872284	1.04612	PRP39	Putative component of the U1 snRNP; involved in splicing; Hap43-induced gene; Spider biofilm induced	1	375105	377264
CJI97_000165	0.988337	0.941764	0.992297	0.877602	1.01978	RAD7	Protein similar to S. cerevisiae Rad7p, which is a subunit of the Nucleotide Excision Repair Factor 4; induced under hydroxyurea treatment	1	377266	379176
CJI97_000166	0.911468	0.965144	0.948513	0.909164	0.909118	THG1	nucleotide polymerization	1	379566	380363
CJI97_000167	1.10035	1.04139	1.07336	0.939366	1.06347	CDR1	Multidrug transporter of ABC superfamily; transports phospholipids in an in-to-out direction; induced by beta-estradiol, progesterone, corticosteroid, or cholesterol; Spider biofilm induced	1	380587	385113
CJI97_000168	0.946624	0.969226	1.00354	0.834913	0.978161	orf19.332	Member of a complex that contains Prp19; stabilizes U6 snRNA in catalytic forms of the spliceosome containing U2, U5, and U6 snRNAs; Spider biofilm induced	1	387531	389687
CJI97_000170	0.990202	1.01214	0.990089	0.854276	1.02036	FRE9	Ferric reductase; alkaline induced; ciclopirox olamine; Hap43-induced	1	390484	392691
CJI97_000171	1.03443	1.06324	0.974797	0.897151	0.981735	orf19.3537	Putative sulfiredoxin; regulated by Tsa1, Tsa1B in minimal media at 37 degrees C; flow model biofilm induced; Spider biofilm induced	1	394186	394563
CJI97_000172	1.09307	1.09959	1.05163	0.945901	1.11332	FTH1	Protein similar to S. cerevisiae Fth1p, a high affinity iron transporter for intravacuolar stores of iron; repressed by Sfu1p, amphotericin B, caspofungin; induced by alkaline pH, ciclopirox olamine; regulated by Sef1	1	394635	395819
CJI97_000173	0.956292	1.00563	0.995117	0.832449	1.00407	CRK1	Protein kinase of the Cdc2 subfamily involved in hyphal development, virulence; promotes hyphal development independently of Cph1 and Efg1; functionally complements pheromone hypersensitivity of S. cerevisiae sgv1 mut	1	396588	397790
CJI97_000174	1.00755	0.992986	1.02411	0.921371	1.00201	ITR1	MFS inositol transporter; uptake of exogenous inositol; 12 transmembrane motifs; expressed in rich medium; fluconazole, caspofungin repressed; possibly essential (UAU1 method); flow model, rat catheter and Spider biof	1	397988	399664
CJI97_000175	1.00285	1.03424	1.0816	0.904285	0.997424	CYT1	Cytochrome c1; induced in high iron; alkaline repressed; possibly an essential gene, disruptants not obtained by UAU1 method; Hap43-repressed; Spider biofilm repressed	1	400677	401534
CJI97_000176	1.08973	1.11611	1.03814	0.99126	1.12394	CYS3	Cystathionine gamma-lyase; induced by alkaline, amphotericin B, cadmium stress, oxidative stress via Cap1; possibly adherence-induced; Hog1 regulated; reduced levels in stationary phase yeast cells; Spider and flow mo	1	402641	403837
CJI97_000177	1.07242	0.994714	1.02205	0.92368	1.04875	PMC1	Vacuolar calcium P-type ATPase; transcript regulated by calcineurin and fluconazole; mutant shows increased resistance to fluconazole, lithium; increased sensitivity to calcium; Spider biofilm induced	1	406577	410104
CJI97_000178	0.935089	0.890243	0.931568	0.879897	1.03239	orf19.5397	Putative conserved oligomeric Golgi complex subunit; decreased transcription is observed upon fluphenazine treatment	1	410262	411011
CJI97_000179	0.961518	1.06203	1.07943	0.926261	1.05946	RPN14	Ortholog(s) have role in proteasome regulatory particle assembly, ubiquitin-dependent protein catabolic process and cytosol, nucleus localization	1	411511	412689
CJI97_000180	1.01237	1.19544	1.01862	0.963458	0.940127	orf19.1709	Sterol carrier domain protein; alkaline downregulated; colony morphology-related gene regulation by Ssn6; Spider biofilm induced	1	412751	413140
CJI97_000181	1.0241	0.942472	1.04166	0.809496	1.05198	orf19.1708	Protein of unknown function; Spider biofilm induced	1	414040	414639
CJI97_000182	0.963099	1.01876	1.07243	0.879607	1.04674	MET18	transcription; Plc1p-regulated	1	414750	417938
CJI97_000183	0.974294	1.0156	1.07028	0.883657	1.08096	CAS4	RAM cell wall integrity signaling network protein; cell separation, azole sensitivity; needed for hyphal growth; insertion mutation near 3' end of gene increases caspofungin sensitivity; pheromone/hyphal induced; flow	1	418729	427173
CJI97_000184	1.04916	1.08455	1.16975	0.91006	1.13387	orf19.1697	have mRNA binding activity, role in cytoplasmic translation, poly(A)+ mRNA export from nucleus and cytosol, polysomal ribosome localization	1	427394	428374
CJI97_000185	0.996921	1.022	1.08513	0.890329	0.988447	orf19.1698	have phosphatidate phosphatase activity, role in actin cytoskeleton organization, cellular lipid metabolic process and actin cortical patch localization	1	428580	430445
CJI97_000186	1.007	1.06929	1.08373	0.892282	1.12194	BZZ1	Protein similar to <i>S. cerevisiae</i> Bzz1p, which is an SH3 domain protein involved in the regulation of actin polymerization	1	431740	433563
CJI97_000187	1.02026	1.06353	1.10727	0.844245	1.08745	RPS7A	Ribosomal protein S7; genes encoding cytoplasmic ribosomal subunits, translation factors, and tRNA synthetases are downregulated upon phagocytosis by murine macrophage; Spider biofilm repressed	1	433773	434339
CJI97_000188	0.990312	1.0456	1.0997	0.909166	1.09941	RKI1	have ribose-5-phosphate isomerase activity, role in pentose-phosphate shunt, pyridoxine biosynthetic process and cytoplasm, nucleus localization	1	435695	436411
CJI97_000189	0.909972	1.09925	1.01119	0.769382	0.999384	ARF3	Similar to but not orthologous to S. cerevisae Arf3; transcript filament induced; Tup1 regulated; rat catheter biofilm repressed (see Locus History Note for Assembly 19 correction)	1	436497	437009
CJI97_000190	1.06724	1.06635	1.13027	0.974654	1.06844	orf19.1687	Ortholog of S. cerevisiae Prp43, an RNA helicase in the DEAH-box family that functions in both RNA polymerase I and polymerase II transcript metabolism; Hap43-induced gene	1	437708	439951
CJI97_000191	1.02084	0.99141	1.05126	0.87482	1.03232	ABC1	Putative ubiquinol-cytochrome-c reductase; induced upon adherence to polystyrene; flow model biofilm induced; Spider biofilm induced	1	442002	443771
CJI97_000193	0.844832	0.86895	0.921273	0.725721	1.13138	orf19.3332	Ortholog of Bre4 in S. cerevisiae has a role in brefeldin A resistence; a drug that affect intracellular transport; Spider biofilm induced	1	444658	444664
CJI97_000194	1.00303	1.06288	1.03528	0.919105	1.08073	RPA135	Putative RNA polymerase I subunit A135; repressed by prostaglandins	1	447962	451465
CJI97_000195	1.0133	0.993295	1.07356	0.804672	0.947983	orf19.331	have S-adenosylmethionine-dependent methyltransferase activity, protein methyltransferase activity and role in peptidyl-glutamine methylation, regulation of translation	1	452184	452846
CJI97_000196	0.984511	0.986331	1.00335	0.859825	0.945083	orf19.329	Putative pre-mRNA branch point binding protein; role in mRNA splicing via spliceosome; Spider biofilm repressed	1	453333	454643
CJI97_000197	1.02682	1.02157	1.08378	0.897399	1.08629	orf19.1917	Protein of unknown function; Spider biofilm repressed	1	454942	456054
CJI97_000198	0.919646	0.998358	1.02815	0.87657	1.02884	NUP82	Linker nucleoporin of the nuclear pore complex; role in mRNA andexport from nucleus, protein import into nucleus, ribosomal large subunit export from nucleus, ribosomal small subunit export from nucleus; rat catheter	1	456080	458377
CJI97_000200	1.03955	1.02663	1.08855	0.91161	1.05187		Ortholog of Debaryomyces hansenii CBS767 : DEHA2B11110g and Candida lusitaniae ATCC 42720 : CLUG_02771	1	459275	461578
CJI97_000201	1.04006	1.02473	1.16127	0.928729	1.13177	SKI8	have role in nuclear-transcribed mRNA catabolic process, 3'-5' exonucleolytic nonsense-mediated decay, nuclear-transcribed mRNA catabolic process, non-stop decay and protein complex assembly, <a href="#GOsection">more	1	461896	463059
CJI97_000202	0.960166	1.03456	1.05178	0.889567	1.04378	orf19.5701	have role in DNA replication initiation, establishment of mitotic sister chromatid cohesion, mitotic spindle assembly checkpoint and condensed nuclear chromosome kinetochore localization	1	463393	465585
CJI97_000203	1.00929	1.01863	1.06718	0.936405	1.06282	NAM2	Mitochondrial leucyl-tRNA synthetase	1	465713	468493
CJI97_000204	0.926097	1.00777	0.991364	0.900178	1.04844	orf19.5704	have rRNA binding activity, role in RNA splicing, mitochondrial RNA processing, mitochondrial genome maintenance, rRNA metabolic process and mitochondrion localization	1	468541	470820
CJI97_000205	1.00496	0.999351	1.00885	0.848106	1.04477	orf19.839	Putative endoribonuclease; induced by nitric oxide independent of Yhb1p; mutation confers hypersensitivity to aureobasidin A	1	470951	472891
CJI97_000206	0.642367	0.658946	0.660813	0.527034	0.623141	RPS9B	Predicted ribosomal protein; repressed upon phagocytosis by murine macrophage; transcript possibly regulated upon hyphal formation; Spider biofilm repressed	1	473625	473631
CJI97_000207	1.04805	1.0337	1.06724	0.885108	0.990685	orf19.841	have role in Golgi vesicle transport and Golgi membrane localization	1	474866	476902
CJI97_000208	0.902031	0.951527	0.964515	0.84414	0.997706	orf19.1637	have cytosol, nucleus localization	1	477162	478070
CJI97_000209	0.927494	0.971665	0.978053	0.86389	0.966776	orf19.1638	with predicted zinc ion binding activity, role in ER to Golgi vesicle-mediated transport, intracellular protein transport and COPII vesicle coat localization	1	478150	478209
CJI97_000210	0.874139	1.09604	1.0207	0.869866	1.01041	orf19.1642	Ortholog of S. cerevisiae Loc1, a nuclear protein involved in asymmetric localization of ASH1 mRNA in S. cerevisiae; Hap43-induced gene; Spider biofilm induced	1	481231	481860
CJI97_000211	0.950903	0.942168	1.05392	0.849022	0.932263	orf19.1643	have serine-type endopeptidase activity, role in regulation of mitochondrion organization, signal peptide processing and mitochondrial inner membrane localization	1	481911	482804
CJI97_000212	1.00932	0.79223	0.935081	0.808405	0.958385	RPP1B	Conserved acidic ribosomal protein, likely involved in regulation of translation elongation; interacts with Rpp2A; 1 of 4 similar C. albicans ribosomal proteins (Rpp1A, Rpp1B, Rpp2A, Rpp2B); induced by Tbf1; Spider bi	1	484064	484387
CJI97_000213	1.02117	0.954209	0.89084	0.762162	0.940923	orf19.6586	Protein of unknown function; transcript induced by benomyl or in azole-resistant strain overexpressing MDR1; Ssn6 colony morphology-related regulation; induced by NO; Hap43-repressed; rat catheter and flow model biofi	1	486448	487269
CJI97_000214	0.978078	0.917568	0.959503	0.901372	0.909578		Protein of unknown function	1	488624	489208
CJI97_000216	0.97531	0.989499	0.979892	0.850909	0.985408	orf19.2690	Putative mitochondrial GTPase; required for mitochondrial morphology and genome maintenance; Spider biofilm induced	1	492054	494813
CJI97_000217	0.946883	0.956715	0.954536	0.87374	0.996354	NAN1	Putative U3 snoRNP protein; Hap43p-induced gene; physically interacts with TAP-tagged Nop1p	1	494904	497516
CJI97_000218	1.01157	1.02991	0.973862	0.838535	1.00914	orf19.2686	have carboxypeptidase activity, role in nitrogen compound metabolic process, proteolysis involved in cellular protein catabolic process and fungal-type vacuole lumen localization	1	498420	500126
CJI97_000219	1.04785	1.02905	1.05282	0.907243	1.00534	MRP7	Mitochondrial ribosomal protein of the large subunit; rat catheter biofilm induced	1	500622	501752
CJI97_000222	0.93948	0.954184	0.925569	0.838695	0.947591	orf19.308	have role in nucleobase-containing compound transport, regulation of fungal-type cell wall organization, regulation of phospholipid translocation and fungal-type vacuole, plasma membrane localization	1	503103	504665
CJI97_000223	0.9025	0.91217	0.89624	0.867272	1.0242		Protein of unknown function	1	506524	507006
CJI97_000224	0.993037	1.00359	0.982338	0.869072	1.10136	PEL1	Predicted enzyme of mitochondrial phospholipid biosynthesis; rat catheter and flow model biofilm induced	1	507033	508712
CJI97_000225	1.0615	1.02454	1.01381	0.836184	0.905799	orf19.2128	have mitochondrion localization	1	510094	511113
CJI97_000226	0.93005	0.960866	0.902457	0.826674	0.918164	orf19.7074	have methylated histone binding, transcription factor activity, RNA polymerase II transcription factor recruiting activity	1	512543	513331
CJI97_000227	0.89094	0.857862	0.834331	0.733312	0.845492	GBP2	Putative single-strand telomeric DNA-binding protein; protein level decreases in stationary phase cultures; Spider biofilm repressed	1	513810	513845
CJI97_000228	0.933898	0.854243	0.855218	0.944433	0.970471	orf19.7078	have cytoplasm localization	1	515408	515839
CJI97_000229	1.00418	0.994207	0.981518	0.9046	0.985114	orf19.7079	have Rho guanyl-nucleotide exchange factor activity, role in axial cellular bud site selection, cytogamy, positive regulation of GTPase activity and cellular bud neck contractile ring localization	1	516817	520761
CJI97_000230	0.973737	0.978457	0.990709	0.842406	0.941983	LEU2	Isopropyl malate dehydrogenase; leucine biosynthesis; induced by human whole blood or PMNs; protein level decreases in stationary phase; GlcNAc-induced protein; flow model biofilm repressed	1	520853	521959
CJI97_000231	1.03026	1.0252	1.01783	0.877128	1.01713	SPL1	Protein similar to S. cerevisiae Spl1p, which is involved in tRNA splicing; member of pyridoxal-phosphate-dependent aminotransferase protein family; predicted to be essential	1	522232	523635
CJI97_000232	0.998112	0.923395	0.920808	0.820849	0.875538	orf19.7082	S-adenosylmethionine transporter of the mitochondrial inner membrane; mitochondrial carrier family; predicted role in biotin biosynthesis and respiratory growth; Spider biofilm repressed	1	524070	524873
CJI97_000233	1.10612	0.966029	0.93686	0.847765	0.978281	DCC1	Protein with a predicted role in sister chromatid cohesion and telomere length maintenance; cell-cycle regulated periodic mRNA expression	1	525120	526187
CJI97_000234	0.990293	1.01758	0.981442	0.849201	0.969812	RPL7	Ribosomal protein L7; repressed upon phagocytosis by murine macrophages; Hap43-induced; rat catheter and Spider biofilm induced	1	526618	527418
CJI97_000235	0.949666	0.950016	0.945446	0.902477	0.907235	RFX1	Transcription factor; involved in DNA damage responses, morphogenesis, and virulence; Spider biofilm induced	1	529215	531503
CJI97_000236	0.986942	0.960419	1.01023	0.895384	0.997121	orf19.3862	Putative intracellular transport protein; heterozygous null mutant displays sensitivity to rapamycin; expression upregulated during growth in the mouse cecum	1	533383	534369
CJI97_000237	0.983447	1.00967	1.00734	0.941719	0.969609	SIS1	stress-induced; heterozygous null mutant displays sensitivity to virgineone; rat catheter biofilm induced	1	534659	535675
CJI97_000238	1.06771	1.01476	1.0484	0.869449	0.958459	GUP1	Putative O-acyltransferase with a role in glycerol uptake; functionally complements growth of S. cerevisiae gup1 mutant under salt stress; required for normal ergosterol distribution, hyphal growth, biofilm formation	1	536006	537706
CJI97_000239	1.04094	1.02416	0.997537	0.867929	1.07222	HNT1	Protein with similarity to protein kinase C inhibitor-I; protein level decreases in stationary phase cultures	1	538549	539007
CJI97_000240	0.951808	0.912744	0.932728	0.855157	0.935237	SFT2	Putative membrane protein; transcript regulated by Mig1; Spider biofilm induced	1	539565	540194
CJI97_000241	0.940353	0.915457	0.86583	0.898643	0.908907	orf19.2326	have role in chromatin silencing at silent mating-type cassette, double-strand break repair via homologous recombination, intra-S DNA damage checkpoint and mitotic sister chromatid cohesion, <a href="#GOsection">more<	1	540255	541373
CJI97_000242	1.01392	1.03603	0.988446	0.924146	0.979067	orf19.2325	have RNA polymerase III type 1 promoter sequence-specific DNA binding, RNA polymerase III type 2 promoter sequence-specific DNA binding, chromatin insulator sequence binding and tDNA binding, <a href="#GOsection">more	1	541667	542834
CJI97_000243	0.909728	0.921876	0.865087	0.837715	0.934896	UBA4	Putative ubiquitin activating protein; Hap43-repressed; induced by prostaglandins; clade-associated gene expression	1	543274	544596
CJI97_000244	1.0288	1.02497	1.01581	0.92739	0.95292	ERP5	Protein involved in ER to Golgi transport; rat catheter and Spider biofilm repressed	1	544756	545397
CJI97_000245	1.03971	1.02576	1.0046	0.881752	1.01815	orf19.577	Predicted protein tyrosine phosphatase; rat catheter biofilm induced	1	547074	548939
CJI97_000246	0.99351	0.951311	0.9673	0.842096	0.991562	orf19.2319	Putative nucleolar protein with a predicted role in pre-rRNA processing; Hap43-induced gene; repressed in core stress response	1	548985	551039
CJI97_000247	0.999652	0.971532	1.00536	0.850495	1.00967	RTC5	Ortholog of S. cerevisiae : RTC5, C. glabrata CBS138 : CAGL0L11616g, C. parapsilosis CDC317 : CPAR2_803280, Candida tenuis NRRL Y-1498 : cten_CGOB_00108 and Debaryomyces hansenii CBS767 : DEHA2G15092g	1	551185	553131
CJI97_000248	0.846806	0.855214	0.93771	0.761749	0.887452	orf19.2318.1	have inositol phosphoceramide synthase regulator activity, role in inositolphosphoceramide metabolic process and inositol phosphoceramide synthase complex, integral component of Golgi membrane localization	1	553536	554222
CJI97_000249	0.949137	0.892828	0.977678	0.824607	1.00572	orf19.2320	Putative serine/threonine-protein kinase; possibly an essential gene, disruptants not obtained by UAU1 method	1	554475	555839
CJI97_000250	0.972685	0.933751	1.05156	0.845164	1.05272		Protein of unknown function	1	556014	557324
CJI97_000251	0.94439	0.881373	0.937162	0.837334	0.904397	RTG3	RNA polymerase II transcription factor involved in regulation of galactose catabolism genes; as result of transcriptional rewiring, performs role analogous to Gal4p in S. cerevisiae; contains bZIP DNA-binding motif	1	557936	559420
CJI97_000252	1.04601	1.11879	1.05307	0.931912	1.01263	orf19.2335	Putative aspartyl aminopeptidase; stationary phase enriched protein; mutation confers hypersensitivity to 5-fluorouracil (5-FU); Hog1-induced; planktonic growth-induced; rat catheter and Spider biofilm repressed	1	559584	560972
CJI97_000253	0.920646	0.925709	0.921293	0.883683	0.96589	BIG1	protein; ortholog of S. cerevisiae Big1; required for beta-1,6-glucan synthesis, filamentation, adhesion, and virulence; rat catheter biofilm repressed	1	561195	562121
CJI97_000254	0.989266	0.885977	1.00157	0.84027	0.991599	orf19.2333	have role in retrograde transport, endosome to Golgi and cytosol, late endosome, nucleus localization	1	562966	564342
CJI97_000255	0.588654	0.570895	0.57493	0.527922	0.555055	RPS17B	Ribosomal protein 17B; downregulated upon phagocytosis by murine macrophages; Hap43-induced; Spider biofilm repressed	1	564428	564838
CJI97_000256	0.961928	1.05141	1.06073	0.854682	0.986297	ADA2	Zinc finger and homeodomain transcriptional coactivator; role in cell wall integrity and in sensitivity to caspofungin; required for the normal transcriptional response to caspofungin; required for yeast cell adherenc	1	566204	567529
CJI97_000257	0.941935	0.992553	0.999482	0.884854	1.02255	orf19.2328	Protein of unknown function	1	567716	568564
CJI97_000258	0.963824	0.965393	0.993992	0.869145	1.05962	orf19.2330	Putative U3 snoRNA-associated protein; Hap43-induced; transposon mutation affects filamentous growth; repressed by prostaglandins	1	568619	569899
CJI97_000259	0.969573	0.886165	0.865984	0.747677	0.838013	CTR2	Putative low-affinity copper transporter of the vacuolar membrane; induced by nitric oxide; clade-associated gene expression; rat catheter and flow model biofilm induced	1	571144	571527
CJI97_000260	1.00911	0.924254	0.95181	0.907077	0.992776	orf19.409	Ortholog of S. cerevisiae Aim38/Rcf2, cytochrome c oxidase subunit; plasma membrane localized; Hap43-repressed; induced in oralpharyngeal candidasis; flow model biofilm induced; Spider biofilm repressed	1	572342	572908
CJI97_000261	1.01633	1.07558	1.05933	0.953794	1.05389	GCD6	Ortholog of S. cerevisiae Gcd6; catalytic epsilon subunit of the translation initiation factor eIF2B; genes encoding translation factors are repressed by phagocytosis by murine macrophages	1	573148	575292
CJI97_000262	1.07267	1.1027	1.06898	0.888668	0.99541	ERG1	Squalene epoxidase, epoxidation of squalene to 2,3(S)-oxidosqualene; ergosterol biosynthesis; allylamine antifungal drug target; NADH reducing cofactor but S. cerevisiae Erg1 uses NADPH; flow model biofilm induced; Sp	1	575824	577308
CJI97_000263	1.06178	1.0142	1.06713	0.939449	1.14755	VCX1	Putative H+/Ca2+ antiporter; Spider biofilm repressed	1	577900	579135
CJI97_000264	0.957052	0.901555	0.870298	0.727392	0.842951	PCL2	Cyclin homolog; reduced expression observed upon depletion of Cln3; farnesol regulated; periodic mRNA expression, peak at cell-cycle G1/S phase; Hap43-induced; rat catheter biofilm repressed	1	580218	581081
CJI97_000265	0.943763	1.03804	0.962702	0.881189	1.01616	TCP1	Chaperonin-containing T-complex subunit, induced by alpha pheromone in SpiderM medium; stationary phase enriched protein	1	581284	582948
CJI97_000267	1.08982	0.966275	1.023	0.828565	0.951745		Protein of unknown function	1	585150	586097
CJI97_000268	0.986222	1.01022	0.979506	0.91199	0.972684	orf19.6681	Protein of unknown function; Spider biofilm induced	1	586480	587664
CJI97_000269	0.890733	1.0579	1.0654	0.952203	1.01368	GCF1	HMG box mitochondrial protein; binds to mt DNA and the HWP1 promoter; mutant phenotype and functional complementation of an S. cerevisiae abf2 mutation suggest role in mt genome replication, maintenance; flow and Spid	1	588099	588791
CJI97_000270	1.02795	1.00824	1.11231	0.825142	0.894206	CDC42	Rho-type GTPase; required for budding and maintenance of hyphal growth; GGTase I geranylgeranylated; misexpression blocks hyphal growth, causes avirulence in mouse IV infection; shows actin-dependent localization to h	1	589961	590536
CJI97_000271	1.01841	0.967229	0.923604	0.86179	0.96599	UPC2	Zn2-Cys6 transcript factor; regulator of ergosterol biosynthetic genes and sterol uptake; binds ERG2 promoter; induced by ergosterol depletion, by azoles, anaerobicity; macrophage/pseudohyphal-repressed; flow model bi	1	591348	593201
CJI97_000272	0.917452	0.993064	0.966162	0.828685	0.907311	orf19.392	have role in mitochondrial respiratory chain complex III assembly and integral component of mitochondrial membrane localization	1	594122	594559
CJI97_000273	0.857875	0.862708	0.807486	0.782011	0.793969	APS3	Component of the adaptor complex AP-3, which is involved in vacuolar protein sorting	1	594755	595257
CJI97_000274	1.00947	1.02266	1.02849	0.885613	1.01471	orf19.394	Putative kynureninase; predicted role in NAD biosynthesis; Hap43-repressed gene; flow model biofilm induced	1	595767	597128
CJI97_000275	1.02554	1.05391	1.02928	0.962467	0.956771	ENO1	Enolase; glycolysis and gluconeogenesis; major cell-surface antigen; binds host plasmin/plasminogen; immunoprotective; Hap43, phagocytosis induced; farnesol-repressed; flow model biofilm induced; Spider biofilm repres	1	597212	598531
CJI97_000276	0.997179	0.958173	0.950421	0.850215	1.04681	PRE5	Alpha6 subunit of the 20S proteasome; regulated by Gcn4; induced in response to amino acid starvation (3-AT); Spider biofilm repressed	1	600467	601360
CJI97_000277	1.05391	1.05129	0.99764	0.894289	1.04342	SSQ1	Protein involved in intracellular sequestering of iron ion and mitochondrial iron-sulfur cluster assembly; repression leads to defects in respiratory growth, activation of autophagy, attenuated virulence	1	601407	603383
CJI97_000278	0.967153	1.00506	0.995994	0.82746	0.959571	orf19.7181	Protein of unknown function	1	603824	605374
CJI97_000279	0.938573	1.00741	0.994643	0.871593	1.00435	orf19.7182	have RNA binding activity, role in tRNA modification and cytoplasm, nucleus localization	1	605510	606400
CJI97_000280	0.893857	0.895445	0.890271	0.793881	0.835004	orf19.7183	have role in protein folding in endoplasmic reticulum and ER membrane protein complex localization	1	606449	606955
CJI97_000281	1.08139	1.05175	0.989952	0.872171	0.991603	orf19.7184	Protein of unknown function	1	607437	607886
CJI97_000282	0.946517	1.02989	1.00152	0.872848	0.996963	UME1	Protein of unknown function	1	608262	609623
CJI97_000283	0.959904	0.894099	0.890585	0.841043	0.92214	SPP1	Putative histone methyltransferase; induced by nitric oxide independent of Yhb1p; cell-cycle regulated periodic mRNA expression	1	609739	610917
CJI97_000284	1.04352	1.06752	0.989533	0.926532	0.807295	orf19.3016	have cytosol, nucleus localization	1	610992	611417
CJI97_000285	0.938103	0.971595	0.889173	0.839511	0.954241	DIT1	have catalytic activity and role in ascospore wall assembly	1	611629	613023
CJI97_000286	0.867395	0.900302	0.897856	0.778333	0.939863	CMK1	Putative calcium/calmodulin-dependent protein kinase II; expression regulated upon white-opaque switching; biochemically purified Ca2+/CaM-dependent kinase is soluble, cytosolic, monomeric, and serine-autophosphorylat	1	613388	614653
CJI97_000287	0.95229	0.990587	0.944041	0.88733	0.986422	MAK21	Putative 66S pre-ribosomal particle subunit; mutation confers hypersensitivity to tubercidin (7-deazaadenosine)	1	615701	618796
CJI97_000288	1.006	1.01636	0.961481	0.861847	0.931131	RAS2	Protein similar to S. cerevisiae Ras2; has opposite effects to Ras1; Tn mutation affects filamentous growth; rat catheter and Spider biofilm induced	1	620043	621023
CJI97_000289	1.01957	1.02221	0.957891	0.885535	0.963288	PKC1	Protein kinase C; functional homolog of S. cerevisiae Pkc1p; mutant has abnormal yeast-form cell morphology and increased cell lysis; activated by phosphatidylserine; target of antifungal, cercosporamide; R400P mutant	1	621149	624481
CJI97_000290	1.02943	1.04124	1.01051	0.882477	1.02015	orf19.5897	have role in positive regulation of TORC1 signaling and Seh1-associated complex, cytosol, extrinsic component of fungal-type vacuolar membrane localization	1	625258	628209
CJI97_000291	0.944368	1.00804	0.956699	0.843655	0.958467	HSL1	Probable protein kinase involved in determination of morphology during the cell cycle of both yeast-form and hyphal cells via regulation of Swe1p and Cdc28p; required for full virulence and kidney colonization in mous	1	628335	632711
CJI97_000292	0.966058	1.01083	0.984006	0.856954	0.972571	orf19.399	Putative serine/threonine protein kinase; possibly an essential gene, disruptants not obtained by UAU1 method	1	634260	636212
CJI97_000293	0.988474	1.02711	0.920674	0.948303	1.0649	orf19.398	Protein of unknown function	1	636251	636892
CJI97_000294	0.883991	1.01009	0.991508	0.822394	1.12116	orf19.397	have structural constituent of ribosome activity and cytosol, mitochondrial large ribosomal subunit, nucleus localization	1	637370	637786
CJI97_000295	0.938516	1.00522	0.970891	0.870881	0.992218	EAF6	Subunit of the NuA4 histone acetyltransferase complex; Hap43-repressed; Spider biofilm repressed	1	638179	638610
CJI97_000296	0.891912	0.897178	1.02642	0.717389	0.983685	orf19.1417	Protein of unknown function	1	639114	639431
CJI97_000297	0.961283	1.04784	1.0105	0.829068	1.031	SEC15	Exocyst subunit, involved in polarized growth; cellular bud tip-associated protein; interacts with Ras-related GTPase Rsr1p; ortholog of <i>S. cerevisiae</i> SEC15	1	639443	642061
CJI97_000298	0.984907	1.09226	0.976523	0.899518	0.991011	orf19.1420	have protein binding, bridging activity, role in vesicle-mediated transport and cytosol, nucleus localization	1	642186	642983
CJI97_000299	1.01844	1.01896	1.01665	0.838869	0.962663	orf19.1421	have ureidoglycolate lyase activity and cytosol, nucleus localization	1	643019	643660
CJI97_000300	0.961703	1.0108	0.972615	0.828387	0.951681	FZO1	Mitochondrial biogenesis protein; rat catheter and Spider biofilm induced	1	644387	647047
CJI97_000301	0.959558	1.01357	0.976258	0.828315	0.966933	orf19.1424	family, major facilitator superfamily (MFS)	1	647106	648626
CJI97_000302	0.842615	0.989308	1.05779	0.902373	0.999528	orf19.789.1	have 7S RNA binding activity, role in SRP-dependent cotranslational protein targeting to membrane, translocation and nucleolus, signal recognition particle, endoplasmic reticulum targeting localization	1	649551	649925
CJI97_000303	0.856982	0.888877	0.933542	0.751637	0.960586	orf19.1595	have clathrin binding activity, role in clathrin-dependent endocytosis, histone H2B ubiquitination, protein processing and Dsc E3 ubiquitin ligase complex, clathrin-coated vesicle, endoplasmic reticulum localization	1	649987	651351
CJI97_000306	0.988922	0.904415	0.946697	0.870746	0.867637	RAM1	Protein that acts in prenylation; transcription is alpha-factor induced; regulated in response to lovastatin and fluconazole; Hap43p-repressed gene	1	651835	653022
CJI97_000307	1.01711	1.02879	0.958188	0.906281	1.02211	PTP2	Predicted protein tyrosine phosphatase; involved in regulation of MAP kinase Hog1 activity; induced by Mnl1 under weak acid stress; rat catheter and Spider biofilm induced	1	654133	656130
CJI97_000308	0.932147	0.913582	0.899548	0.825255	0.938712	orf19.5043	Protein of unknown function	1	656850	657854
CJI97_000309	1.05538	1.05345	0.993394	0.908501	0.976059	orf19.5041	Protein of unknown function	1	657953	659386
CJI97_000310	0.939278	1.02463	0.903294	0.886116	0.970842	orf19.5040	have nucleocytoplasmic transporter activity, phospholipid binding, single-stranded DNA binding activity and role in mRNA export from nucleus in response to heat stress, nuclear pore organization	1	659431	660582
CJI97_000311	0.925472	0.870159	0.946299	0.900896	0.990851	RRP42	Putative exosome non-catalytic core component; involved in 3'-5' RNA processing; rat catheter biofilm induced	1	661100	661969
CJI97_000312	0.96901	1.01399	0.983787	0.882462	0.945379	orf19.5038	methyltransferase activity; Spider biofilm induced	1	661990	666210
CJI97_000313	0.934353	0.971969	0.952141	0.844134	0.875294	HRQ2	Protein of unknown function; mutants are viable; rat catheter and Spider biofilm induced	1	666977	668042
CJI97_000314	1.02085	1.06185	1.06622	0.856848	1.01062	orf19.1297	have phosphatidylinositol-3-phosphate binding activity, role in CVT pathway, early endosome to Golgi transport, macroautophagy, mitophagy and endosome, extrinsic component of membrane, pre-autophagosomal structure loc	1	668135	670033
CJI97_000315	0.950441	0.931671	0.897225	0.840663	0.969903	orf19.2302	have enzyme regulator activity, role in cellular calcium ion homeostasis and fungal-type vacuole, integral component of endoplasmic reticulum membrane localization	1	671755	673182
CJI97_000316	0.907301	0.92748	0.866628	0.858699	0.91417	orf19.4828	WD repeat domain protein; Hap43-repressed gene; flow model biofilm induced	1	673193	673275
CJI97_000317	0.985433	0.992334	0.950494	0.91016	0.96044	KIP4	S. cerevisiae Smy1 ortholog; Tn mutation affects filamentous growth; filament induced; has Mob2-dependent hyphal regulation; regulated by Nrg1, Tup1; oralpharyngeal candidasis induced; Spider biofilm induced; flow mod	1	675039	676850
CJI97_000319	0.982289	0.950996	0.997021	0.893039	1.01207	AAH1	Adenine deaminase; purine salvage and nitrogen catabolism; colony morphology-related regulation by Ssn6; Hog1, CO2-induced; chlamydospore formation repressed in C. albicans and C. dubliniensis; rat catheter and F-12/C	1	679531	680589
CJI97_000320	1.00472	1.03462	1.0321	0.932508	1.03288	SER33	Predicted enzyme of amino acid biosynthesis; Gcn4p-regulated; upregulated in biofilm; protein present in exponential and stationary growth phase yeast cultures; S. cerevisiae ortholog is Gcn4p regulated	1	681951	683354
CJI97_000321	1.02427	1.05205	0.993027	0.943703	0.99277	HGT19	Putative MFS glucose/myo-inositol transporter; 20 member family; 12 transmembrane segments, extended N terminus; expressed in rich medium; Hap43, phagocytosis, rat catheter, Spider and flow model biofilm induced	1	683506	685404
CJI97_000322	0.976737	0.944638	0.885442	0.845329	0.873222	TRX1	Thioredoxin; involved in response to reactive oxygen species; biofilm, benomyl, flucytosine, peroxide, Hap43 induced; amphotericin B, caspofungin repressed; induced by human neutrophils; macrophage-repressed gene	1	686375	686716
CJI97_000323	0.966233	1.01345	0.989885	0.894262	0.93387	RPN2	Putative 26S proteasome subunit; transcript regulated by Mig1; caspofungin repressed; regulated by Gcn2 and Gcn4; gene used for strain identification by multilocus sequence typing	1	688188	691121
CJI97_000324	1.06532	0.981715	0.992098	0.922077	0.992169	LCB4	Putative sphingosine kinase; Tac1p-regulated expression; rat catheter biofilm induced	1	691621	693084
CJI97_000325	0.860755	0.848105	0.797652	0.783109	0.978151	ECM21	Predicted regulator of endcytosis of plasma membrane proteins; fluconazole induced, alkaline induced by Rim101; repressed by caspofungin and in azole-resistant strain overexpressing MDR1; flow model, rat catheter and	1	693988	697056
CJI97_000326	0.871469	0.873499	0.832347	0.769509	0.950387	HEM14	Putative protoporphyrinogen oxidase; involved in heme biosynthesis; predicted Kex2p substrate; iron regulated transcript; Yfh1-induced; Hap43-repressed; rat catheter biofilm repressed	1	697152	698753
CJI97_000327	0.701406	0.635861	0.742897	0.680327	0.864886	orf19.4748	Putative U2B'' component of the U2 snRNP, involved in splicing; contains an RNA recognition motif (RRM); ortholog of S. cerevisiae MSL1; Hap43p-induced gene	1	698773	699126
CJI97_000328	0.800956	0.795034	0.801593	0.752609	0.960986	orf19.1303	have translation release factor activity, role in mitochondrial translational termination and mitochondrial inner membrane localization	1	699238	700431
CJI97_000329	0.473447	0.523607	0.61342	0.44588	0.886711	orf19.1301	#N/A	1	700499	700816
CJI97_000330	0.837202	0.83266	0.800675	0.801778	0.935376	orf19.1300	Putative mitochondrial membrane protein; homozygous transposon insertion causes decreased colony wrinkling under filamentous growth-inducing conditions, but does not block true hyphal formation in liquid media	1	700862	702202
CJI97_000331	0.965762	1.04538	0.934284	0.876008	1.00564	RPN6	Putative 26S proteasome subunit; Hap43p-induced gene; regulated by Gcn2p and Gcn4p	1	702650	703927
CJI97_000332	0.914637	0.962908	0.948208	0.858777	0.946202	NUP84	have structural constituent of nuclear pore activity	1	703958	706312
CJI97_000333	1.0573	1.00053	1.07332	0.940746	1.03146	FGR16	Protein lacking an ortholog in S. cerevisiae; transposon mutation affects filamentous growth; fluconazole-downregulated	1	707069	707674
CJI97_000334	1.03259	1.05817	1.06158	0.922944	1.07667	orf19.2304	Protein similar to S. cerevisiae Gvp36p; transposon mutation affects filamentous growth	1	707935	708978
CJI97_000335	0.933327	0.961071	0.962077	0.89616	0.962442	ARL3	Putative Ras superfamily GTPase; induced by nitric oxide independent of Yhb1p	1	710281	711060
CJI97_000336	0.917786	0.834291	0.873562	0.826515	0.864197	orf19.2296	Predicted mucin-like protein; ketoconazole-induced; fluconazole-repressed; induced in cyr1 mutant; colony morphology-related gene regulation by Ssn6; flow model biofilm induced; Spider biofilm induced	1	712246	714970
CJI97_000337	0.986661	0.973473	1.06754	0.921439	1.04488	orf19.3843	have protein transporter activity, role in filamentous growth, posttranslational protein targeting to membrane, translocation and Sec62/Sec63 complex, cell periphery localization	1	718985	719632
CJI97_000338	0.985063	1.00693	1.0575	0.890566	1.02561	SEC3	Predicted subunit of the exocyst complex, involved in exocytosis; required for hyphal growth after the first septin ring formation; interacts with septins Cdc3p, Cdc10p, and Cdc11p; localizes to a crescent on the surf	1	719978	723823
CJI97_000339	1.04759	1.00371	0.943435	0.842689	1.0566	COX5	Cytochrome oxidase subunit V; putative upstream CCAAT box regulatory element; macrophage/pseudohyphal-induced; repressed by nitric oxide; intron in 5'-UTR; Hap43p-dependent repression in low iron medium	1	724118	724567
CJI97_000340	0.942758	0.972959	0.961356	0.895197	0.945296	SWE1	Putative protein kinase with a role in control of growth and morphogenesis, required for full virulence; mutant cells are small, rounded, and sometimes binucleate; not required for filamentous growth; mutant is hypers	1	724742	727453
CJI97_000341	0.934959	0.927464	0.946981	0.86694	0.897781	SFU1	GATA-type transcription factor; regulator of iron-responsive genes; represses iron utilization genes if iron is present; Hap43-repressed; promotes gastrointestinal commensalism in mice; Spider biofilm induced	1	730852	732408
CJI97_000342	0.871134	0.77401	0.892995	0.826475	0.898266	YMC2	Putative mitochondrial carrier protein; Gcn4-regulated; F-12/ CO2 early biofilm induced; Spider biofilm induced	1	732630	733496
CJI97_000343	1.06511	0.925797	0.941694	0.873535	0.997108	orf19.2863	Protein of unknown function	1	734660	735163
CJI97_000344	0.816035	0.86055	0.882393	0.812197	0.860664	ERV1	Predicted component of the mitochondrial intermembrane space (IMS), involved in protein import into mitochondrial intermembrane space	1	735299	735749
CJI97_000345	0.98253	0.867291	0.924169	0.881856	0.921695	orf19.2426	Predicted HD domain metal dependent phosphohydrolase; Spider biofilm repressed	1	736083	736739
CJI97_000346	0.916542	1.03545	0.928449	0.952034	1.01555	RPL28	Putative ribosomal protein; Plc1-regulated; downregulated upon phagocytosis by murine macrophage; Spider biofilm repressed	1	737663	738112
CJI97_000347	1.00496	0.97347	1.01303	0.891098	1.00218	HGT18	Putative glucose transporter of the major facilitator superfamily; the C. albicans glucose transporter family comprises 20 members; 12 probable membrane-spanning segments; expressed in rich medium with 2% glucose	1	738396	739862
CJI97_000348	0.800561	0.83504	0.824863	0.730886	0.820415	ZCF11	Zn(II)2Cys6 transcription factor; required for wild-type filamentous growth; mRNA binds She3	1	739990	741606
CJI97_000349	1.1494	1.01087	1.0365	0.979903	1.03841	orf19.1124	Protein of unknown function; flow model biofilm induced; Spider biofilm induced	1	742926	743801
CJI97_000350	0.912668	0.935153	0.953595	0.812321	0.952492	orf19.2036	Predicted dihydrodiol dehydrogenase; ortholog of S. pombe SPAC513.06c; flow model and rat catheter biofilm repressed	1	744060	745112
CJI97_000351	0.976107	0.976391	0.986187	0.863911	1.00186	ARC1	Putative G4 nucleic acid binding protein; macrophage/pseudohyphal-repressed; protein enriched in stationary phase yeast-form cultures; Spider biofilm repressed	1	745512	746648
CJI97_000352	0.997002	1.00202	0.991434	0.865871	1.00735	orf19.1900	have RNA methyltransferase activity, role in 7-methylguanosine cap hypermethylation, meiotic nuclear division, nucleologenesis, regulation of telomere maintenance via telomerase, tRNA processing and nucleolus localiza	1	746957	747820
CJI97_000353	0.982399	0.997736	0.998469	0.904133	1.0029	DOM34	Endonuclease involved in regulation of translation; stimulates translation of protein O-mannosyltransferase family which includes PMT1, PMT2, PMT4, PMT5, and PMT6; peloto ortholog; Hap43-repressed gene	1	748186	749349
CJI97_000354	0.65673	0.678285	0.684993	0.570361	0.695823	MLC1	Microtubule-dependent localized protein; at Spitzenkorper and cytokinetic ring in hyphae; cell-cycle dependent localization to tip polarisome, bud neck in yeast and pseudohyphae; sumoylation target; rat catheter, Spid	1	750168	750593
CJI97_000355	0.933032	0.951106	0.973822	0.873137	0.993903	SMC5	Protein similar to S. cerevisiae Smc5p, which is involved in DNA repair; transposon mutation affects filamentous growth	1	751250	754492
CJI97_000356	0.996675	0.98853	0.979805	0.923958	0.98752	orf19.2415	have role in mitochondrial translation and mitochondrion localization	1	754536	756077
CJI97_000357	0.98445	0.912836	0.925811	1.00418	0.98563	orf19.7341.1	Protein of unknown function; Spider biofilm induced	1	756746	757123
CJI97_000358	0.986358	1.01059	1.01309	0.903075	1.03367	orf19.2414	Ortholog of S. cerevisiae Mpm1; a mitochondrial intermembrane space protein of unknown function; Hap43-repressed; Spider biofilm induced	1	758572	759525
CJI97_000359	0.932584	0.928047	0.969633	0.843947	0.951489	orf19.2412	have role in late endosome to vacuole transport via multivesicular body sorting pathway and Golgi apparatus, Vps55/Vps68 complex, fungal-type vacuole membrane, late endosome localization	1	759900	760322
CJI97_000360	0.881265	0.818704	0.897659	0.846633	0.913963	SYN8	Putative endosomal SNARE; role in protein transport; rat catheter and Spider biofilm induced	1	760355	761167
CJI97_000361	1.03242	0.956654	0.988444	0.884733	0.969893		Protein of unknown function	1	761517	761975
CJI97_000362	0.959458	0.97198	0.97719	0.852686	0	orf19.1723	have role in cellular response to drug, response to purine-containing compound and cytoplasm, nucleus localization	1	764148	764819
CJI97_000363	1.0909	0.974952	0.987159	0.995961	1.00338	NCE103	Carbonic anhydrase; converts of CO2 to bicarbonate; essential for virulence in host niches with limited CO2, normal white-opaque switch; Mnl1-induced in weak acid stress; Hap43-induced gene; F-12/CO2, rat catheter, Sp	1	764969	765778
CJI97_000364	0.968243	0.959178	0.933663	0.869649	0.998752	orf19.1720	have role in mitotic recombination and nucleus localization	1	768542	771889
CJI97_000365	1.00444	0.965809	0.991407	0.89635	0.975781	SGA1	Putative glucoamylase; induced in oralpharyngeal candidasis; rat catheter and Spider biofilm induced	1	772307	773902
CJI97_000366	0.908775	0.876664	0.949275	0.91685	0.926375	orf19.3730	Protein similar to S. cerevisiae Kre27p, which has a role in resistance to killer toxin; predicted Kex2p substrate	1	774038	774415
CJI97_000367	0.902048	0.894932	0.869193	0.844685	0.839635	ERG25	Putative C-4 methyl sterol oxidase; C4-demethylation of ergosterol biosynthesis intermediates, based on similarity to S. cerevisiae Erg25; fluconazole-induced; induced in azole-resistant strain; rat catheter and Spide	1	774612	775515
CJI97_000368	0.994437	0.994034	0.932775	0.911151	0.936937		Has domain(s) with predicted transmembrane transporter activity, role in transmembrane transport and integral component of membrane localization	1	779374	781317
CJI97_000369	0.917242	0.753182	0.76251	0.732043	0.810696		Protein of unknown function	1	781652	781963
CJI97_000370	1.08293	0.956218	0.96478	0.902747	0.970387	ARD	D-arabitol dehydrogenase, NAD-dependent (ArDH); enzyme of D-arabitol and D-arabinose catabolism; D-arabitol is a marker for active infection in humans; rat catheter and Spider biofilm induced	1	784829	785668
CJI97_000371	1.02006	0.89146	0.908866	0.866905	0.930553	orf19.2406	have GTP binding, GTPase activity	1	787039	788028
CJI97_000372	0.932932	0.919081	0.853069	0.819934	0.83676	orf19.5954	have enzyme activator activity, ubiquitin ligase activator activity	1	788632	789263
CJI97_000373	0.931301	0.905263	0.829412	0.845246	0.859617	DIE2	have dolichyl-phosphate-glucose-glycolipid alpha-glucosyltransferase activity, role in protein N-linked glycosylation and cell periphery, endoplasmic reticulum membrane localization	1	790488	791831
CJI97_000374	1.07555	0.960212	0.95107	0.948783	0.967422	SMI1B	Putative cell wall assembly regulatory protein; Rim101-repressed; possibly an essential gene, disruptants not obtained by UAU1 method	1	791836	793095
CJI97_000375	0.972884	1.01899	1.03093	0.957004	0.953042	orf19.556	Protein of unknown function; regulated by Ssn6	1	795437	795946
CJI97_000376	0.992819	1.00941	0.946424	0.918593	0.917766	orf19.649	Protein of unknown function	1	796103	798496
CJI97_000377	0.953454	0.86806	0.911029	0.819329	0.861841	orf19.2544	have aminoacyl-tRNA hydrolase activity, role in negative regulation of proteasomal ubiquitin-dependent protein catabolic process and mitochondrial outer membrane localization	1	799163	799747
CJI97_000378	0.954305	0.887226	0.964081	0.928945	0.876198	DOT6	Protein with a predicted role in telomeric gene silencing and filamentation; repressed by high-level peroxide stress; Spider biofilm induced	1	799888	801504
CJI97_000379	0.919362	0.984121	0.901766	0.860404	0.963696	TRP2	Putative anthranilate synthase with a predicted role in tryptophan biosynthesis; regulated by Gcn2p and Gcn4p	1	802308	803846
CJI97_000380	0.943337	1.02646	0.909626	0.871473	0.976842	orf19.2547	with predicted RNA binding, ribonuclease activity	1	804089	806968
CJI97_000381	1.00237	0.966493	0.865411	0.909494	0.955822	SHP1	Regulator of the type 1 protein phosphatase Glc7p activity, involved in control of morphogenesis, progression through the cell cycle and response to DNA damage	1	807382	808494
CJI97_000382	1.10053	1.02266	0.984639	0.984782	1.0397	MET6	Essential 5-methyltetrahydropteroyltriglutamate-homocysteine methyltransferase (cobalamin-independent methionine synthase); antigenic in murine/human systemic infection; heat shock, estrogen, GCN-induced; Spider biofi	1	808929	811232
CJI97_000383	0.935772	0.890607	0.969548	0.817695	0.903052	orf19.6082	have unfolded protein binding activity, role in protein folding, protein localization to cell surface and integral component of endoplasmic reticulum membrane, mitochondrial outer membrane localization	1	811950	813059
CJI97_000384	1.02762	0.970164	0.93407	0.915443	0.893977	PHR2	Glycosidase; role in vaginal not systemic infection (low pH not neutral); low pH, high iron, fluconazole, Hap43-induced; Rim101-repressed at pH8; rat catheter biofilm induced; Bcr1-repressed in RPMI a/a biofilms	1	815774	817435
CJI97_000385	0.932318	0.911194	0.9229	0.870672	0.857536	BFA1	have GDP-dissociation inhibitor activity, GTPase activator activity, role in mitotic spindle orientation checkpoint and Bfa1-Bub2 complex localization	1	817520	819355
CJI97_000388	0.995076	0.974538	0.871105	0.872359	0.921315	NDT80	Ortholog of Ndt80; meiosis-specific transcription factor; activator of CDR1 induction by antifungal drugs; required for wild-type drug resistance and for Spider biofilm formation; transcript induced by antifungal drug	1	825538	827307
CJI97_000389	1.1308	1.07599	0.993163	0.929785	0.953726		Has domain(s) with predicted catalytic activity	1	827430	828260
CJI97_000390	0.941191	0.899064	0.875447	0.848662	0.898509	LEU5	Putative mitochondrial carrier protein; Hap43-repressed; rat catheter biofilm induced	1	829816	831033
CJI97_000391	0.955638	0.88932	0.926235	0.920582	0.86217	NAT2	Putative N-terminal acetyltransferase; Hap43p-repressed gene; mutation confers hypersensitivity to toxic ergosterol analog	1	831121	831714
CJI97_000392	0.974851	0.985844	0.931917	0.927214	1.00004	orf19.2115	Putative molybdopterin-converting factor; fungal-specific (no human or murine homolog)	1	832005	833303
CJI97_000393	0.997103	0.919905	0.888054	0.899623	0.942334	orf19.7069	Putative AdoMet-dependent proline methyltransferase; Hap43-induced; required for normal flow model biofilm growth; Spider biofilm repressed	1	833688	834428
CJI97_000394	1.05153	1.00836	0.883289	0.863199	0.847919	PSF3	Putative GINS complex subunit; cell-cycle regulated periodic mRNA expression; Spider biofilm induced	1	835618	836145
CJI97_000395	1.00756	1.01457	0.961448	0.88702	0.962919	orf19.7067	have RNA polymerase II C-terminal domain phosphoserine binding, transcription factor activity, RNA polymerase II transcription factor binding, triplex DNA binding activity	1	836222	839527
CJI97_000396	0.892913	0.917527	0.852323	0.821087	0.853137	orf19.4557	have microtubule binding, structural constituent of cytoskeleton activity and role in microtubule nucleation, mitotic spindle assembly checkpoint, protein localization to kinetochore, sister chromatid biorientation	1	839732	843163
CJI97_000397	1.0062	1.05969	1.00548	0.911245	0.955763	PEX11	Putative peroxisomal membrane protein; role in fatty acid oxidation; expression is Tac1-regulated; Hms1p-dependent induction by geldamycin; Spider biofilm induced	1	844765	845451
CJI97_000398	1.01932	0.929412	0.927669	0.882897	0.931084	SAP9	Secreted aspartyl protease; roles in adhesion, cell surface integrity; induced by antifungal drugs, stationary phase, or in white-phase cells; farnesol-downregulated in biofilm; autocatalytic processing; GPI-anchor; S	1	845506	847185
CJI97_000399	0.960699	0.929197	0.920064	0.864006	0.897839	NOP8	Ortholog of S. cereviiae Nop8; has a role in ribosomal large subunit biogenesis; rat catheter and Spider biofilm induced	1	848470	850104
CJI97_000400	0.969391	1.01169	0.993642	0.876662	0.944098	orf19.1092	mannosyltransferase; role in the synthesis of dolichol-linked oligosaccharide donor for N-linked glycosylation of proteins; rat catheter biofilm repressed	1	850242	851693
CJI97_000401	0.958682	0.932604	0.899895	0.918241	0.884011	FLO8	Transcription factor; required for hyphal formation and CO2 induced white-opaque switching; regulates hyphal gene expression; required for virulence in mouse systemic infection; binds Efg1p; binds Mss11p via LisH moti	1	851857	852759
CJI97_000402	0.950611	0.860593	0.88472	0.854998	0.822157	FLO8	Transcription factor; required for hyphal formation and CO2 induced white-opaque switching; regulates hyphal gene expression; required for virulence in mouse systemic infection; binds Efg1p; binds Mss11p via LisH moti	1	853207	854331
CJI97_000403	0.884122	0.878256	0.918935	0.861223	0.957666		Ortholog of Candida tenuis NRRL Y-1498 : CANTEDRAFT_113248, Debaryomyces hansenii CBS767 : DEHA2A05984g, Pichia stipitis Pignal : PICST_67528 and Candida tropicalis NEW ASSEMBLY : CTRG1_02750	1	855800	856546
CJI97_000404	1.06816	1.00981	0.975603	0.872354	0.911455	GLE2	Putative nuclear pore complex; possibly an essential gene, disruptants not obtained by UAU1 method; rat catheter biofilm repressed	1	857404	858540
CJI97_000405	0.950686	1.01542	0.949431	0.858242	0.948001	orf19.1096	with predicted ion channel activity, voltage-gated chloride channel activity, role in chloride transport, transmembrane transport and membrane localization	1	858936	861368
CJI97_000406	1.0037	0.967061	0.95239	0.831113	0.932201	AAR2	Ortholog(s) have role in spliceosomal tri-snRNP complex assembly and U5 snRNP localization	1	861481	862524
CJI97_000407	0.841183	0.969184	0.900368	0.834507	0.816927	orf19.5607	Protein of unknown function	1	862547	863269
CJI97_000408	0.94624	0.959783	0.917021	0.871647	0.963372	KRE5	UDP-glucose:glycoprotein glucosyltransferase; 1,6-beta-D-glucan biosynthesis, hyphal growth, virulence in mouse IV model; partially complements S. cerevisiae kre5 mutant defects; flow biofilm repressed, Bcr1-repressed	1	863395	867723
CJI97_000409	1.04613	1.03218	1.00247	0.875716	0.963439	MET13	Putative methionine biosynthesis protein; ketoconazole-induced; amphotericin B repressed; Spider biofilm repressed	1	868169	870004
CJI97_000410	0.926713	0.951145	0.902697	0.843008	0.955945	OXR1	have role in cellular response to oxidative stress and cytosol, mitochondrion, nucleus localization	1	870281	871162
CJI97_000411	0.882404	0.830804	0.829201	0.801988	0.955443	DCG1	Protein of unknown function; ortholog of S. cerevisiae Dcg1; transcript regulated by Nrg1 and Mig1	1	871330	872010
CJI97_000412	0.955247	0.970908	0.933569	0.888374	0.938867	DDC1	Putative DNA damage checkpoint protein; transcript induced during filamentous growth; regulated by Nrg1, Tup1	1	872513	873826
CJI97_000413	0.832099	0.839228	0.952988	0.903625	1.00583	orf19.252	Protein of unknown function; S. cerevisiae ortholog Fmp37 which localizes to mitochondria; Hap43-repressed; Spider biofilm repressed	1	873896	874219
CJI97_000414	0.987443	1.02683	0.943144	0.867425	0.913039	ZCF1	Zn(II)2Cys6 transcription factor; transcript regulated during hypha formation; 5'-UTR intron; mutants show decreased colonization of mouse kidneys; flow model biofilm induced; Spider biofilm induced	1	874457	877519
CJI97_000415	0.989625	0.930447	0.951798	0.879624	0.919378	orf19.261	have dolichol kinase activity, role in dolichyl monophosphate biosynthetic process and endoplasmic reticulum membrane localization	1	878310	880067
CJI97_000417	1.03138	0.912695	0.912436	0.813061	0.873925	CDC24	GDP-GTP exchange factor for Cdc42p; phosphorylated; required for maintenance of hyphal growth; misexpression blocks hyphal growth and causes avirulence in a mouse model of systemic infection; antigenic during human or	1	882848	885208
CJI97_000418	0.940468	0.918206	0.869433	0.850275	0.883463	CFL4	C-terminus similar to ferric reductases; induced in low iron; Sfu1-repressed; ciclopirox olamine induced; colony morphology-related gene regulation by Ssn6; Hap43-repressed; Sef1-regulated	1	886149	888236
CJI97_000419	0.958653	0.95414	0.819148	0.847721	0.903681	orf19.3175	Putative ortholog of human electron transfer flavoprotein dehydrogenase (ETF-dH); alkaline repressed; repressed by nitric oxide; virulence-group-correlated expression; Spider biofilm induced	1	889517	891457
CJI97_000420	1.00069	0.876362	0.850022	0.845137	0.968356	GDS1	Putative mitochondrial protein; Hap43-repressed gene; Spider biofilm induced	1	891705	893264
CJI97_000421	0.894075	0.884251	0.888242	0.83552	0.869821	orf19.1961	Planktonic growth-induced gene	1	894256	895860
CJI97_000422	1.00949	0.925068	0.911518	0.894299	0.900827	CLN3	G1 cyclin; depletion abolishes budding and causes hyphal growth defects; farnesol regulated, functional in S. cerevisiae; possibly essential (UAU1 method); other biofilm induced; Spider biofilm induced	1	897040	898401
CJI97_000423	0.903979	0.874383	0.872251	0.815241	0.854927	orf19.1959	have cytosol, ribosome localization	1	900215	901180
CJI97_000424	0.999094	0.95485	0.92112	0.879696	0.958236	CYC3	Mitochondrial cytochrome c heme lyase; antigenic cell-wall protein; filament induced; induced on polystyrene adherence, interaction with macrophage; N-glycosylation, 2 heme-binding motifs; rat catheter, Spider biofilm	1	909410	910195
CJI97_000425	0.981872	0.929355	0.929053	0.835418	0.935542	orf19.1956	have mRNA binding activity, role in reciprocal meiotic recombination and mitochondrial matrix localization	1	910532	912691
CJI97_000427	1.06271	0.961282	1.01884	0.921952	1.02637	orf19.1955	have palmitoyltransferase activity, role in protein palmitoylation, protein targeting to membrane and endoplasmic reticulum palmitoyltransferase complex, extrinsic component of endoplasmic reticulum membrane localizat	1	915483	916184
CJI97_000428	1.00465	0.893948	0.9184	0.88164	0.92674	PUS4	Putative pseudouridine synthase; transcript regulated by Nrg1, Mig1, and Tup1	1	916726	917961
CJI97_000429	0.921217	0.922914	0.803997	0.876078	0.869939	orf19.1953	Predicted protein of unknown function; merged with orf19.1952 in Assembly 21	1	918608	919723
CJI97_000430	0.862252	0.85706	0.889857	0.711923	0.868428	orf19.1950	have ADP-ribosyl-[dinitrogen reductase] hydrolase activity, phosphatase activity	1	920111	920584
CJI97_000431	0.988793	0.998485	0.892184	0.887465	0.880081	VPS1	Dynamin-family GTPase-related protein; induced upon adherence to polystyrene; regulated by Gcn2p and Gcn4p	1	920683	922746
CJI97_000432	0.97787	0.905731	0.923257	0.876919	0.856775		Ortholog(s) have ribosomal protein S6 kinase activity and role in TORC1 signaling	1	924241	925632
CJI97_000433	1.05686	0.996549	0.981895	0.899429	0.936442	SPE2	Putative S-adenosylmethionine decarboxylase; Hap43-induced gene; possibly adherence-induced; Spider biofilm induced	1	927658	928941
CJI97_000434	0.880071	0.907713	0.805672	0.834733	0.930889	PET9	Mitochondrial ADP/ATP carrier protein involved in ATP biosynthesis; possible lipid raft component; 3 predicted transmembrane helices; flucytosine induced; ketoconazole-induced; downregulated by Efg1p	1	929485	930396
CJI97_000435	0.992736	0.947056	0.914246	0.898855	0.942808	orf19.932	Putative aminophospholipid translocase (flippase); merged with orf19.2226 in Assembly 21; possibly an essential gene, disruptants not obtained by UAU1 method	1	931952	936574
CJI97_000436	0.942409	0.838883	0.868408	0.828381	0.918	orf19.7095	have fluoride transmembrane transporter activity, role in fluoride transmembrane transport and endoplasmic reticulum, plasma membrane localization	1	938694	939833
CJI97_000437	0.898476	0.859149	0.927803	0.916454	0.868829	orf19.933	have ubiquitin conjugating enzyme activity, ubiquitin-protein transferase activity and role in UV-damage excision repair, free ubiquitin chain polymerization, postreplication repair, protein K63-linked ubiquitination	1	940875	941327
CJI97_000438	0.82536	0.756675	0.766161	0.647479	0.858818	PGA31	Cell wall protein; putative GPI anchor; expression regulated upon white-opaque switch; induced by Congo Red and cell wall regeneration; Bcr1-repressed in RPMI a/a biofilms	1	944062	944937
CJI97_000439	0.855737	0.761633	0.82871	0.72202	0.961832	orf19.934	Predicted ORF from Assembly 19; removed from Assembly 20; subsequently reinstated in Assembly 21 and merged with orf19.2224, based on comparative genome analysis; flow model biofilm repressed	1	949100	949390
CJI97_000440	0.964602	0.745171	0.796255	0.794435	0.868752	AGA1	Protein with some similarity to agglutinin subunit; expression regulated upon white-opaque switch; Spider biofilm induced	1	952655	953893
CJI97_000441	0.762248	0.68861	0.734187	0.723032	0.673078	orf19.938	Protein of unknown function	1	957685	958506
CJI97_000442	0.947736	0.887309	0.849649	0.844175	0.88469	NAM7	Putative role in nonsense-mediated mRNA decay; similar to S. cerevisiae Nam7p; gene induced by ciclopirox olamine treatment	1	960407	963088
CJI97_000443	0.967355	0.926858	0.894769	0.85965	0.931108	BUD2	for Rsr1; negative regulator of filament branching, acts in hyphal growth guidance; required for wild-type budding pattern; induced in low iron; regulated by tyrosol and cell density	1	965225	968737
CJI97_000444	1.03326	0.922506	0.907475	0.822943	0.947768	SEC14	Essential protein; functional homolog of S. cerevisiae Sec14p, a Golgi phosphatidylinositol/phosphatidylcholine transfer protein that regulates choline-phosphate cytidyltransferase and thereby affects secretion; biofi	1	969417	970313
CJI97_000445	0.921832	0.970325	0.885859	0.837668	0.982366	orf19.318	have role in iron-sulfur cluster assembly and mitochondrial matrix localization	1	971400	972665
CJI97_000446	0.950638	0.970933	0.968981	0.873025	1.01896	CTN3	Peroxisomal carnitine acetyl transferase; no obvious metabolic, hyphal, virulence defects in Ura+ strain; induced by macrophage engulfment, hyphal growth, starvation, nonfermentable carbon sources; rat catheter, Spide	1	972798	975389
CJI97_000447	0.98358	0.834837	0.848969	0.787426	0.928638	CRZ2	C2H2 transcription factor; crz1 not crz2 null mutation suppresses fluconazole resistance of homozygous cka2 null; Rim101-repressed at pH 8; required for yeast cell adherence to silicone substrate; Spider biofilm induc	1	979918	981108
CJI97_000448	0.983936	0.904591	0.941566	0.835202	0.917781	orf19.6658	Stationary phase enriched protein; predicted ORF from Assembly 19; removed from Assembly 20; subsequently reinstated in Assembly 21 based on comparative genome analysis	1	983544	985181
CJI97_000449	0.927246	0.849986	0.888754	0.840029	0.952038	GAP6	Broad-specificity amino acid permease; Plc1, Gcn4 regulated; rat catheter biofilm induced	1	987769	989523
CJI97_000450	0.998711	0.926168	0.930933	0.864883	0.961486	orf19.3218	Putative multidrug resistance protein; upregulated by Efg1p	1	989884	991200
CJI97_000451	1.0035	0.938283	0.974659	0.873597	1.00981	LEU3	Zn(II)2Cys6 transcription factor; predicted regulator branched-c ofhain amino acid biosynthesis genes; alkaline induced; induced by Mnl1 under weak acid stress; required for yeast cell adherence to silicone substrate;	1	991704	994301
CJI97_000452	0.928789	0.932191	0.988047	0.920009	0.858107	DAD4	complex, which acts in chromosome segregation by coupling kinetochores to spindle microtubules	1	994723	994956
CJI97_000454	0.946489	0.905948	0.994603	0.851224	1.04803	FGR32	Protein similar to S. cerevisiae Swa2p; induced upon adherence to polystyrene; transposon mutation affects filamentous growth; Hap43p-repressed gene	1	996761	999049
CJI97_000456	0.96465	0.913097	0.974119	0.85604	0.99343		Ortholog of C. albicans SC5314 : C5_03630C_A, C. dubliniensis CD36 : Cd36_53380, Debaryomyces hansenii CBS767 : DEHA2E23892g and Candida tropicalis NEW ASSEMBLY : CTRG1_05528	1	1000018	1000641
CJI97_000457	0.935661	0.838281	0.931257	0.884022	1.02355	orf19.2887	Ortholog in S. cerevisiae is localizedto the bud, mating projection tip, and associates with ribosomes; Spider biofilm induced	1	1001972	1002541
CJI97_000458	0.993673	0.833989	0.990295	0.854705	1.00132	CEK1	ERK-family protein kinase; required for wild-type yeast-hypha switch, mating efficiency, virulence in mice; Cst20-Hst7-Cek1-Cph1 MAPK pathway regulates mating, and invasive hyphal growth under some conditions; Spider	1	1004445	1005653
CJI97_000459	1.0797	0.963689	1.08304	0.923798	1.15088	EMP24	COPII-coated vesicle component	1	1005956	1006552
CJI97_000460	1.04216	1.00301	1.0244	0.877317	1.05388	AAT21	Putative aspartate aminotransferase; stationary phase enriched protein; Gcn4-regulated; Spider biofilm induced	1	1008516	1009778
CJI97_000461	0.47561	0.449749	0.439279	0.391021	0.485026	RPS27	Putative ribosomal protein; repressed upon phagocytosis by murine macrophage; Spider biofilm repressed	1	1010453	1010698
CJI97_000462	0.92251	0.918817	0.986971	0.828784	1.07677	GLC7	Putative catalytic subunit of type 1 serine/threonine protein phosphatase; regulated by Shp1; induced in high iron; alternatively spliced intron in 5' UTR	1	1013201	1014187
CJI97_000463	0.856039	0.927273	0.957593	0.815349	1.01681	orf19.6286	have ATPase activator activity, role in positive regulation of ATPase activity, vacuolar transport and endosome localization	1	1015785	1016366
CJI97_000464	0.938112	0.915932	0.947195	0.872983	0.943111	orf19.6284	have GTP binding, signal recognition particle binding activity, role in protein targeting to ER and integral component of endoplasmic reticulum membrane, signal recognition particle receptor complex localization	1	1016387	1017223
CJI97_000465	1.05351	0.970292	0.996017	0.854368	1.02246	ARO2	Putative chorismate synthase; fungal-specific (no human or murine homolog); protein level decreased in stationary phase yeast cultures; GlcNAc-induced protein	1	1017418	1018557
CJI97_000466	0.959478	0.976844	1.01131	0.90222	1.03852	orf19.6119	Protein of unknown function; Spider biofilm repressed	1	1019810	1021639
CJI97_000467	0.983433	0.937796	0.999199	0.905876	1.01599	MNL1	elements; required for adaptation to weak acid stress; activates a subset of the genes that are repressed by Nrg1	1	1022556	1024859
CJI97_000468	0.92623	0.931212	0.98453	0.881183	1.02309	ACE2	Transcription factor; similar to S. cerevisiae Ace2 and Swi5; regulates morphogenesis, cell separation, adherence, virulence in a mice; mutant is hyperfilamentous; rat catheter and Spider biofilm induced	1	1025055	1026878
CJI97_000469	1.01349	0.947348	1.03247	0.916162	1.00505	KGD2	Putative dihydrolipoamide S-succinyltransferase; induced in high iron; Hap43-repressed; Spider biofilm repressed	1	1027523	1028845
CJI97_000471	0.98136	0.91092	0.932043	0.926672	0.934227	orf19.9	Protein of unknown function	1	1030382	1031572
CJI97_000472	0.923583	0.891077	0.923451	0.822423	0.977362	orf19.8	Protein of unknown function	1	1031654	1032469
CJI97_000473	0.9591	0.95744	1.01104	0.849172	0.963258	FLC2	Protein involved in heme uptake; putative FAD transporter, similar to S. cerevisiae Flc2p	1	1032657	1034527
CJI97_000474	0.995722	0.988116	1.00457	0.90099	1.04671	STT4	Putative phosphatidylinositol-4-kinase	1	1035816	1041575
CJI97_000475	1.00616	0.967762	0.983308	0.933028	1.05	orf19.1815	Ortholog of S. cerevisae/S. pombe Tif6; constituent of 66S pre-ribosomal particles; Spider biofilm induced	1	1042206	1042943
CJI97_000476	0.976764	0.953511	0.994489	0.846579	1.04569	HSP104	Heat-shock protein; roles in biofilm and virulence; complements chaperone, prion activity in S. cerevisiae; guanidine-insensitive; heat shock/stress induced; repressed in farnesol-treated biofilm; sumoylation target;	1	1043376	1046075
CJI97_000478	0.628224	0.646854	0.838438	0.668956	0.830811	OFR1	Protein involved in regulation of white-opaque switching; Hap43-repressed gene; rat catheter biofilm repressed	1	1048478	1048804
CJI97_000479	0.904384	0.928232	0.973544	0.837168	0.992987	CDR4	Putative ABC transporter superfamily; fluconazole, Sfu1, Hog1, core stress response induced; caspofungin repressed; fluconazole resistance not affected by mutation or correlated with expression; rat catheter and flow	1	1049683	1054101
CJI97_000480	0.966239	0.969584	1.02925	0.830459	1.01631	CDC48	Putative microsomal ATPase; plasma membrane-localized; regulated by Gcn2 and Gcn4; induced by amino acid starvation (3-AT); macrophage/pseudohyphal-repressed; protein levels decrease in stationary phase yeast; Spider	1	1054619	1057096
CJI97_000481	0.888693	0.916458	0.905581	0.822014	0.94375	MCU1	Mitochondrial protein involved in utilization of carbon sources, filamentous growth and virulence	1	1057814	1058527
CJI97_000482	0.88689	0.944035	0.980918	0.846573	1.03659	orf19.4981	have role in cellular calcium ion homeostasis, regulation of G0 to G1 transition and endoplasmic reticulum localization	1	1059875	1061785
CJI97_000483	0.886942	0.948935	0.990679	0.767395	1.00641	HSP70	Putative hsp70 chaperone; role in entry into host cells; heat-shock, amphotericin B, cadmium, ketoconazole-induced; surface localized in yeast and hyphae; antigenic in host; farnesol-downregulated in biofilm; Spider b	1	1062081	1064024
CJI97_000484	0.898751	0.95604	0.995358	0.828544	1.03715	GCV3	Glycine decarboxylase, subunit H; protein level decrease in stationary phase cultures	1	1064956	1065492
CJI97_000485	0.747885	0.797948	0.799071	0.595923	0.928497	orf19.5006.1	have SNAP receptor activity and role in Golgi to plasma membrane transport, endocytosis, exocytosis, vesicle fusion	1	1065581	1065829
CJI97_000486	0.668264	0.699278	0.683944	0.574143	0.728599	ACT1	Actin; gene has intron; transcript regulated by growth phase, starvation; at polarized growth site in budding and hyphal cells; required for wild-type Cdc42 localization; unprocessed N terminus; Hap43-induced; Spider	1	1067160	1067169
CJI97_000487	0.883322	0.914048	1.00311	0.788561	1.02215	OSM2	Putative mitochondrial fumarate reductase; regulated by Ssn6p, Gcn2p, and Gcn4p; Hog1p-downregulated; stationary phase enriched protein; Hap43p-repressed gene	1	1068994	1070958
CJI97_000488	0.912576	0.893506	0.978531	0.859067	1.00972	RAD54	Putative DNA-dependent ATPase involved in DNA repair; induced under hydroxyurea treatment; plays an essential role during mitotic growth; mutants display aberrant cell and nuclear morphology	1	1071384	1073858
CJI97_000489	0.850635	0.944189	1.00165	0.821332	0.974591	orf19.5003	have GTPase regulator activity and cytoplasm, nuclear envelope localization	1	1074056	1075579
CJI97_000490	0.96937	0.988373	1.05232	0.930403	1.03188	CUP2	Putative copper-binding transcription factor; required for normal resistance to copper; activates transcription of metallothionein genes; Hap43-repressed; Spider biofilm induced	1	1076073	1076708
CJI97_000491	0.954118	1.01888	1.09328	0.807503	1.09115	CYB2	Putative cytochrome b2 precursor; induced in high iron; alkaline repressed; colony morphology-related gene regulation by Ssn6; Hap43-repressed; pider biofilm induced	1	1078282	1079991
CJI97_000492	0.892946	0.932275	1.04473	0.81926	1.0161	MYO2	Class V myosin; nonessential; sole class V myosin in C. albicans; required for WT actin cytoskeletal polarity, nuclear organization, migration, hyphal growth; conserved myosin ATPase/tail domains; Hap43-induced; flow	1	1080334	1080359
CJI97_000493	0.733129	0.665426	0.759862	0.613371	0.86537	orf19.3663.1	Predicted plasma membrane protein; gene has intron	1	1086524	1086551
CJI97_000494	0.911048	0.975955	1.0665	0.845376	1.03101	PHO91	Putative low-affinity phosphate transporter; fungal-specific (no human or murine homolog)	1	1087127	1089631
CJI97_000495	0.903236	0.921994	1.10713	0.83325	1.03736	orf19.3661	Putative deubiquitinating enzyme; induced by Mnl1 under weak acid stress	1	1090443	1092524
CJI97_000496	0.475525	0.502706	0.548782	0.469434	0.860868	orf19.4523	have 5-formyltetrahydrofolate cyclo-ligase activity, role in folic acid-containing compound biosynthetic process and mitochondrion localization	1	1093031	1093493
CJI97_000498	0.873496	0.932764	1.04352	0.774585	1.06013	MAF1	Putative negative regulator of RNA polymerase III; decreased expression in hyphae vs yeast cells; caspofungin repressed; Spider biofilm repressed	1	1098282	1099385
CJI97_000499	0.914266	1.0584	1.11291	0.846076	1.17695	IPP1	Putative inorganic pyrophosphatase; antigenic; soluble protein in hyphae; macrophage-induced protein; protein present in exponential and stationary phase yeast; possibly essential (UAU1 method); sumoylation target; Sp	1	1101171	1102025
CJI97_000500	0.885118	0.904678	1.03493	0.812388	1.03543	SPO11	DNA endonuclease; required for genetic recombination between homologous chromosomes during the parasexual cycle; produced in mitotically dividing cells; similar to S. cerevisiae Spo11 which functions in recombination	1	1102118	1103161
CJI97_000501	0.833768	0.944937	1.05073	0.867492	1.15234	orf19.3586	have role in chitin localization, vesicle-mediated transport and integral component of endoplasmic reticulum membrane localization	1	1103756	1104271
CJI97_000502	0.921795	0.970815	1.09219	0.818209	1.09234	PHM7	Putative transporter; fungal-specific; Hog1-repressed; repressed by 17-beta-estradiol, ethynyl estradiol; Hap43-induced; Spider biofilm induced	1	1105025	1107682
CJI97_000503	0.755664	0.86985	0.927226	0.783438	0.986534	orf19.2846	Protein of unknown function; Hap43-repressed; induced in core caspofungin response; regulated by yeast-hypha switch; Spider biofilm repressed	1	1108183	1108587
CJI97_000504	0.856521	0.956821	1.05282	0.816348	1.12181	GIT1	Glycerophosphoinositol permease; involved in utilization of glycerophosphoinositol as a phosphate source; Rim101-repressed; virulence-group-correlated expression	1	1108644	1110134
CJI97_000505	0.84414	0.931147	0.991441	0.824218	1.1161	INP51	Putative phosphatidylinositol-4,5-bisphosphate phosphatase; involved in maintenance of phosphoinositide levels; affects hyphal growth, virulence, cell integrity; interacts with Irs4p	1	1110956	1114039
CJI97_000506	0.981636	0.972967	1.0818	0.869972	1.09058		Protein of unknown function	1	1117027	1118544
CJI97_000507	0.921602	0.984261	0.973758	0.820279	1.00748	VMA8	Putative vacuolar H+-ATPase subunit; regulated by Nrg1 and Mig1; transcript increases in populations of cells exposed to fluconazole over multiple generations; rat catheter and Spider biofilm repressed	1	1119239	1120090
CJI97_000508	0.921161	0.974046	1.0489	0.844748	1.14992	SDH12	Succinate dehydrogenase; soluble protein in hyphae; macrophage-downregulated protein level; downregulated by Efg1p; repressed by nitric oxide; protein present in exponential and stationary growth phase yeast cultures;	1	1121178	1123067
CJI97_000509	0.872846	0.937792	1.05643	0.846117	1.07499	orf19.764	have role in negative regulation of TORC1 signaling and clathrin-coated vesicle, cytosol localization	1	1123253	1125364
CJI97_000510	0.85853	0.856199	0.957117	0.779229	1.01177	ASM3	Putative secreted acid sphingomyelin phosphodiesterase; possible Kex2 substrate; transcript increased in an azole-resistant strain that overexpresses MDR1; flow model biofilm induced; F-12/CO2 early biofilm induced	1	1127990	1130134
CJI97_000511	0.913749	0.93698	0.98706	0.842433	1.04976	ROM2	Putative GDP/GTP exchange factor; possibly an essential gene, disruptants not obtained by UAU1 method; Spider biofilm induced	1	1132660	1136700
CJI97_000512	0.842796	0.907849	0.974866	0.780939	0.947354	FEN12	Putative protein with a predicted role in the elongation of fatty acids; amphotericin B, caspofungin repressed	1	1137271	1138221
CJI97_000513	0.819868	0.922792	1.02651	0.861375	0.961027	orf19.5777	Protein of unknown function; F-12/CO2 early biofilm induced	1	1142244	1142996
CJI97_000514	0.946159	1.00542	0.986298	0.865494	0.992734	TOM1	Putative E3 ubiquitin ligase; transcript regulated by Nrg1 and Mig1	1	1143059	1143964
CJI97_000516	0.921787	0.946513	0.970636	0.889441	1.03681	RAD52	Required for homologous DNA recombination, repair of UV- or MMS-damaged DNA, telomere length, UV-induced LOH; constitutive expression, MMS-induced; weakly complements S. cerevisiae rad52 mutant; slow growth, increased	1	1154459	1155823
CJI97_000517	0.885928	0.929244	0.918319	0.830911	0.948314	orf19.4209	have NEDD8 activating enzyme activity, role in protein neddylation and cytosol, nucleus localization	1	1156973	1158277
CJI97_000518	0.969866	0.972805	0.956786	0.858315	0.918582	orf19.4210	have phospholipase A2 activity, role in cardiolipin acyl-chain remodeling and mitochondrial inner membrane localization	1	1158285	1159124
CJI97_000519	0.94461	1.02891	1.00322	0.918255	0.934116	FET31	Putative multicopper oxidase; ketoconazole/caspofungin/amphotericin B repressed; Sef1/Sfu1/Hap43 regulated; reports differ if functional homolog of ScFet3; rat catheter and Spider biofilm induced	1	1161960	1163816
CJI97_000520	0.936868	1.01753	0.986853	0.834156	0.942631	orf19.1204	Phosphorylated protein of unknown function; transcript is upregulated clinical isolates from HIV positive patients with oral candidiasis	1	1164335	1165939
CJI97_000521	0.823651	0.843204	0.886676	0.72172	0.674381	DPM2	Dolichol-phosphate mannose synthase subunit, not essential for enzyme activity; flow model and Spider biofilm repressed	1	1166004	1166035
CJI97_000522	0.948593	0.963433	0.947096	0.811852	0.926967	SRO77	Protein with a predicted role in docking and fusion of post-Golgi vesicles with the plasma membrane; filament induced; fungal-specific (no human or murine homolog)	1	1166868	1170098
CJI97_000523	0.8973	0.966764	0.966093	0.838489	0.970363	orf19.1202	Protein of unknown function	1	1170348	1171358
CJI97_000524	0.984024	1.01042	0.962222	0.867348	0.963715	orf19.1201	have serine-tRNA ligase activity, role in mitochondrial seryl-tRNA aminoacylation, spore germination and mitochondrion localization	1	1171381	1172652
CJI97_000525	0.987936	0.984614	0.948846	0.897983	0.949066	orf19.1195	have metalloendopeptidase activity, role in cellular iron ion homeostasis, protein processing involved in protein targeting to mitochondrion, protein stabilization and mitochondrial matrix localization	1	1172850	1175174
CJI97_000526	0.91239	0.962591	0.925074	0.817733	1.02397	PKH3	have protein kinase activity and role in MAPK cascade involved in cell wall organization or biogenesis	1	1176027	1178633
CJI97_000527	0.849593	1.08828	0.954002	0.866506	0.88448	orf19.1198	Predicted mitochondrial intermembrane space protein of unknown function; possibly an essential gene, disruptants not obtained by UAU1 method	1	1178681	1179190
CJI97_000528	0.956437	0.987789	0.984251	0.881244	0.971128		Ortholog of Candida tenuis NRRL Y-1498 : CANTEDRAFT_91525, Debaryomyces hansenii CBS767 : DEHA2G04862g, Pichia stipitis Pignal : PICST_31875 and Candida guilliermondii ATCC 6260 : PGUG_02950	1	1179337	1181511
CJI97_000529	0.998487	1.02995	1.0222	0.896798	0.975137	orf19.4307	have role in late endosome to vacuole transport via multivesicular body sorting pathway, protein targeting to vacuole and late endosome localization	1	1181645	1182247
CJI97_000530	0.995411	1.03679	0.961834	0.861339	1.02846	SOD2	Mitochondrial Mn-containing superoxide dismutase; protection against oxidative stress; homotetramer active; N-terminal 34 amino acids removed on mitochondrial import; H2O2-induced via Cap1p; Hap43p-, alkaline-downregu	1	1183513	1184205
CJI97_000531	1.01044	1.02538	0.992785	0.872013	0.985988	VPS17	have phosphatidylinositol-3-phosphate binding, protein transporter activity and role in ascospore-type prospore membrane assembly, intracellular protein transport, retrograde transport, endosome to Golgi	1	1184823	1186421
CJI97_000532	0.944522	0.977726	0.986287	0.855058	0.982773	orf19.3900	have role in mitochondrial fusion and integral component of mitochondrial outer membrane localization	1	1186577	1188112
CJI97_000533	1.03233	1.06283	1.0731	0.932457	1.00572	SDC1	Putative COMPASS/SET1C histone methyltransferase complex subunit	1	1188775	1189119
CJI97_000534	1.04052	1.23673	1.16173	0.927532	1.1058	orf19.3898	have SNAP receptor activity, role in endocytosis, vesicle fusion and SNARE complex, endoplasmic reticulum, endosome, trans-Golgi network localization	1	1189400	1190092
CJI97_000535	0.959533	1.0322	1.0069	0.847253	0.958671	SPT3	Functional homolog of S. cerevisiae Spt3p; required for virulence in mouse systemic infection; homozygous null mutant is hyperfilamentous	1	1190856	1191839
CJI97_000536	0.896779	1.01151	0.999294	0.851682	0.95474	orf19.7621	Putative subunit of an alternative replication factor C complex; role in DNA replication, genome integrity, homologous recombination-mediated repair and telomere homeostasis;	1	1192100	1192130
CJI97_000537	0.998827	1.10349	0.997646	0.870726	1.04418	orf19.7620	have ATPase activator activity, role in mRNA splicing, via spliceosome, positive regulation of ATPase activity and spliceosomal complex localization	1	1195155	1195778
CJI97_000538	0.987831	1.03401	1.0526	0.881815	1.04516	orf19.7619	Protein with a mitochondrial distribution and morphology domain; possibly an essential gene, disruptants not obtained by UAU1 method; rat catheter and Spider biofilm induced	1	1195818	1197578
CJI97_000539	0.931935	0.915135	1.02588	0.916572	1.10866	orf19.7618	Putative nucleolar protein with a predicted role in pre-18S rRNA processing; Plc1p-regulated; Spider biofilm induced	1	1198570	1199340
CJI97_000540	0.909055	0.923079	0.946103	0.818866	1.05465	orf19.7617	have peptide alpha-N-acetyltransferase activity, peptide-glutamate-N-acetyltransferase activity, peptide-serine-N-acetyltransferase activity	1	1199459	1200109
CJI97_000541	1.00573	1.01261	1.10381	0.866956	1.05287	orf19.7615	complex of the cis-Golgi; Spider biofilm induced	1	1200279	1201022
CJI97_000542	0.950295	1.00531	1.01899	0.806253	0.950326		Protein of unknown function	1	1201167	1201197
CJI97_000543	0.977825	0.990859	1.00795	0.843765	0.998915	orf19.7598	have histone acetyltransferase activity, role in histone acetylation and Ada2/Gcn5/Ada3 transcription activator complex localization	1	1202065	1203438
CJI97_000544	1.01125	1.02861	1.01602	0.875125	1.03111	PTP3	Putative protein tyrosine phosphatase; hypha induced; alkaline induced; regulated by Efg1, Ras1, cAMP pathways; mutants are viable; Spider biofilm induced; rat catheter biofilm repressed; flow model biofilm repressed	1	1204911	1207559
CJI97_000545	0.935991	1.04597	0.936037	0.887327	0.988421	TRX1	Thioredoxin; involved in response to reactive oxygen species; biofilm, benomyl, flucytosine, peroxide, Hap43 induced; amphotericin B, caspofungin repressed; induced by human neutrophils; macrophage-repressed gene	1	1207812	1208123
CJI97_000546	0.990258	1.02157	1.03623	0.800604	0.977043	CTM1	Putative cytochrome c lysine methyltransferase; regulated by Gcn2 and Gcn4; transcript induced by Mnl1 under weak acid stress; early-stage flow model biofilm induced	1	1208359	1209759
CJI97_000547	1.06473	1.10235	1.09287	0.870353	1.09038	HCR1	Putative translation initiation factor; repressed upon phagocytosis by murine macrophage; Spider biofilm repressed	1	1210602	1211426
CJI97_000548	0.907507	0.911855	0.971071	0.857031	0.967932	orf19.7254	have role in mRNA metabolic process, mitochondrial translational initiation and extrinsic component of membrane, mitochondrial inner membrane localization	1	1211862	1213580
CJI97_000549	0.950598	0.946256	0.986288	0.8443	0.978635	orf19.3453	have cellular bud tip, cytoplasm localization	1	1213725	1216415
CJI97_000550	0.919012	1.0222	0.992068	0.916201	1.05106	orf19.3455	Putative mitochondrial inner membrane magnesium transporter; possibly an essential gene, disruptants not obtained by UAU1 method	1	1216418	1217635
CJI97_000551	1.00026	0.95616	1.0862	0.852358	1.02943	orf19.3456	Protein with a predicted serine/threonine kinase and tyrosine kinase domain; possibly an essential gene, disruptants not obtained by UAU1 method	1	1217769	1219298
CJI97_000552	0.95742	1.04592	1.05541	0.851114	1.02216	SWD3	activity and role in chromatin silencing at telomere, histone H3-K4 methylation, regulation of meiotic DNA double-strand break formation, telomere maintenance	1	1219379	1220569
CJI97_000553	0.860638	0.810151	0.970146	0.721934	0.936613	orf19.3458	have role in late endosome to vacuole transport via multivesicular body sorting pathway, protein targeting to vacuole and Golgi apparatus, Vps55/Vps68 complex, fungal-type vacuole membrane, mitochondrion localization	1	1220714	1221247
CJI97_000554	1.01117	0.90101	0.995464	0.829733	0.991688	orf19.3459	kinase; disruptants not obtained by UAU1 method	1	1221455	1222567
CJI97_000555	0.970198	1.06542	0.946964	0.825139	0.908826	orf19.688	Mitochondrial ribosomal protein of the small subunit; S. cerevisiae ortholog is essential for viability; Spider biofilm repressed	1	1223959	1224561
CJI97_000556	0.611509	0.673065	0.621489	0.591947	0.690968	RPL25	Putative rRNA-binding ribosomal protein component of the 60S ribosomal subunit; Hap43-induced; colony morphology-related gene regulation by Ssn6	1	1225096	1225105
CJI97_000557	1.01512	1.01774	1.048	0.903646	1.00759	orf19.3501	S. cerevisiae ortholog Pxl1 localizes to sites of polarized growth and is required for selection and/or maintenance of polarized growth sites; Hog1p-repressed	1	1227073	1229574
CJI97_000558	0.987987	0.993595	1.00645	0.824631	1.00759	orf19.5534	Protein with a predicted role in mitotic spindle elongation, vesicle-mediated transport; flow model biofilm induced	1	1229674	1230663
CJI97_000559	1.02679	0.847792	0.870573	0.923424	0.928508		Ortholog of Candida tenuis NRRL Y-1498 : CANTEDRAFT_114422, Debaryomyces hansenii CBS767 : DEHA2E04752g, Pichia stipitis Pignal : PICST_88266 and Candida guilliermondii ATCC 6260 : PGUG_02639	1	1231543	1232103
CJI97_000560	0.88174	0.938013	0.978258	0.827612	1.02489	orf19.6592	family, major facilitator superfamily (MFS)	1	1232325	1233434
CJI97_000562	0.929809	0.935923	1.05866	0.906078	1.02761	orf19.6596	Putative esterase; possibly transcriptionally regulated by Tac1; induced by Mnl1 under weak acid stress; protein present in exponential and stationary growth phase yeast cultures; Spider biofilm repressed	1	1234022	1234882
CJI97_000563	1.00522	0.992796	1.00088	0.838086	1.03765	orf19.6597	have cytoplasm localization	1	1234959	1236029
CJI97_000564	0.907957	0.917323	0.942053	0.882257	0.931665	WAL1	Protein required for hyphal growth and for wild-type cell morphology, polarized budding, endocytosis, vacuole morphology; similar to Wiskott-Aldrich syndrome protein; localizes to cortical actin patches and hyphal tip	1	1236165	1238138
CJI97_000565	0.667605	0.66687	0.659084	0.619375	0.967489		Protein of unknown function	1	1238470	1240269
CJI97_000566	0.934656	0.916163	0.993591	0.833489	0.998648		Ortholog of Candida guilliermondii ATCC 6260 : PGUG_03279 and Candida lusitaniae ATCC 42720 : CLUG_01520	1	1241401	1243059
CJI97_000568	1.04021	0.952182	0.997614	0.806693	0.982538	MRPL8	Mitochondrial 60S ribosomal protein subunit; Hap43p-repressed gene	1	1244710	1245456
CJI97_000569	0.98518	1.01436	1.01828	0.925665	1.07034	KSR1	3-ketosphinganine reductase, catalyzes the second step in phytosphingosine synthesis	1	1245831	1246799
CJI97_000570	0.911901	0.944223	0.972105	0.843718	0.91017	orf19.6132	Protein of unknown function	1	1246837	1247217
CJI97_000571	0.984403	1.02509	1.00928	0.90847	1.00735	orf19.2312	Protein similar to ferric reductase Fre10p; possibly an essential gene, disruptants not obtained by UAU1 method	1	1249262	1251298
CJI97_000572	0.906405	1.01832	1.05343	0.897817	1.03956	orf19.6136	Ortholog of S. cerevisiae Mrpl4, a mitochondrial ribosomal protein of the large subunit; repressed by nitric oxide	1	1251362	1252249
CJI97_000573	0.920325	1.00591	0.947482	0.934557	0.84376	SMX4	involved in RNA processing and decay; flucytosine induced	1	1252712	1252975
CJI97_000574	0.905783	0.924857	0.867718	0.893723	0.932511	orf19.6135	Protein of unknown function	1	1253064	1254023
CJI97_000575	0.947568	0.984086	0.973334	0.859617	0.963979	orf19.6134	have role in ER-dependent peroxisome organization, retrograde vesicle-mediated transport, Golgi to ER and Dsl1/NZR complex, endoplasmic reticulum membrane, nuclear envelope, peroxisome localization	1	1254161	1256653
CJI97_000576	0.971835	0.985213	0.928936	0.839048	0.922134	PIF1	DNA helicase and 3'-5' exonuclease; decreased transcription is observed upon fluphenazine treatment	1	1257003	1259390
CJI97_000577	0.961427	0.968977	0.992443	0.794369	0.897703	orf19.6137	with predicted ATP binding, ATP-dependent helicase activity, nucleic acid binding activity	1	1259442	1261358
CJI97_000578	0.980723	1.01446	1.01244	0.856536	0.957028	orf19.6396	Putative patatin-like phospholipase; similar to S. cerevisiae Nte1p, which is predicted to be a membrane protein; antigenic during human oral infection; Hap43p-repressed gene	1	1261434	1266059
CJI97_000579	0.973629	0.953657	1.03593	0.871759	0.958075	orf19.597	Protein with an aspartate aminotransferase domain; Gcn4-regulated	1	1266275	1267867
CJI97_000580	1.00276	1.03663	1.0539	0.92358	1.01205	orf19.606	Protein of unknown function; Hap43-induced; Spider biofilm induced	1	1269967	1271913
CJI97_000581	0.944241	0.972671	0.942551	0.904077	1.01138	orf19.1985	Has aminoglycoside phosphotransferase and protein kinase domains; rat catheter and flow model biofilm induced	1	1272490	1273692
CJI97_000582	0.998042	0.92944	0.994734	0.886506	0.92883	orf19.6118	Putative guanine nucleotide dissociation stimulator; transcription is positively regulated by Tbf1p	1	1274323	1274733
CJI97_000583	1.01961	1.00865	0.977284	0.880609	0.956995	orf19.6143	Predicted long-chain-alcohol oxidase; Spider biofilm induced	1	1274771	1276879
CJI97_000584	0.99786	0.966127	1.05699	0.871037	1.02946	HGT16	Putative glucose transporter of the major facilitator superfamily; the C. albicans glucose transporter family comprises 20 members; 12 probable membrane-spanning segments; gene has intron; expressed in rich medium wit	1	1278001	1279671
CJI97_000585	0.979508	0.90121	1.05487	0.837886	1.07606	orf19.6392	Protein of unknown function	1	1281011	1282021
CJI97_000586	1.00597	0.966849	0.93831	0.812783	0.97595	orf19.6393	Putative Arf3p GTPase activating protein; Hap43p-repressed gene; possibly an essential gene, disruptants not obtained by UAU1 method	1	1282532	1284079
CJI97_000588	1.04174	1.1104	1.1522	0.923134	1.17001	orf19.5077	Protein of unknown function; Hap43-repressed gene; repressed by nitric oxide	1	1286366	1286818
CJI97_000589	0.88093	0.848826	0.883576	0.918043	0.98894	PFY1	Profilin; functional homolog of S. cerevisiae Pfy1; hyphae, macrophage/pseudohyphal-induced; regulated by Nrg1, Tup1; gene lacks intron (unlike S. cerevisiae PFY1); complements growth of S. cerevisiae srv2 mutant; non	1	1287879	1288259
CJI97_000590	0.903734	0.990908	1.03388	0.8412	1.0257	UBA2	have SUMO activating enzyme activity, role in protein sumoylation and SUMO activating enzyme complex localization	1	1288541	1290307
CJI97_000591	0.973712	1.03066	1.08193	0.780245	1.07722	DPM1	Dolichol-phosphate mannose synthase catalytic subunit; filament induced; Tup1-regulated; flow model and rat catheter biofilm repressed	1	1290723	1291439
CJI97_000592	0.932554	0.952613	1.01862	0.854827	0.974415	NRP1	have cytoplasmic stress granule, nucleolus localization	1	1291765	1293855
CJI97_000593	0.929612	0.907153	1.04583	0.847037	1.01701	orf19.1823	Predicted membrane protein; transcript repressed by ciclopirox olamine	1	1294222	1296852
CJI97_000594	0.956545	0.958512	1.0168	0.882356	1.0171	UME6	Zn(II)2Cys6 transcription factor; role in hyphal extension, virulence, adherence to plastic; rat catheter biofilm induced; has a long 5'-UTR that regulates translational efficiency and controls transition to filamento	1	1297740	1299068
CJI97_000595	0.913948	0.92383	1.00496	0.89572	1.03336	orf19.177	with predicted phosphatidylinositol binding activity and role in cell communication	1	1303418	1305103
CJI97_000596	1.0173	1.04145	1.15266	0.927809	1.11168	orf19.6277	Protein of unknown function	1	1306647	1308536
CJI97_000597	0.95438	0.923055	1.10706	0.910846	1.02308	orf19.6276	Protein of unknown function; rat catheter biofilm repressed	1	1309958	1310866
CJI97_000598	0.970707	0.927979	1.07302	0.850438	1.00341	orf19.6275	have ribosomal protein S6 kinase activity, role in TORC1 signaling, peptidyl-serine phosphorylation, protein autophosphorylation and cytosol localization	1	1311734	1312969
CJI97_000599	0.898425	0.907533	1.04808	0.827098	1.04689	orf19.6273	Protein of unknown function	1	1313239	1314774
CJI97_000600	1.00734	1.04792	1.11981	0.912893	1.1263	orf19.6272	Putative ubiquitin C-terminal hydrolase; regulated by Gcn2p and Gcn4p	1	1315338	1316132
CJI97_000601	0.886389	0.888527	1.01738	0.86389	1.02812	orf19.6271	have role in mRNA splicing, via spliceosome and nucleus, transcriptionally active chromatin localization	1	1316154	1318337
CJI97_000602	1.06276	0.999262	1.10703	0.87178	1.07692	orf19.6269	Protein of unknown function	1	1318973	1320307
CJI97_000603	0.931592	0.987731	1.07438	0.873367	1.13417	orf19.6268	Putative cohesin complex subunit; expression downregulated in an ssr1 null mutant	1	1320311	1321954
CJI97_000604	1.06961	1.07019	1.11635	0.950014	1.12726	LKH11	leukotriene A-4 hydrolase/aminopeptidase	1	1322933	1324795
CJI97_000605	0.882348	0.871347	0.961402	0.802069	0.987004	orf19.6264.3	have role in ER to Golgi vesicle-mediated transport and ER to Golgi transport vesicle, Golgi apparatus, endoplasmic reticulum localization	1	1324920	1324949
CJI97_000606	1.03004	1.04326	1.13919	0.988269	1.09529	orf19.3061.1	Ortholog of S. cerevisiae Rps22Ap and Rps22Bp; gene contains 5' UTR intron	1	1326786	1327178
CJI97_000607	1.09168	1.08539	1.18081	1.08134	1.17574	RPS14B	Putative ribosomal protein; repressed upon phagocytosis by murine macrophage; transcript positively regulated by Tbf1; Spider biofilm repressed	1	1327690	1328088
CJI97_000608	0.910669	0.99559	1.12299	0.873896	1.0522	orf19.6267	Protein of unknown function	1	1329052	1330374
CJI97_000609	0.928491	0.93216	1.10886	0.866068	1.10966	orf19.6263	family; Spider biofilm induced	1	1331575	1333089
CJI97_000610	0.896141	0.878692	1.03449	0.854415	1.02719	orf19.6264	Protein of unknown function	1	1333124	1333858
CJI97_000611	1.03925	1.01573	1.02438	0.893603	1.05873		Ortholog of C. parapsilosis CDC317 : CPAR2_803370, Candida tenuis NRRL Y-1498 : CANTEDRAFT_117866, Debaryomyces hansenii CBS767 : DEHA2G15554g and Pichia stipitis Pignal : PICST_30338	1	1334284	1335696
CJI97_000612	0.944083	0.980802	1.03862	0.885777	1.06681	BPH1	Ortholog of S. cerevisiae Bph1; a putative ortholog of human Chediak-Higashi syndrome protein and murine beige gene implicated in disease syndromes involving defective lysosomal trafficking; mutant is viable	1	1336324	1343067
CJI97_000613	0.961971	0.99432	1.05106	0.90728	1.04691	orf19.6260	Ubiquitin-specific protease; cleaves ubiquitin from ubiquitinated proteins; Spider biofilm induced	1	1344599	1348342
CJI97_000614	0.964595	0.916656	1.09692	0.874388	1.07867	orf19.6259	Exosome non-catalytic core component; involved in 3'-5' RNA processing and degradation in the nucleus and cytoplasm; Spider biofilm induced	1	1348390	1349451
CJI97_000615	1.05751	1.06318	1.10168	0.939993	1.11501	GLT1	Putative glutamate synthase; regulated by Sef1, Sfu1, and Hap43; rat catheter biofilm repressed	1	1351589	1357960
CJI97_000616	0.668764	0.688427	0.739044	0.607855	0.750274	ECM33	GPI-anchored cell wall protein; mutants show cell-wall defects and reduced adhesion, host cell damage, and endocytosis; mutant infection is immunoprotective in murine model; fluconazole-induced; caspofungin repressed	1	1360432	1360489
CJI97_000617	0.832688	0.935789	0.994123	0.869808	1.09016	orf19.3004	have fungal-type vacuole localization	1	1362745	1363560
CJI97_000618	0.982958	1.00727	1.05618	0.887805	1.06874	GGA2	Protein involved in Golgi trafficking; rat catheter and Spider biofilm repressed	1	1363706	1365393
CJI97_000619	0.966206	1.0248	1.02803	0.999661	1.04263	orf19.3007	have role in endosome organization, regulation of protein localization and BLOC-1 complex localization	1	1366484	1366801
CJI97_000620	0.92238	0.917119	1.07772	0.879366	1.00991	orf19.3007.2	Protein of unknown function	1	1366814	1367341
CJI97_000621	0.985509	0.984977	1.03056	0.901043	1.0041	COQ4	Protein with a putative role in coenzyme Q biosynthesis; transcriptionally induced by interaction with macrophage; Hap43p-repressed gene	1	1367985	1368938
CJI97_000622	0.980867	0.953992	1.02869	0.955926	1.05415	orf19.4471	have role in TOR signaling, protein targeting to vacuole, re-entry into mitotic cell cycle after pheromone arrest and endoplasmic reticulum membrane, endoplasmic reticulum-Golgi intermediate compartment localization	1	1369081	1370730
CJI97_000623	0.944314	1.03451	0.988076	0.870334	1.14748	SPC19	complex, which acts in chromosome segregation by coupling kinetochores to spindle microtubules	1	1371257	1371730
CJI97_000624	0.989074	0.937408	0.939313	0.922648	1.03319	orf19.3010	Putative lipoyl ligase; role in modification of mitochondrial enzymes by attachment of lipoic acid groups; rat catheter biofilm induced	1	1371739	1372647
CJI97_000625	0.921625	0.959446	1.04504	0.879897	1.03035	orf19.3009	have nucleus-vacuole junction localization	1	1372987	1374543
CJI97_000626	0.940463	0.962912	1.09649	0.931957	1.05032	orf19.4470	Protein of unknown function; Hap43-repressed gene	1	1374613	1375197
CJI97_000627	0.983904	0.93139	1.08319	0.897079	1.00799	orf19.4468	Putative succinate dehydrogenase; localized to the mitochondrial membrane; Hap43p-repressed gene	1	1375305	1375778
CJI97_000628	0.964457	0.94919	1.04228	0.891211	1.04609	orf19.4467	Protein of unknown function	1	1376157	1377536
CJI97_000629	0.956342	0.970687	0.987178	0.856208	0.969555	orf19.4466	have protein-cysteine S-palmitoyltransferase activity and role in protein palmitoylation, protein targeting to membrane	1	1377705	1378742
CJI97_000630	0.948474	0.983965	1.02905	0.8706	1.01101	orf19.3080	have double-stranded DNA binding activity	1	1379458	1383870
CJI97_000631	0.903817	0.868233	0.925287	0.81577	0.944973	orf19.3084	have histone acetyltransferase activity, role in chromatin silencing at telomere and SAS acetyltransferase complex, nuclear chromatin localization	1	1383875	1384660
CJI97_000632	0.935863	0.963047	1.01152	0.848011	1.05409	orf19.3083	Putative lipid phosphatase of the endoplasmic reticulum; role in DNA repair, actin cytoskeleton organization, cellular manganese ion homeostasis; Spider biofilm repressed	1	1384793	1386211
CJI97_000633	0.967597	1.00315	1.01729	0.907059	1.071	SEC10	have role in Golgi to plasma membrane transport, cell separation after cytokinesis, exocytosis	1	1386233	1388725
CJI97_000634	1.10091	1.19859	1.12019	0.912288	1.10479	UBI3	Fusion of ubiquitin with the S34 protein of the small ribosomal subunit; mRNA decreases upon heat shock, appears to be degraded; functional homolog of S. cerevisiae RPS31; Hap43-induced; Spider biofilm repressed	1	1389234	1389686
CJI97_000635	0.838668	0.998787	0.954382	0.873647	0.862132	PLP1	Ortholog(s) have G-protein beta/gamma-subunit complex binding activity and role in positive regulation of transcription from RNA polymerase II promoter by pheromones, protein folding	1	1390364	1391032
CJI97_000636	0.981643	0.949378	0.923767	0.880204	1.11235	orf19.3088	bZIP transcription factor; possibly transcriptionally regulated upon hyphal formation; Hap43; F-12/CO2 early biofilm induced; Spider biofilm induced	1	1391509	1392327
CJI97_000637	0.957752	0.970615	1.06727	0.895194	0.944747	orf19.3089	Predicted mitochondrial intermembrane space protein; predicted role in phospholipid metabolism; rat catheter and Spider biofilm induced	1	1392475	1393158
CJI97_000638	1.02377	0.966611	1.05762	0.920195	0.980195	MAS1	Putative mitochondrial processing protease; Hap43-repressed; transcript regulated by Nrg1; oxidative stress-induced via Cap1	1	1394852	1396273
CJI97_000639	0.996187	0.921162	1.09308	0.877684	1.04644	NGG1	have histone acetyltransferase activity and role in histone acetylation, regulation of transcription from RNA polymerase II promoter	1	1396309	1398195
CJI97_000640	1.04618	0.971965	1.06502	0.948278	1.07282	orf19.3022	have structural constituent of ribosome activity and mitochondrial small ribosomal subunit localization	1	1398472	1399416
CJI97_000641	0.979931	0.984693	1.07581	0.865272	1.06791	orf19.3021	Putative protein of unknown function; Hap43-repressed gene; Spider biofilm induced	1	1399857	1401299
CJI97_000642	0.98376	0.918671	1.03893	0.877932	0.984839	orf19.1340	Putative aldose reductase; protein level decreases in stationary phase cultures; Spider biofilm repressed	1	1402032	1402997
CJI97_000644	1.06199	1.02286	1.08804	0.919468	1.17211	orf19.4996	have cytoplasm, nucleus localization	1	1403416	1404843
CJI97_000645	0.932116	1.00536	1.09668	0.874006	1.09405	SEC18	Functional homolog of S. cerevisiae Sec18p, which acts in protein transport; conserved ATP binding site; not glycosylated	1	1405201	1407549
CJI97_000646	0.905841	0.875519	0.990528	0.855321	0.947644		Protein of unknown function	1	1409578	1410426
CJI97_000647	1.04307	1.06717	1.12269	0.953421	1.09315	TSA1	family protein; similar to thiol-dependent peroxidases of oxidative stress signaling; antigenic; hyphal surface, nucleus; yeast-form nucleus, cytoplasm; biofilm, phagocytosis, peroxide induced	1	1411030	1411620
CJI97_000648	0.972125	0.920855	1.04197	0.963192	1.18572	HNT2	Putative dinucleoside triphosphate hydrolase; induced upon low-level peroxide stress	1	1411816	1412361
CJI97_000649	1.0115	0.999994	1.11641	0.933321	1.15308	orf19.7420	have RNA polymerase II transcription coactivator activity involved in preinitiation complex assembly activity	1	1413297	1414148
CJI97_000650	1.05364	0.96747	1.06207	0.905536	1.09148	CYP5	localization	1	1414192	1414845
CJI97_000651	1.00424	1.04292	1.23246	0.964967	1.09371	orf19.3357	have mitochondrion localization	1	1415327	1415842
CJI97_000652	1.05495	1.05987	1.15807	0.965202	1.12621	LSC1	Putative succinate-CoA ligase subunit; induced by high iron; fluconazole-induced; protein present in exponential and stationary growth phase yeast cultures; Spider biofilm repressed	1	1416015	1416989
CJI97_000653	0.991946	0.988202	1.07486	0.95362	1.06835	ARP8	Putative chromatin-remodeling enzyme complex protein; mutation confers hypersensitivity to toxic ergosterol analog, and to amphotericin B; rat catheter biofilm induced	1	1417895	1420384
CJI97_000654	0.934019	1.0383	1.11234	0.94592	1.03021		Protein of unknown function	1	1420868	1421635
CJI97_000655	0.995984	0.96223	1.04965	0.88043	1.09384	orf19.3360	Protein of unknown function; flow model biofilm induced; Spider biofilm induced	1	1422133	1423719
CJI97_000656	0.996559	0.948503	1.12949	0.911287	1.10755	SVF1	Putative survival factor; stationary phase enriched protein; fluconazole-induced; regulated by Gcn4p; repressed in response to amino acid starvation (3-AT treatment); fungal-specific (no human or murine homolog)	1	1425921	1427054
CJI97_000658	0.996934	0.957091	0.984747	0.876853	1.04064	GRP2	Methylglyoxal reductase; regulation associated with azole resistance; induced in core stress response or by oxidative stress via Cap1, fluphenazine, benomyl, by Hap43 or with long term fluconazole treatment; Spider bi	1	1428221	1429243
CJI97_000659	0.948422	0.992201	1.08568	0.887363	1.04054	ADP1	Putative PDR-subfamily ABC transporter; similar to WHITE subfamily proteins; gene used for strain identification by multilocus sequence typing	1	1429685	1432723
CJI97_000660	0.925913	0.961599	0.987454	0.875418	1.01156	orf19.457	have thiol-dependent ubiquitin-specific protease activity and role in protein deubiquitination, ubiquitin homeostasis, ubiquitin-dependent protein catabolic process via the multivesicular body sorting pathway	1	1432955	1436797
CJI97_000661	0.966561	1.00729	1.008	0.989854	1.03096	orf19.458	have protein transmembrane transporter activity and role in chaperone-mediated protein complex assembly, mitochondrial respiratory chain complex III assembly, protein insertion into mitochondrial membrane from inner s	1	1438258	1439601
CJI97_000662	0.921352	0.895957	0.918399	0.883337	0.977513	SFL1	Transcription factor involved in negative regulation of morphogenesis, flocculation and virulence; induced in core caspofungin response; Spider biofilm induced	1	1440137	1442308
CJI97_000663	1.02076	0.977194	1.02073	0.914478	0.984324	SOK1	Protein kinase required for degradation of Nrg1p; mutants are sensitive to growth on hydrogen peroxide medium; induced by alpha pheromone in SpiderM medium; rat catheter and Spider biofilm induced	1	1445817	1448306
CJI97_000664	0.972066	1.03333	0.969404	0.948626	0.999801	orf19.3851	Protein of unknown function; induced by alpha pheromone in SpiderM medium	1	1448634	1449134
CJI97_000665	1.0182	0.960679	0.921165	0.902507	1.02126	orf19.3848	Protein of unknown function	1	1449482	1450645
CJI97_000666	0.869355	0.877022	0.934806	0.851042	0.9	orf19.1114	Cytochrome c oxidase subunit; membrane-localized protein; rat catheter biofilm induced	1	1451450	1451502
CJI97_000667	0.881282	0.933243	0.997034	0.868929	1.0671	BUD7	have small GTPase binding activity and role in Golgi to plasma membrane transport, fungal-type cell wall chitin biosynthetic process	1	1452502	1454626
CJI97_000668	0.974098	1.00169	1.10293	0.901976	0.986384	orf19.1111	have chromatin binding, protein complex scaffold activity and role in RNA polymerase II transcriptional preinitiation complex assembly, histone acetylation	1	1455417	1455887
CJI97_000669	0.989493	1.0244	0.994404	0.895172	1.0337	orf19.1110	Thiamine pyrophosphokinase, phosphorylates thiamine to produce the coenzyme thiamine pyrophosphate (thiamine diphosphate); active as a homodimer	1	1456236	1457132
CJI97_000670	0.923499	0.879444	0.963272	0.895781	1.03703	orf19.1109	Protein of unknown function	1	1457655	1458029
CJI97_000671	1.11343	0.998082	1.04778	0.937886	1.11064	HAM1	Putative deoxyribonucleoside triphosphate pyrophosphohydrolase; caspofungin repressed; regulated by Gcn2p and Gcn4p	1	1458265	1458852
CJI97_000672	1.01222	0.960447	0.994288	0.954908	1.00865	orf19.1107	Protein of unknown function; Spider biofilm induced	1	1459056	1459625
CJI97_000673	1.03207	0.991383	1.06213	0.931212	1.03939		Protein of unknown function	1	1460459	1461442
CJI97_000675	0.872764	0.911221	1.09614	0.879296	1.08492	orf19.3220	Putative rRNA processing protein; Spider biofilm induced	1	1464864	1465427
CJI97_000676	0.849523	0.917023	0.992885	0.854348	1.73631	IFF5	Putative GPI-anchored protein; adhesin-like protein; possibly an essential gene, disruptants not obtained by UAU1 method	1	1465685	1467361
CJI97_000677	0.905041	0.981751	1.20857	0.976887	1.17942		Protein of unknown function	1	1471933	1472427
CJI97_000678	0.996863	1.03904	1.12435	0.900451	1.19863	ARR3	Ortholog of S. cerevisiae Arr3; arsenite transporter of the plasma membrane required for resistance to arsenic compounds; benomyl-induced; Gcn4-regulated; Hap43-repressed; mutant is viable; Spider biofilm induced	1	1472838	1474070
CJI97_000679	1.05826	0.965564	1.16397	0.931147	1.12149	orf19.6025	have N-acetylglucosaminyldiphosphodolichol N-acetylglucosaminyltransferase activity and role in dolichol-linked oligosaccharide biosynthetic process	1	1475221	1475844
CJI97_000680	0.966103	1.04931	1.20186	0.799293	1.03536	TAF19	Putative TFIID subunit; mutation confers hypersensitivity to amphotericin B; rat catheter biofilm induced	1	1476236	1476706
CJI97_000681	0.975334	1.00211	1.16524	0.940495	1.12081	orf19.5175	have ubiquitin protein ligase activity and role in ER-associated ubiquitin-dependent protein catabolic process	1	1476773	1480147
CJI97_000682	1.05706	1.06481	1.12029	0.978818	1.13497	PMT1	Protein mannosyltransferase; required for virulence in mice and for adhesion to epithelial cells; role in hyphal growth and drug sensitivity; Als1, Sec20, Kre9, Pir1 are substrates; 1 of 5 PMT family members	1	1480607	1483219
CJI97_000683	0.94354	0.954174	1.12436	0.910203	1.12997	GLO2	have hydroxyacylglutathione hydrolase activity, role in methylglyoxal catabolic process to D-lactate via S-lactoyl-glutathione and cytosol, mitochondrion, nucleus localization	1	1485086	1485853
CJI97_000684	0.90363	0.950954	1.04565	0.862168	1.19042	orf19.4086	have cytoplasm localization	1	1485962	1486678
CJI97_000685	0.92975	0.975239	1.03651	0.875392	1.01125	orf19.7468	Putative transcriptional activator; expression upregulated during growth in the mouse cecum; Spider biofilm induced	1	1486827	1488518
CJI97_000686	0.955811	0.957722	1.07296	0.838665	1.00432	orf19.1037	Protein of unknown function; rat catheter biofilm repressed	1	1489691	1491289
CJI97_000687	1.07122	1.08466	1.22442	0.97622	1.14864	ARG1	Argininosuccinate synthase; arginine synthesis; Gcn4, Rim101 regulated; induced by amino acid starvation (3-AT), benomyl treatment; stationary phase enriched protein; repressed in alkalinizing medium; rat catheter, Sp	1	1492455	1493705
CJI97_000688	0.962584	0.930944	1.07752	0.892579	1.10935	orf19.2063	Protein of unknown function	1	1493776	1497009
CJI97_000689	0.99507	0.898405	1.03986	0.817981	1.02439	orf19.3281	have histone demethylase activity (H3-K36 specific), methylated histone binding activity and role in histone demethylation, positive regulation of transcription elongation from RNA polymerase II promoter	1	1497147	1498637
CJI97_000690	0.979373	1.00908	1.06314	0.967416	1.11748		Has domain(s) with predicted ATP binding activity	1	1498979	1500238
CJI97_000691	0.948372	1.00016	1.05179	0.899879	1.12119	orf19.7473	have role in endocytosis and actin cortical patch, cellular bud neck, cytoplasm localization	1	1500698	1502503
CJI97_000692	0.948708	0.941135	1.06555	0.907786	1.04187	PHO81	Protein involved in regulation of hyphal development; required for response to farnesoic acid; possibly adherence-induced	1	1502549	1506277
CJI97_000693	0.999797	0.99659	1.13035	0.937467	1.01902	YRB1	Functional homolog of S. cerevisiae Yrb1p; regulates Gsp1 GTPase activity and thereby affects nucleocytoplasmic transport and cytoskeletal dynamics; transcript is not regulated by white-opaque switch or by dimorphic t	1	1507118	1507741
CJI97_000694	0.994287	1.03172	1.11131	0.946827	1.08808	CRM1	Functional homolog of S. cerevisiae Crm1, which acts in protein nuclear export; predicted to be resistant to antifungal drug leptomycin B; partially suppresses signal transduction defects of S. cerevisiae ste20 mutant	1	1507961	1511203
CJI97_000695	1.01309	1.00321	1.16582	0.971566	1.1755	MDH1	Mitochondrial malate dehydrogenase; regulated by Mig1, Tup1, white-opaque switch, phagocytosis; induced in high iron; antigenic during murine and human infection; repressed in Spider biofilms by Bcr1, Tec1, Ndt80, Rob	1	1511663	1512670
CJI97_000696	0.984142	0.995251	1.01255	0.928432	1.04689	NTH1	Neutral trehalase; hyphal induction in mutant delayed but not reduced overall; not required for virulence in mice; possible regulatory cAMP-dependent phosphorylation at S10,S213; Hap43-repressed gene; Spider biofilm i	1	1515778	1518237
CJI97_000697	0.962233	0.947483	1.02962	0.85152	1.03991	orf19.7478	have di-trans,poly-cis-decaprenylcistransferase activity, trans-hexaprenyltranstransferase activity, role in ubiquinone biosynthetic process and decaprenyl diphosphate synthase complex, mitochondrion localization	1	1518585	1520051
CJI97_000698	0.940885	0.957986	0.937153	0.83225	0.98537	orf19.7485	Putative mitochondrial ribosomal protein of the large subunit; Hap43p-repressed gene; ortholog of S. cerevisiae MRPL9	1	1520988	1521839
CJI97_000699	0.896741	0.94669	0.99514	0.829495	0.961518	MRPL6	Putative mitochondrial ribosomal protein	1	1522045	1522716
CJI97_000700	0.938043	0.98719	0.963015	0.925334	1.01487	orf19.7488	Component of the SSU processome; predicted role in pre-18S rRNA processing; Spider biofilm induced	1	1523376	1523927
CJI97_000701	0.967938	0.984874	1.03272	0.939057	1.02531	orf19.1426	Ortholog of S. cerevisiae Skg6; localizes to the cell cortex, cell bud neck, cell bud tip, incipient cellular bud site, and is membrane-bound; Spider biofilm induced	1	1524012	1526183
CJI97_000702	1.01539	0.975492	1.04456	0.929305	1.09695	FRE10	Major cell-surface ferric reductase under low-iron conditions; 7 transmembrane regions and a secretion signal predicted; Tup1, Rim101, Ssn6, Hog1, caspofungin repressed; ciclopirox olamine induced; rat catheter biofil	1	1527476	1529578
CJI97_000703	1.0396	0.947016	1.02683	0.978432	1.08592	orf19.4665	Protein of unknown function; Spider biofilm induced	1	1531126	1531548
CJI97_000704	0.911442	1.00294	1.03357	0.884796	0.913888	NAT4	Putative histone acetyltransferase; involved in regulation of white-opaque switch; early-stage flow model biofilm induced; Spider biofilm induced	1	1531885	1532538
CJI97_000705	0.991707	1.05269	1.02142	0.928417	1.01102	orf19.3035	have DNA-dependent ATPase activity, chromatin DNA binding, methylated histone binding, nucleosome-dependent ATPase activity, rDNA binding, transcription regulatory region DNA binding activity	1	1532601	1537013
CJI97_000706	0.967632	1.05509	0.972317	0.933037	1.0426	RLI1	subfamily of ABC family; predicted not to be a transporter; regulated by Sef1p, Sfu1p, and Hap43p	1	1540076	1541929
CJI97_000707	0.942405	0.916113	0.957221	0.900275	0.990174	VID21	Subunit of the NuA4 histone acetyltransferase complex; soluble protein in hyphae; Spider biofilm repressed	1	1542268	1545555
CJI97_000708	0.900549	0.924465	0.960143	0.827732	0.881898	orf19.4465	Protein of unknown function; Spider biofilm induced	1	1545738	1547123
CJI97_000709	0.862853	0.843157	0.888625	0.93697	0.897495	SEN15	Similar to delta subunit of tRNA splicing endonuclease; increased transcription is observed upon fluphenazine treatment	1	1547186	1547515
CJI97_000710	0.962258	0.992413	0.945766	0.85948	1.01492	orf19.5896	Protein of unknown function; induced by alpha pheromone in SpiderM medium	1	1548597	1549448
CJI97_000711	0.894155	0.951506	0.956474	0.855485	1.02723		Has domain(s) with predicted DNA binding, DNA-binding transcription factor activity, RNA polymerase II-specific, zinc ion binding activity and role in regulation of transcription, DNA-templated, transcription, DNA-templated	1	1551413	1553530
CJI97_000712	1.06371	1.1267	1.02077	0.915708	1.00096	RPP0	Putative ribosomal protein; antigenic in mouse; repressed upon phagocytosis by murine macrophage; induced by Tbf1; overlaps orf19.7014; Spider biofilm repressed	1	1553762	1554697
CJI97_000713	0.925857	0.986745	0.997702	0.868208	1.07477	orf19.7013	Protein of unknown function	1	1554930	1556489
CJI97_000714	1.00972	0.971257	0.946091	0.779538	1.01141	orf19.7012	have structural constituent of ribosome activity and mitochondrial small ribosomal subunit localization	1	1556584	1556985
CJI97_000715	0.981361	0.967952	1.05982	0.921925	1.06776	orf19.7011	have mRNA binding activity and 90S preribosome, cytoplasm, mitotic spindle pole body, nucleolus localization	1	1557165	1560788
CJI97_000716	0.87485	0.92381	0.953861	0.958324	0.991938	orf19.6898.1	have mitochondrion localization	1	1561289	1561564
CJI97_000717	1.02004	0.9754	0.995656	0.92581	1.05773	orf19.6898	Protein similar to S. pombe SPBC1709.16c a predicted aromatic ring-opening dioxygenase; induced by benomyl treatment or in azole-resistant strain that overexpresses MDR1; Spider biofilm induced	1	1561741	1562742
CJI97_000718	0.993862	1.00284	1.05009	0.933289	1.07155	orf19.7006	have role in reciprocal meiotic recombination	1	1564659	1564679
CJI97_000719	0.891235	0.92814	0.973588	0.873464	1.03728	orf19.7010	have cytosol, ubiquitin ligase complex localization	1	1568005	1569894
CJI97_000720	0.924808	0.889031	0.991374	0.935943	0.980517	orf19.6901	have RNA 7-methylguanosine cap binding, exoribonuclease activator activity, m7G(5')pppN diphosphatase activity	1	1570374	1571273
CJI97_000721	0.952449	0.998383	1.07941	0.886853	1.04416	DBP7	Putative ATP-dependent DEAD-box RNA helicase; Hap43-induced; rat catheter biofilm induced	1	1571276	1573552
CJI97_000722	0.988432	1.06636	1.08048	0.992445	1.13318	orf19.6903	Predicted RNA polymerase III subunit C37; Spider biofilm induced	1	1573977	1574762
CJI97_000723	0.932252	0.978941	1.09049	0.886678	1.09708	MFALPHA	Alpha factor mating pheromone precursor; three copies of pheromone that are proteolytically processed by Kex2p and possibly by Orf19.5851p; required for alpha cells to mate; expressed specifically in opaque phase MTLa	1	1575091	1575744
CJI97_000725	0.898934	0.957794	0.929005	0.865997	1.02327	orf19.4873	Protein of unknown function; transcript regulated by white-opaque switch; flow model biofilm induced; Spider biofilm induced	1	1579231	1579674
CJI97_000726	0.898975	0.911191	1.01015	0.861483	1.02931	orf19.4764	tail shortening, postreplication repair and PAN complex localization	1	1580451	1580468
CJI97_000727	0.945068	0.95258	1.02554	0.854868	1.01858	TCO89	Putative homolog of <i>S. cerevisiae</i> Tco89p, which is a component of the TOR C1 complex that is involved in the regulation of growth and cell wall integrity; heterozygous null mutant displays sensitivity to rapamy	1	1584378	1586549
CJI97_000728	0.407484	0.450813	0.43093	0.426112	0.496034	RPL39	Ribosomal protein L39; transcript induced upon germ tube formation; colony morphology-related gene regulation by Ssn6; Hap43-induced	1	1587080	1587366
CJI97_000729	0.989311	0.978841	1.11949	0.901716	1.02803	orf19.828	Putative ribosomal protein, large subunit, mitochondrial precursor; repressed by prostaglandins; Spider biofilm repressed	1	1588013	1588744
CJI97_000730	0.938565	0.991103	1.0721	0.851964	1.04189	SCH9	Protein kinase; involved in growth control, cell size, resistance to rapamycin, cations, chlamydospore formation, filamentous growth under some conditions, and virulence; prevents hyphal growth in hypoxia at high CO2;	1	1591015	1593264
CJI97_000731	0.92041	0.853982	1.02113	0.910847	1.03736	orf19.831	Protein of unknown function	1	1593545	1594729
CJI97_000732	0.995931	0.988082	1.07217	0.899898	1.09086	GPI13	Major facilitator superfamily protein; has phosphodiesterase/nucleotide pyrophosphatase domain; similar to S. cerevisiae Gpi13p, which acts in GPI anchor biosynthesis; Hap43p-induced gene	1	1595109	1598135
CJI97_000733	0.935121	1.07152	1.06369	0.98467	1.04304	DUG3	Putative glutamine amidotransferase (GATase II); role in glutathione catabolism;	1	1598267	1599331
CJI97_000734	0.907041	0.970133	1.02817	0.892435	1.02156	orf19.5160	have role in G1/S transition of mitotic cell cycle, TOR signaling, dephosphorylation, regulation of mitotic sister chromatid segregation, tRNA wobble uridine modification	1	1599495	1602266
CJI97_000735	0.837	0.956133	1.00352	0.887543	1.05654	orf19.5161	have structural constituent of ribosome activity and mitochondrial large ribosomal subunit localization	1	1603512	1603976
CJI97_000736	0.942626	0.972848	1.08433	0.897701	1.05304	BCK1	Ortholog of S. cerevisiae Bck1; MAP kinase kinase kinase of cell integrity pathway; mutant is hypersensitive to caspofungin	1	1604061	1608569
CJI97_000737	0.869446	0.868284	1.02406	0.810152	1.00616	SFI1	Putative centrin-binding protein; predicted role in spindle pole body duplication; induced by alpha pheromone in SpiderM medium; essential for growth	1	1609123	1612470
CJI97_000738	0.982549	0.956694	1.1566	0.904709	1.06791	ECM39	Putative mannosyltransferase similar to S. cerevisiae Ecm39p, which has a role in Calcofluor white resistance; predicted Kex2p substrate; has HKEXRF motif	1	1613004	1614887
CJI97_000739	0.949145	1.00967	1.07543	0.804572	1.11463	orf19.5165	have cytoplasm localization	1	1615682	1616899
CJI97_000740	0.966857	0.959876	1.09161	0.867536	1.06517	TIM54	Predicted component of the mitochondrial TIM22 complex; involved in protein import into mitochondrial inner membrane; Spider biofilm repressed	1	1617215	1618570
CJI97_000741	1.01241	0.998846	1.07071	0.983536	1.0863	GDH3	NADP-glutamate dehydrogenase; Nrg1, Plc1 regulated; hypha, hypoxia, Efg1-repressed; Rim101-induced at pH 8; GlcNAc, ciclopirox, ketoconazole induced; exp and stationary phase protein; Spider biofilm repressed; rat cat	1	1620581	1621948
CJI97_000742	0.947805	1.01028	1.08248	0.878529	1.05047	MMS21	Putative MMS21-SMC5-SMC6 complex component	1	1622365	1623207
CJI97_000743	0.907873	0.987589	1.11206	0.904499	1.14458	orf19.4409	have nucleoside-triphosphatase activity, nucleoside-triphosphate diphosphatase activity and role in cellular response to phosphate starvation, nucleoside triphosphate metabolic process	1	1623697	1625925
CJI97_000744	0.925342	0.935863	1.13178	0.866289	1.01156	NIF3	Protein of unknown function; ortholog of S. cerevisiae Nif3; rat catheter biofilm repressed	1	1625991	1626778
CJI97_000747	0.872968	0.883564	0.990154	0.840293	1.04818	orf19.7490	Predicted membrane transporter; fucose:proton symporter family member, MFS superfamily; flow model biofilm induced	1	1628560	1630029
CJI97_000748	0.960938	0.808465	0.951302	0.783751	0.909375	orf19.7489.3	have 2 iron, 2 sulfur cluster binding activity	1	1630031	1630291
CJI97_000749	0.930547	0.936336	1.01367	0.871502	1.04825	LRG1	for small GTPase Rho1p, involved in signaling pathway that controls morphogenesis in response to environmental signals	1	1630475	1634674
CJI97_000750	0.906009	0.949502	0.994098	0.786511	0.948527	orf19.2529	anchors; shuman Pig-H, which is also involved in GPI assembly; Spider biofilm induced	1	1638176	1638865
CJI97_000751	0.953523	0.935849	0.996958	0.913678	1.02244	orf19.2528	subunit; flucytosine repressed	1	1638996	1640837
CJI97_000752	1.02185	0.950961	1.01866	0.92268	1.04319	orf19.2527	Putative protein of unknown function; Hap43-induced; required for normal biofilm growth; F-12/CO2 early biofilm induced	1	1641512	1642678
CJI97_000753	0.950199	0.918329	0.958228	0.911902	1.01232	HDA1	Histone deacetylase; inducer of filamentation; conserved deacetylation motif; regulates white-to-opaque switch frequency but not opaque-to-white switch; greater expression in white cells than opaque cells; inhibited b	1	1643281	1645803
CJI97_000754	0.949794	0.918518	1.00294	0.898836	1.01336	PRK1	Putative protein serine/threonine kinase; mutants sensitive to growth on hydrogen peroxide medium	1	1645865	1647784
CJI97_000755	0.950759	0.943315	0.954366	0.846105	1.03245	orf19.2604	S. pombe ortholog SPAC2C4.06c is a predicted tRNA (cytosine-5-)-methyltransferase; Spider biofilm induced	1	1649121	1650533
CJI97_000756	1.07741	1.01693	1.03709	1.03575	1.13589	LYS12	Homoisocitrate dehydrogenase; catalyzes 4th step in the alpha-aminoadipate pathway of lysine biosynthesis; clade-associated gene expression; protein level decreases in stationary phase cultures; Spider biofilm repress	1	1650632	1651753
CJI97_000757	0.986187	0.983269	1.05	0.953714	1.0378	DAL4	Putative allantoin permease; fungal-specific (no human or murine homolog)	1	1652438	1654219
CJI97_000758	0.905744	0.941516	0.958574	0.853566	0.968196	MGE1	Putative mitochondrial matrix cochaperone; macrophage/pseudohyphal-repressed	1	1655889	1656620
CJI97_000759	0.898737	0.869979	1.01287	0.875794	0.995127	ECM18	have mitochondrion localization	1	1656866	1658350
CJI97_000760	0.988093	0.93678	1.07758	0.943262	1.02051		Has domain(s) with predicted sulfate transmembrane transporter activity, role in sulfate transport and integral component of membrane localization	1	1658767	1661034
CJI97_000761	0.896121	0.93557	0.985344	0.881599	1.04699	orf19.4600	Protein of unknown function; possible mitochondrial protein; Spider biofilm induced	1	1661305	1661985
CJI97_000762	0.938488	1.00904	0.978501	0.846081	0.994684	DPM3	Dolichol-phosphate mannose synthase subunit, essential for enzyme activity; flow model biofilm repressed	1	1662183	1662527
CJI97_000763	0.931555	0.903754	0.999762	0.86034	0.989524	orf19.4601	subunit; possibly an essential gene, disruptants not obtained by UAU1 method	1	1662831	1664558
CJI97_000765	1.07096	1.09216	1.04537	0.934445	0.997644	MDH1-1	Predicted malate dehydrogenase precursor; macrophage-induced transcript; protein present in exponential and stationary growth phase yeast cultures; Spider biofilm repressed	1	1665627	1666622
CJI97_000766	0.948773	0.909523	1.03032	0.895176	1.00506	CAS5	Transcription factor; cell wall damage response; required for adherence, response/resistance to caspofungin; repressed in core stress response; mutants have reduced CFU in mice, hyphal defect in C. elegans infection;	1	1669107	1671146
CJI97_000767	0.99366	0.967677	0.994987	0.919031	0.999197	AAT22	Aspartate aminotransferase; nitrogen metabolism; similar but not orthologous to S. cerevisiae Aat2; clade-associated gene expression; protein levels decrease in stationary phase yeast; mutant is viable; flow model bio	1	1671273	1672490
CJI97_000768	0.930841	0.859922	0.902319	0.856841	0.98548	orf19.4656	Protein of unknown function	1	1672687	1674318
CJI97_000769	0.902893	0.886384	1.0646	0.886943	1.00469	orf19.4657	have phosphoprotein phosphatase activity and role in negative regulation of phospholipid biosynthetic process, nuclear envelope organization, positive regulation of phosphatidate phosphatase activity, protein dephosph	1	1674673	1675779
CJI97_000770	0.979617	0.980309	1.01565	0.85992	1.08926	orf19.4658	RING finger and CHY zinc finger domain-containing protein; mutant are viable	1	1676496	1678814
CJI97_000771	0.851173	0.900439	0.966307	0.845352	1.02855	orf19.4659	have RNA binding activity, role in mRNA splicing, via spliceosome and U2 snRNP, U2-type prespliceosome localization	1	1679521	1680729
CJI97_000772	0.704359	0.698352	0.718375	0.645912	0.767815	RPS6A	Ribosomal protein 6A; localizes to cell surface of yeast cells but not hyphae; repressed upon phagocytosis by murine macrophage; possibly essential; Hap43-induced; Spider biofilm repressed	1	1680906	1681610
CJI97_000773	0.906451	0.870403	0.971226	0.825911	1.00077	RLM1	Putative transcription factor; required for wild-type resistance to cell wall perturbation, caspofungin treatment; regulates caspofungin induction of PGA13	1	1682537	1684000
CJI97_000774	0.927494	0.939176	0.983565	0.894677	1.00225	orf19.4346	have protein anchor activity, role in COPII vesicle coating, macroautophagy, protein localization to endoplasmic reticulum exit site and ER to Golgi transport vesicle membrane, endoplasmic reticulum exit site localiza	1	1686436	1693269
CJI97_000775	0.962193	0.982298	1.00501	0.921697	0.982772	orf19.3037	Putative poly(A)-binding protein; regulated by Gcn4p; induced in response to amino acid starvation (3-AT treatment); protein present in exponential and stationary growth phase yeast cultures	1	1694646	1696529
CJI97_000776	0.955023	0.9746	0.978225	0.847875	0.985609	TPS2	phosphatase; mutant heat sensitive, accumulates Tre6P, decreased mouse virulence; possible drug target; 2 conserved phospohydrolase motifs; no mammalian homolog; Hap43-repressed; flow model biofilm induced	1	1696952	1699588
CJI97_000777	0.975763	0.890507	0.959921	0.857571	1.02078	EHT1	Putative acyl-coenzymeA:ethanol O-acyltransferase; regulated by Sef1, Sfu1, and Hap43; induced by alpha pheromone in SpiderM medium; Spider biofilm induced; promoter bound by Ndt80	1	1699867	1701138
CJI97_000778	0.983489	1.03475	0.994687	0.941536	0.991762	orf19.3041	have ubiquitin protein ligase binding activity and cytosol localization	1	1702644	1704566
CJI97_000779	0.957954	0.908254	0.937679	0.90967	0.960767	SEC62	protein-translocation complex subunit	1	1704934	1705887
CJI97_000780	0.991459	0.948315	0.991751	0.931305	0.957666	orf19.3030	have phosphatidylinositol-3,5-bisphosphate binding activity and role in CVT pathway, mitophagy, piecemeal microautophagy of nucleus, protein lipidation, protein localization to pre-autophagosomal structure, vesicle or	1	1706101	1707594
CJI97_000781	0.983229	0.987939	1.0183	0.958072	1.04912	EHD3	Predicted 3-hydroxyisobutyryl-CoA hydrolase; mitochondrially localized; Spider biofilm induced	1	1708831	1710234
CJI97_000782	0.872249	0.94466	0.862009	0.860954	0.906615	orf19.3027	Putative DNA translocase; Spider biofilm repressed	1	1710352	1711737
CJI97_000783	0.967154	0.901802	0.937244	0.868806	0.930862	FRE1	Ortholog(s) have ferric-chelate reductase activity, role in copper ion import, iron ion transport and plasma membrane localization	1	1712136	1714115
CJI97_000784	0.936687	1.00407	0.925329	0.836251	0.898499		Protein of unknown function	1	1714654	1716378
CJI97_000785	0.954944	0.882543	0.947491	0.778585	0.93333	MUM2	Protein similar to S. cerevisiae Mum2, a protein essential for meiotic DNA replication and sporulation; induced by alpha pheromone in SpiderM medium; transcript regulated by Tup1	1	1716526	1717689
CJI97_000786	0.850367	0.750098	0.752872	0.79224	0.910313	orf19.4046	binuclear cluster	1	1718056	1718550
CJI97_000787	0.888734	0.92181	0.903596	0.868134	0.866718	EST1	Telomerase subunit; allosteric activator of catalytic activity, but not required for catalytic activity; has TPR domain	1	1719485	1722214
CJI97_000788	0.814765	0.907704	0.906537	0.828198	0.908174	DES1	Putative delta-4 sphingolipid desaturase; planktonic growth-induced gene	1	1722407	1723525
CJI97_000789	0.973663	0.967192	0.914998	0.843957	1.02465	HTS1	Putative tRNA-His synthetase; downregulated upon phagocytosis by murine macrophage; stationary phase enriched protein; Spider biofilm repressed	1	1723618	1725270
CJI97_000790	0.997891	1.0231	0.93069	0.920927	0.903645	orf19.583	Indoleamine 2,3-dioxygenase (IDO); rate-limiting enzyme of tryptophan catabolism via kynurenine; enzyme inhibition by 1-methyl-D,L-tryptophan increases hyphal growth; expressed in yeast and hyphae; rat catheter and Sp	1	1725700	1727073
CJI97_000791	1.00478	0.980662	0.888153	0.934384	0.948209	RVS167	SH3-domain- and BAR domain-containing protein involved in endocytosis; null mutant exhibits defects in hyphal growth, virulence, cell wall integrity, and actin patch localization; cosediments with phosphorylated Myo5p	1	1728560	1729891
CJI97_000792	0.912942	0.938407	0.851602	0.84283	0.882448		Has domain(s) with predicted DNA-binding transcription factor activity, RNA polymerase II-specific, zinc ion binding activity, role in regulation of transcription, DNA-templated and nucleus localization	1	1732385	1733410
CJI97_000793	0.928203	0.95457	0.92023	0.867889	1.0788	orf19.6709	Predicted alpha/beta hydrolase; Spider biofilm induced	1	1736251	1737177
CJI97_000794	0.853251	0.887911	0.841583	0.830235	0.889454	ZCF18	Putative Zn(II)2Cys6 transcription factor; heterozygous null mutant displays sensitivity to virgineone and decreased colonization of mouse kidneys	1	1740899	1740964
CJI97_000795	0.875333	0.899714	0.871132	0.804015	0.813987	ZCF18	Putative Zn(II)2Cys6 transcription factor; heterozygous null mutant displays sensitivity to virgineone and decreased colonization of mouse kidneys	1	1743400	1743435
CJI97_000796	0.809864	0.76278	0.800451	0.784479	0.773424	orf19.6474	Protein with chitin synthesis regulation, resistance to Congo red domain; membrane-localized protein; Spider biofilm induced	1	1745254	1745703
CJI97_000797	0.959367	0.952231	0.925304	0.875271	0.966979	orf19.4550	family; flow model biofilm induced	1	1746543	1748234
CJI97_000798	0.901593	0.954042	0.844796	0.90777	0.953002	orf19.3432	family, major facilitator superfamily (MFS); induced by nitric oxide	1	1748633	1750408
CJI97_000799	0.883081	0.870693	0.773304	0.775192	0.860304	DFI1	Cell-surface associated glycoprotein; promotes activation of Cek1 in a matrix-dependent manner; N-glycosylated; Spider biofilm induced	1	1752059	1753006
CJI97_000800	0.916914	0.896817	0.87117	0.874721	0.961436	orf19.3869	Protein of unknown function; regulated by Tsa1, Tsa1B in minimal media at 37 degrees C; shows colony morphology-related gene regulation by Ssn6; Spider biofilm induced	1	1755896	1757707
CJI97_000801	0.978926	1.03029	0.902858	0.909161	0.993565	ADE13	Adenylosuccinate lyase; enzyme of adenine biosynthesis; soluble protein in hyphae; not induced during GCN response, in contrast to the S. cerevisiae ortholog; repressed by nitric oxide	1	1758047	1759495
CJI97_000802	0.986742	0.912599	0.893431	0.781576	0.881467	DAD3	complex, which acts in chromosome segregation by coupling kinetochores to spindle microtubules	1	1760706	1761056
CJI97_000803	0.936658	0.93024	0.950054	0.909333	1.03915	orf19.3872	Protein of unknown function; oral infection induced; mutants have reduced capacity to damage oral epithelial cells; rat catheter biofilm repressed	1	1764266	1765006
CJI97_000804	0.935847	0.941953	0.92972	0.935552	0.979742	ARC40	Protein similar to S. cerevisiae Arc40; involved in actin filament organization in S. cerevisiae; transposon mutation affects filamentous growth; rat catheter and Spider biofilm repressed	1	1765272	1766408
CJI97_000805	0.924414	0.909438	0.859008	0.801413	0.888434	orf19.3874	Predicted cation transmembrane transporter; Spider biofilm induced	1	1768281	1770008
CJI97_000806	0.896891	0.90522	0.897954	0.838411	0.929485	ZCF19	Predicted Zn(II)2Cys6 transcription factor	1	1770016	1772208
CJI97_000807	0.849224	0.893516	0.906496	0.872211	0.897096	orf19.3881	Protein of unknown function	1	1772795	1773706
CJI97_000808	1.01088	0.907992	0.922288	0.905669	0.902913	FGR50	Protein lacking an ortholog in S. cerevisiae; transposon mutation affects filamentous growth; Spider biofilm repressed	1	1774293	1775126
CJI97_000809	1.03744	1.02392	0.952955	0.941191	1.01743	PGI1	Glucose-6-phosphate isomerase; enzyme of glycolysis; antigenic; Efg1-regulated; induced upon adherence to polystyrene; repressed by phagocytosis, human neutrophils; flow model biofilm induced; rat catheter and Spider	1	1776523	1778250
CJI97_000810	0.941426	1.02943	0.89816	0.781093	0.882935	orf19.3887	have cytoplasm, nucleus localization	1	1778625	1779020
CJI97_000811	0.87364	0.874539	0.933936	0.844214	0.965292	ARC15	Putative ARP2/3 complex subunit; mutation confers hypersensitivity to cytochalasin D	1	1779677	1780144
CJI97_000812	0.932795	0.948629	0.933038	0.855827	0.956596	orf19.6148	Homolog of nuclear distribution factor NudE, NUDEL; regulates dynein targeting to microtubule plus ends; flow model biofilm repressed	1	1780214	1782559
CJI97_000813	0.986737	0.995637	0.903619	0.907628	0.873498	GRE3	Putative D-xylose reductase; antigenic in murine systemic infection; soluble protein in hyphae; induced by farnesol, macrophage interaction and by Mnl1 under weak acid stress; stationary-phase enriched protein; Spider	1	1783745	1784701
CJI97_000814	0.979691	1.0494	0.904732	0.932418	1.06411	orf19.4316	Trimethyllysine dioxygenase, the first enzyme in the carnitine biosynthesis pathway; hypha-induced expression, regulated by Cyr1, Ras1, Efg1; rat catheter biofilm repressed	1	1784840	1786027
CJI97_000815	0.940636	0.93889	0.972791	0.963509	0.35036	GYP8	have GTPase activator activity, role in vesicle-mediated transport and intracellular localization	1	1787713	1789545
CJI97_000816	0.885232	0.981589	0.959494	0.879916	0.303352	orf19.4312	have TBP-class protein binding, transcription cofactor activity	1	1789561	1790304
CJI97_000818	0.999829	0.976854	1.01947	0.997256	0.390772	YNK1	Nucleoside diphosphate kinase (NDP kinase); homo-hexameric; soluble protein in hyphae; flucytosine induced; biofilm induced; macrophage-induced protein; stationary phase enriched protein; Spider biofilm repressed	1	1791889	1792344
CJI97_000819	0.811742	0.878357	0.854835	0.784867	0.356911	orf19.389	Protein of unknown function; Hap43-induced gene	1	1793029	1793313
CJI97_000820	1.01239	1.00653	1.01183	0.936874	0.0414903	CAF16	ABC family protein, predicted not to be a transporter; Hap43, caspofungin repressed; rat catheter and Spider biofilm repressed	1	1793403	1793718
CJI97_000821	0.877152	0.967837	0.964984	0.867158	0.411335	GCR3	Functional homolog of S. cerevisiae Gcr3, which acts in regulation of glycolytic genes; no intron predicted, in contrast to intron in S. cerevisiae GCR3 gene	1	1794590	1795334
CJI97_000822	1.01149	1.00734	1.03484	0.908851	0.354199	SAM4	Putative S-adenosylmethionine-homocysteine methyltransferase; Hap43-repressed; alkaline induced; Spider biofilm repressed	1	1798074	1798168
CJI97_000823	0.967512	0.902444	1.00066	0.878849	0.143453	orf19.4907	Putative protein of unknown function; Hap43p-repressed gene; increased transcription is observed upon fluphenazine treatment; possibly transcriptionally regulated by Tac1p; induced by nitric oxide; fungal-specific (no	1	1799260	1799589
CJI97_000840	0.876932	0.89748	0.910687	0.813843	0.925314	CBK1	Ser/Thr kinase of cell wall integrity pathway; mutants show abnormal morphology and aggregation; Mob2p associated; required for wild-type hyphal growth and transcriptional regulation of cell-wall-associated genes	1	1822837	1825095
CJI97_000841	0.433365	0.482069	0.476541	0.409213	0.486249	RPL42	Putative 60S ribosomal subunit protein; colony morphology-related gene regulation by Ssn6; Spider biofilm repressed	1	1826598	1826914
CJI97_000842	0.9365	0.84491	0.946197	0.874649	0.927594	FGR41	Putative GPI-anchored adhesin-like protein; transposon mutation affects filamentous growth; Spider biofilm repressed	1	1828425	1829051
CJI97_000843	0.889878	0.854768	0.915097	0.863011	0.918873	orf19.4911	BED zinc finger protein; predicted DNA binding protein; Spider biofilm repressed	1	1831245	1832549
CJI97_000844	0.866981	0.880738	0.876271	0.841887	0.960047	orf19.7450	have protein binding, bridging activity, role in septin ring assembly and cellular bud neck septin ring localization	1	1832664	1833485
CJI97_000845	0.982819	0.955756	0.974876	0.909949	1.03816	orf19.4112	have 8-oxo-dGDP phosphatase activity, thiamine diphosphokinase activity, role in thiamine biosynthetic process and cytosol localization	1	1834230	1835156
CJI97_000846	0.896841	0.895402	0.97753	0.815011	0.950819	orf19.3437	with predicted serine-type endopeptidase activity and role in proteolysis	1	1835877	1837427
CJI97_000847	0.980825	0.922115	0.9921	0.89568	1.00347	TRY5	Zn(II)2Cys6 transcription factor; regulator of yeast form adherence; required for yeast cell adherence to silicone substrate	1	1837470	1840091
CJI97_000848	0.913031	0.89773	0.997956	0.924149	0.987249	orf19.1200	Protein of unknown function; Spider biofilm induced	1	1844357	1845313
CJI97_000849	0.921072	0.950495	1.00972	0.90818	1.03332		Has domain(s) with predicted solute:proton antiporter activity, role in cation transport, transmembrane transport and integral component of membrane localization	1	1846329	1848608
CJI97_000852	0.923604	0.959382	1.01859	0.901823	1.02079	orf19.7085	Protein of unknown function; induced in core stress response; induced by cadmium stress via Hog1; oxidative stress-induced via Cap1; induced by Mnl1 under weak acid stress; macrophage-repressed; rat catheter and Spide	1	1849548	1850813
CJI97_000853	0.897262	0.858161	0.941733	0.806749	1.02683		Protein of unknown function	1	1850994	1851743
CJI97_000854	0.988987	0.911808	1.07085	0.894996	0.996401	orf19.7092	Putative NAD dependent epimerase/dehydratase family protein; Spider biofilm repressed	1	1852327	1853133
CJI97_000855	0.952328	0.968336	1.1	0.933677	1.05283	PMR1	Putative secretory pathway P-type Ca2+/Mn2+-ATPase; required for protein glycosylation and cell wall maintenance; required for hyphal tip oscillation in semisolid substrate; putative ortholog of S. cerevisiae PMR1	1	1853200	1855971
CJI97_000856	1.03763	0.982873	0.936442	0.890851	0.996223	orf19.7088	have single-stranded telomeric DNA binding activity, role in regulation of translational fidelity, tRNA threonylcarbamoyladenosine modification, telomere maintenance and cytosol, nucleus localization	1	1857674	1858822
CJI97_000857	0.987706	0.945751	1.03906	0.892706	0.95429	orf19.7086	have protein transporter activity, role in transcription factor import into nucleus and cytosol, nuclear envelope localization	1	1859280	1860172
CJI97_000858	0.518165	0.535056	0.58742	0.507454	0.563921	orf19.3076	have role in vesicle-mediated transport and COPI-coated vesicle, integral component of Golgi membrane localization	1	1863540	1863617
CJI97_000859	0.928258	0.905821	0.953199	0.875312	0.980555	orf19.2129	Ortholog of S. cerevisiae Spo71; a meiosis-specific protein required for spore wall formation during sporulation in S. cerevisiae; possibly an essential gene, disruptants not obtained by UAU1 method	1	1864514	1867585
CJI97_000860	0.955594	0.896457	1.00525	0.872319	1.0103	CST5	kinase cascade that regulates mating; required for opaque mating or white biofilm formation in response to mating pheromone; induced in response to pheromone; Hap43p-repressed	1	1867614	1869365
CJI97_000861	0.871857	0.92507	0.934752	0.801928	0.96991	orf19.1338	Protein of unknown function; possible COPI-coated vesicle, Golgi apparatus, ribosome localization; rat catheter biofilm repressed	1	1871686	1873044
CJI97_000862	0.775911	0.784617	0.968887	0.784144	0.946811	orf19.1344	Protein of unknown function; fluconazole-induced; Spider biofilm induced	1	1873525	1874253
CJI97_000863	0.938936	0.939343	0.990935	0.892201	0.963893	NIT2	Putative carbon-nitrogen hydrolase; rat catheter biofilm repressed	1	1875680	1876642
CJI97_000864	0.866027	0.882508	1.04469	0.730733	0.984494	orf19.7279.1	Protein of unknown function; Spider biofilm induced	1	1879073	1879354
CJI97_000865	0.861007	0.849726	0.912747	0.880416	0.930837	PDK2	Putative pyruvate dehydrogenase kinase; mutation confers hypersensitivity to amphotericin B	1	1881450	1882979
CJI97_000866	0.870635	0.871675	0.921348	0.870614	0.944719	PEX13	Protein required for peroxisomal protein import mediated by PTS1 and PTS2 targeting sequences; transcript induced in an RHE model of oral candidiasis; Hap43-repressed gene	1	1883815	1885095
CJI97_000867	1.022	1.01287	1.1282	0.937511	1.01189	ASR2	Adenylyl cyclase and stress responsive protein; induced in cyr1 or ras1 mutant; stationary phase enriched protein; Spider biofilm induced	1	1885248	1885943
CJI97_000868	1.0114	0.950663	0.94287	0.84934	0.996293	orf19.2175	Putative mitochondrial cell death effector; induced by nitric oxide; Spider biofilm induced; rat catheter biofilm repressed	1	1886111	1887190
CJI97_000870	0.908489	0.902842	0.986334	0.850054	1.01583	RTT109	Histone acetyltransferase, mutants are sensitive to DNA damage, show decreased virulence in mice, decreased white-to-opaque switching and increased susceptibility to killing by macrophages	1	1888696	1889910
CJI97_000871	0.911355	0.896392	0.986334	0.920249	1.05151	GPT1	GABA/polyamine transporter; 9 to 11 membrane spanning segments; complements GABA uptake defect of an S. cerevisiae uga4 put4 gap1 triple mutant; complements growth of an S. cerevisiae spe1 mutant under polyamine limit	1	1891373	1893073
CJI97_000872	0.881496	0.92576	0.970827	0.851908	0.986198	orf19.5136	Putative pyridoxamine 5'-phosphate oxidase; planktonic growth and early-stage flow model biofilm induced	1	1894839	1895789
CJI97_000873	0.828907	0.767586	0.902897	0.831479	0.904962	HHO1	Putative histone H1; farnesol regulated; Hap43-induced; contains 5' UTR intron; Spider biofilm repressed	1	1897014	1897062
CJI97_000874	0.876827	0.844789	0.948855	0.822906	0.841652	DFR1	Trimethoprim resistant dihydrofolate reductase (DHFR), reduces 7,8-dihydrofolate to 5,4,7,8-tetrahydrofolate; binds NADPH; target of drugs that selectively inhibit the fungal enzyme rather than the human enzyme	1	1898244	1898858
CJI97_000875	0.899196	0.927179	1.01618	0.879681	1.0033	PPS1	Putative dual specificity protein phosphatase, similar to <i>S. cerevisiae</i> Pps1p; mutant shows virulence defect	1	1898907	1901222
CJI97_000876	0.921497	0.900125	0.9037	0.824717	0.991433	AIM41	Ortholog of S. cerevisiae : AIM41, C. glabrata CBS138 : CAGL0L02717g, Saccharomyces cerevisiae S288C : YOR215C, Candida guilliermondii ATCC 6260 : PGUG_03854 and Candida lusitaniae ATCC 42720 : CLUG_01095	1	1903561	1904076
CJI97_000877	0.999307	0.963125	1.06555	0.972718	1.08407		Protein of unknown function	1	1904494	1905993
CJI97_000878	0.875402	0.79454	0.898342	0.85166	0.895633	TAF14	Putative DNA-binding transcription factor; TFIIF subunit; macrophage-induced protein; possibly required for yeast cell adherence to silicone substrate; mutant has pleiotrophic effects	1	1906065	1906073
CJI97_000879	0.876817	0.865776	0.956833	0.854168	0.986657	STE4	Beta subunit of heterotrimeric G protein of mating signal transduction pathway; required for mating; transcript is specific to cells homozygous at MTL; induced by alpha pheromone; ortholog of S. cerevisiae Ste4	1	1906966	1908129
CJI97_000880	0.884401	0.95638	0.9955	0.879823	1.00447	TBF1	Essential transcription factor; induces ribosomal protein genes and the rDNA locus; acts with Cbf1 at subset of promoters; recruits Fhl1 and Ifh1 to promoters; role is analogous to that of S. cerevisiae Rap1; Spider b	1	1908658	1910772
CJI97_000881	0.999493	0.925063	1.02869	0.939605	1.05063	UGA1	Putative GABA transaminase; transcription regulated by Mig1 and Tup1; stationary phase enriched protein; rat catheter and Spider biofilm induced	1	1912105	1913517
CJI97_000882	1.01922	0.927071	1.10756	0.95362	1.10603	orf19.804	Putative mitochondrial carrier family transporter; rat catheter biofilm induced	1	1914601	1915551
CJI97_000883	0.940268	0.994309	1.08797	0.94635	1.0215	orf19.804.1	have cytosol localization	1	1916153	1916401
CJI97_000884	0.924119	0.920166	1.0189	0.900348	0.989651	orf19.805	Putative protein of unknown function; possibly mitochondrial; Hap43-repressed; Spider biofilm repressed	1	1916532	1917350
CJI97_000885	0.918608	0.978199	1.05301	0.986639	1.11552	VMA7	Putative subunit of the V-ATPase complex, which is involved in control of vacuolar pH; highly similar to S. cerevisiae Vma7p; interacts with phosphatidylinositol 3-kinase Vps34p	1	1918029	1918403
CJI97_000886	0.933589	0.965248	0.993565	0.932886	1.04521	CHS5	Putative chitin biosynthesis protein; fungal-specific; repressed upon yeast-to-hypha switch; rat catheter biofilm repressed	1	1918496	1920100
CJI97_000887	0.933657	0.954158	1.03932	0.899446	1.01897	orf19.808	have role in histone deacetylation, negative regulation of chromatin silencing at rDNA and negative regulation of chromatin silencing at silent mating-type cassette, <a href="#GOsection">more</a>	1	1920251	1922089
CJI97_000888	0.887007	0.910347	1.00402	0.882557	1.03107	orf19.809	and nucleolus, preribosome, large subunit precursor localization	1	1923472	1924884
CJI97_000889	0.993003	0.976674	1.11226	0.985151	1.1401	LAP3	Putative aminopeptidase; positively regulated by Sfu1; clade-associated gene expression; virulence-group-correlated expression; induced by alpha pheromone in SpiderM medium; Hap43-induced; Spider and flow model biofil	1	1925383	1926876
CJI97_000890	0.897494	0.892098	1.01994	0.879355	1.00129	COG4	have role in CVT pathway, establishment of cell polarity, filamentous growth of a population of unicellular organisms, macroautophagy, pexophagy, retrograde transport, vesicle recycling within Golgi	1	1927141	1929702
CJI97_000891	0.93983	0.947671	0.948151	0.841435	0.978087	YTH1	Putative mRNA cleavage and polyadenylation specificity factor; transcription is regulated upon yeast-hyphal switch; decreased expression in hyphae compared to yeast-form cells; fluconazole or flucytosine induced	1	1929784	1930434
CJI97_000892	0.949743	0.972396	0.97978	0.934485	1.0854	OSM1	Putative flavoprotein subunit of fumarate reductase; soluble protein in hyphae; caspofungin repressed; stationary phase enriched protein; flow model biofilm induced; Spider biofilm repressed	1	1931386	1932801
CJI97_000893	0.905388	0.853204	0.986403	0.82037	1.09599	SPO7	Putative regulatory subunit of Nem1-Spo7 phosphatase holoenzyme that regulates nuclear growth by controling phospholipid biosynthesis; induced by alpha pheromone in SpiderM medium	1	1932827	1934050
CJI97_000894	0.956713	0.967012	0.960663	0.912543	1.0199	GWT1	Inositol acyltransferase with role in early steps of GPI anchor biosynthetic process; antifungal drug target	1	1935275	1936717
CJI97_000895	0.957046	1.00704	1.06506	0.947175	1.02004	orf19.6883	Putative oxysterol binding protein family; probable peripheral membrane protein of the Golgi complex; flow model and Spider biofilm repressed	1	1937049	1938308
CJI97_000896	0.940831	0.960666	0.947277	0.841247	0.916564	orf19.6882.1	Ribosomal 60S subunit protein; Spider biofilm repressed	1	1938735	1939058
CJI97_000897	0.942097	0.898923	0.969714	0.896274	1.03036	orf19.6893	have GTPase binding activity, role in ER to Golgi vesicle-mediated transport and Golgi membrane localization	1	1940492	1941784
CJI97_000898	0.936013	0.88464	0.940785	0.851255	0.990341	RFC1	Putative DNA replication factor C subunit; ortholog of S. cerviaie Rfc1; likely essential, based on an insertional mutagenesis strategy; rat catheter biofilm repressed	1	1942676	1942717
CJI97_000899	0.896277	0.967356	0.862488	0.861101	0.927995	MKK2	Ortholog of S. cerevisiae Mkk2; MAP kinase kinase involved in signal transduction; macrophage-downregulated; mutants are viable and hypersensitive to caspofungin	1	1946231	1947613
CJI97_000900	0.855021	0.95958	0.961556	0.818757	0.923185	orf19.6887	Predicted ORF from Assembly 19; repressed by nitric oxide; removed from Assembly 20; subsequently reinstated in Assembly 21 based on comparative genome analysis	1	1948147	1948479
CJI97_000901	1.01373	0.970516	1.01355	0.84972	1.01228	orf19.6886	have rRNA binding activity, role in maturation of LSU-rRNA from tricistronic rRNA transcript (SSU-rRNA, 5.8S rRNA, LSU-rRNA), ribosomal large subunit export from nucleus and nucleolus localization	1	1948752	1949972
CJI97_000902	1.07159	1.13377	1.03307	0.948855	0.88808	orf19.3487	Protein of unknown function	1	1952059	1952394
CJI97_000903	0.903119	0.842569	0.827787	0.825655	0.8937	orf19.6282	Protein of unknown function	1	1952997	1955021
CJI97_000904	0.859743	0.909489	0.935997	0.82307	0.960264	orf19.6283	have mitochondrion localization	1	1955151	1955906
CJI97_000905	0.930443	0.923297	0.942254	0.857143	0.944769	orf19.6291	have DNA binding, DNA-dependent ATPase activity, chromatin binding activity	1	1956117	1959299
CJI97_000906	0.932234	0.909997	0.911031	0.844682	0.998344	ATS1	Protein required for modification of wobble nucleosides in tRNA; induced upon adherence to polystyrene; regulated by Sef1, Sfu1, and Hap43	1	1960652	1961707
CJI97_000907	0.902197	0.92714	0.914197	0.882988	0.903834	orf19.6400	have role in inositol metabolic process and cytosol, nuclear envelope localization	1	1962203	1962826
CJI97_000908	0.808005	0.861336	0.87668	0.766872	0.969941	IHD1	GPI-anchored protein; alkaline, hypha-induced; regulated by Nrg1, Rfg1, Tup1 and Tsa1, Tsa1B in minimal media at 37; oralpharyngeal candidasis induced ; Spider biofilm induced; regulated in Spider biofilms by Tec1, Ef	1	1963139	1963768
CJI97_000909	0.920294	0.879117	0.976723	0.813226	0.979721		Protein of unknown function	1	1965470	1965937
CJI97_000910	0.912772	0.863942	0.90268	0.883706	0.92137		Protein of unknown function	1	1966543	1967274
CJI97_000912	0.893097	0.837675	0.811299	0.772771	0.943172	orf19.7107	have role in ribosomal large subunit biogenesis and cytoplasm, nucleus, ribosome localization	1	1971340	1971846
CJI97_000913	0.99755	1.03273	0.951036	0.819403	0.893999	orf19.7108	D-ribulose-5-phosphate 3-epimerase; stationary phase enriched protein	1	1971979	1972599
CJI97_000914	0.874463	0.908484	0.886655	0.850633	0.899925	orf19.2517	family, major facilitator superfamily (MFS)	1	1975005	1976624
CJI97_000915	0.893659	0.962112	0.853775	0.907966	0.974697	orf19.7109	have cytosol, nucleus localization	1	1977032	1977556
CJI97_000916	0.807606	0.921304	0.830333	0.855799	0.90112	orf19.7110	have tRNA-specific adenosine-37 deaminase activity, role in tRNA modification and cytosol, nucleus localization	1	1977594	1978709
CJI97_000917	0.953177	0.945872	0.937124	0.86733	0.928352	orf19.7111	Putative mitochondrial outer membrane protein membrane fission effector; possibly an essential gene, disruptants not obtained by UAU1 method	1	1979114	1979569
CJI97_000918	0.920653	0.929755	0.90588	0.908744	0.934987	ALG8	Putative glucosyltransferase involved in cell wall mannan biosynthesis; transcription is elevated in nik1 and sln1 homozygous null mutants, but not in the chk1 null mutant; possibly an essential gene, disruptants not	1	1980151	1981788
CJI97_000919	0.968683	0.954709	0.903189	0.868435	0.871339		Has domain(s) with predicted catalytic activity, magnesium ion binding, thiamine pyrophosphate binding activity	1	1982147	1983877
CJI97_000920	0.954355	0.960793	0.903912	0.905874	0.889348	TEA1	Putative transcription factor with zinc cluster DNA-binding motif; has similarity to S. cerevisiae Tea1p; Hap43p-repressed gene	1	1983978	1986236
CJI97_000921	0.951297	1.00422	0.940014	0.891419	0.948277	orf19.6984	Protein of unknown function	1	1986571	1988514
CJI97_000922	0.909406	0.865479	0.886399	0.826838	0.914973	LIG4	DNA ligase; mRNA detected in yeast-form and pseudohyphal cells, induced upon hyphal induction; suppresses S. cerevisiae ime1-1 mutant IME2 transcription defect; required for wild-type filamentous growth and wild-type	1	1989767	1992667
CJI97_000923	0.951454	0.868019	0.866719	0.812673	0.795766	orf19.6983	Protein of unknown function; Hap43-repressed gene; repressed by nitric oxide; Spider biofilm induced	1	1995121	1995765
CJI97_000924	0.908488	0.976029	0.851766	0.854792	0.94442	orf19.2917.1	Protein of unknown function	1	2001469	2001693
CJI97_000925	0.859632	0.843229	0.819178	0.777222	0.848319	MPH1	Protein similar to S. cerevisiae Mph1p, which is a DNA helicase involved in DNA repair; induced under hydroxyurea treatment	1	2001784	2004552
CJI97_000926	0.861655	0.997743	0.852126	0.835559	0.835739	orf19.2920	have role in ribosome biogenesis and cytosol, ribosome localization	1	2005272	2005817
CJI97_000927	0.906826	0.918351	0.870696	0.806729	0.901112	orf19.2921	have alpha-tubulin binding activity, role in protein folding, tubulin complex assembly and cytosol, nucleus localization	1	2005837	2007306
CJI97_000928	0.989857	0.944176	0.856924	0.89859	0.945386	orf19.2917	Putative GTPase; heterozygous null mutant exhibits resistance to parnafungin in the C. albicans fitness test; Hap43p-induced gene	1	2007561	2009084
CJI97_000929	0.954776	0.905475	0.962963	0.844353	0.905151		Protein of unknown function	1	2009254	2009814
CJI97_000930	0.950267	0.96076	0.934355	0.870099	0.906227	orf19.2915	have ATPase activity, GTPase activity, adenosine-diphosphatase activity, cytidine diphosphatase activity, guanosine-diphosphatase activity, uridine-diphosphatase activity	1	2009910	2011829
CJI97_000931	0.893363	0.855942	0.866471	0.806238	0.823016	orf19.2914	Protein of unknown function	1	2012125	2013459
CJI97_000932	0.706118	0.79252	0.7392	0.671455	0.658196	EFB1	Translation elongation factor EF-1 beta; repressed by human whole blood or PMNs; macrophage/pseudohyphal-induced; antigenic in mouse; farnesol-downregulated; snoRNA snR18 is encoded within the EFB1 intron; Spider biof	1	2013593	2014142
CJI97_000933	0.829701	0.871568	0.913625	0.830796	0.877311	orf19.3836	have protein-lysine N-methyltransferase activity, role in peptidyl-lysine trimethylation and cytoplasm localization	1	2016660	2017415
CJI97_000934	0.852919	0.890408	0.859491	0.81489	0.906134	orf19.3833	Putative DNA-binding transcription factor; decreased transcription is observed upon fluphenazine treatment; possibly an essential gene, disruptants not obtained by UAU1 method; Hap43p-induced gene	1	2017644	2021324
CJI97_000935	0.93194	0.944332	0.973994	0.832768	0.910445	orf19.3831	have enzyme activator activity, telomerase inhibitor activity, role in box C/D snoRNA 3'-end processing, negative regulation of telomere maintenance via telomerase and nucleolus, nucleoplasm localization	1	2021459	2022379
CJI97_000936	0.933705	0.89359	0.901052	0.858495	0.924893	PHR1	Cell surface glycosidase; may act on cell-wall beta-1,3-glucan prior to beta-1,6-glucan linkage; role in systemic, not vaginal virulence (neutral, not low pH); high pH or filamentation induced; Bcr1-repressed in RPMI	1	2022472	2024124
CJI97_000937	0.874741	0.877853	0.796426	0.800507	0.952122	PGA43	Putative GPI-anchored protein	1	2026511	2027114
CJI97_000938	1.02089	0.919225	0.889667	0.893779	0.926178	ERG26	C-3 sterol dehydrogenase, catalyzes the 2nd of 3 steps required to remove 2 C-4 methyl groups from an intermediate in ergosterol biosynthesis; amphotericin B, caspofungin repressed; Spider biofilm repressed	1	2027277	2028332
CJI97_000939	0.896729	0.898684	0.860265	0.848861	0.903591	NUP60	Ortholog of S. cerevisiae Nup60p; a subunit of the nuclear pore complex; mutants are viable	1	2028506	2031805
CJI97_000940	0.88062	0.946992	0.911854	0.844782	0.940387	MMS22	Putative adapter subunit of E3 ubiquitin ligase complex, acts with cullin subunit Rtt101p in response to DNA damage; cell-cycle regulated periodic mRNA expression	1	2032915	2037630
CJI97_000941	0.872435	0.959118	0.945088	0.831635	0.892347	SWC4	Subunit of the NuA4 histone acetyltransferase complex	1	2037948	2039366
CJI97_000942	0.84474	0.922003	0.837492	0.799945	0.890831	orf19.2891	have role in cellular response to oxidative stress, misfolded or incompletely synthesized protein catabolic process, protein import into peroxisome matrix and mitochondrial inner membrane localization	1	2039522	2041012
CJI97_000943	0.957394	0.928679	0.904297	0.866739	0.946899	orf19.2848	pathway; Spider biofilm induced	1	2041317	2043653
CJI97_000944	0.929131	0.926397	0.905203	0.82794	0.946635	SKI3	have role in nuclear-transcribed mRNA catabolic process, 3'-5' exonucleolytic nonsense-mediated decay, nuclear-transcribed mRNA catabolic process, non-stop decay and Ski complex, cytosol localization	1	2044906	2049051
CJI97_000945	0.819059	0.925373	0.906933	0.847552	0.906538	orf19.2847	have RNA polymerase III activity, role in tRNA transcription from RNA polymerase III promoter and DNA-directed RNA polymerase III complex, mitotic spindle pole body localization	1	2049700	2051496
CJI97_000946	0.909776	0.764051	0.842173	0.807469	0.938795	AQY1	Aquaporin water channel; osmotic shock resistance, WT freeze tolerance; virulent in mice; flucytosine repressed; flow model/RPMI/Spider/rat catheter biofilm induced; required for RPMI biofilm formation; Bcr1-induced i	1	2051783	2052643
CJI97_000947	0.911762	0.961062	0.913118	0.827084	0.942065	orf19.2850	Protein of unknown function; induced by nitric oxide independent of Yhb1p	1	2054872	2061198
CJI97_000948	0.903175	0.870942	0.900818	0.851419	0.951012	orf19.2851	Putative ornithine transport protein; localized to the mitochondrial membrane	1	2061255	2062262
CJI97_000949	0.868662	0.94686	0.903242	0.852139	0.967206		Protein of unknown function	1	2063144	2065153
CJI97_000950	0.807638	0.852788	0.888217	0.889423	0.885825	CDC50	Putative endosomal protein; induced by Mnl1p under weak acid stress	1	2065847	2067076
CJI97_000951	0.908679	0.939438	0.942105	0.813683	0.909649	POP2	Component of the Ccr4-Pop2 mRNA deadenylase; heterozygous null mutant exhibits resistance to parnafungin and cordycepin in the C. albicans fitness test	1	2067471	2068874
CJI97_000952	0.753558	0.783438	0.75023	0.725532	0.769511	NOG2	Putative nucleolar GTPase; repressed by prostaglandins; Hap43-induced, rat catheter and Spider biofilm induced	1	2068975	2069805
CJI97_000953	0.934018	0.925673	0.901642	0.862673	0.931889	orf19.5621	Putative protein of unknown function; mutation confers hypersensitivity to amphotericin B; overlaps orf19.5621	1	2072763	2075591
CJI97_000954	0.91151	0.951549	0.873518	0.857834	0.895315	MNN4-4	Mannosyltransferase; transcript upregulated in Ssk1 response regulator mutant or in nik1 null mutant, but not in chk1 or sln1 null mutants; pheromone induced; Spider biofilm induced	1	2076737	2078914
CJI97_000955	0.908262	0.890551	0.884648	0.858522	0.893226	orf19.5754	Putative membrane protein with a predicted role in zinc ion homeostasis; Hap43-induced; fluconazole-induced; rat catheter and Spider biofilm induced	1	2079289	2081049
CJI97_000956	0.936299	0.956688	0.908269	0.857692	0.921928	HGT10	Glycerol permease involved in glycerol uptake; member of the major facilitator superfamily; induced by osmotic stress, at low glucose in rich media, during cell wall regeneration; 12 membrane spans; Hap43p-induced gen	1	2083951	2085651
CJI97_000957	0.918164	0.935634	0.943223	0.856261	0.950821	ZCF5	Zn(II)2Cys6 transcription factor; colony morphology-related gene regulation by Ssn6	1	2088085	2091171
CJI97_000958	0.940807	0.894011	0.870184	0.898978	0.961733		Protein of unknown function	1	2092411	2093331
CJI97_000959	0.860711	0.827001	0.87839	0.742486	0.925503	orf19.3673	have Rab guanyl-nucleotide exchange factor activity and role in ER to Golgi vesicle-mediated transport, chromosome organization	1	2093774	2094298
CJI97_000960	0.899069	0.874492	0.865195	0.824808	0.952904	ABP140	Ortholog of S. cerevisiae actin-binding protein Abp140; Hap43-induced; F-12/CO2 early biofilm induced	1	2095197	2096150
CJI97_000962	0.878941	0.880253	0.919958	0.766832	0.954892		Protein of unknown function	1	2098139	2099515
CJI97_000963	0.90731	0.930587	0.900141	0.819245	0.875018	orf19.3679	Putative protein of unknown function; stationary phase enriched protein	1	2099678	2100409
CJI97_000964	0.953807	1.01055	1.03238	0.868656	0.931288	SPE7	Septin, required for wild-type invasive growth in vitro but not required for virulence in a mouse model of systemic infection; localizes to hyphal septum or bud neck; Asn-rich; aberrant gel mobility; phosphorylated in	1	2101152	2102876
CJI97_000965	0.891512	0.902634	0.960397	0.892467	0.909998	orf19.3681	have Ran guanyl-nucleotide exchange factor activity, protein transporter activity	1	2103524	2106127
CJI97_000966	0.855805	0.819946	0.87471	0.828261	0.955991	CWH8	phosphatase; ketoconazole-induced; expression is increased in a fluconazole-resistant isolate; clade-associated gene expression; Hap43p-induced gene	1	2106410	2107102
CJI97_000967	0.92496	0.820633	0.912645	0.837766	0.929262	AGE3	Putative ADP-ribosylation factor GTPase activating protein, functional ortholog of S. cerevisiae GCS1; mutation affects endocytosis, hyphal growth, chemical and drug resistance, and sensitivity to cell wall inhibitors	1	2107276	2108499
CJI97_000968	0.976403	0.985766	1.0043	0.884595	1.08977	orf19.3684	Putative oxidoreductase; Spider biofilm induced	1	2109132	2109998
CJI97_000969	0.887111	0.926175	0.911224	0.871353	0.942145	PSY2	Putative protein phosphatase PP4 complex subunit; macrophage-induced gene	1	2110149	2112743
CJI97_000970	0.965436	0.946224	1.04277	0.862232	1.00824	orf19.3686	have protein domain specific binding activity, role in mitochondrial proton-transporting ATP synthase complex assembly and mitochondrion localization	1	2113219	2114268
CJI97_000971	0.948599	0.966224	0.943905	0.882532	1.0697	orf19.3687	have unfolded protein binding activity, role in cytoskeleton organization, positive regulation of transcription elongation from RNA polymerase II promoter, protein folding and prefoldin complex localization	1	2114449	2114811
CJI97_000972	0.942201	0.869244	1.08912	0.755381	1.01984	orf19.3688	have chromatin DNA binding activity and role in cell wall mannoprotein biosynthetic process, positive regulation of transcription from RNA polymerase II promoter, telomere maintenance via recombination	1	2115075	2115398
CJI97_000973	0.92834	0.954741	1.00128	0.836374	0.976847	orf19.3689	Putative protein similar to 6-phosphofructo-2-kinase/fructose-2,6-bisphosphatase; expression downregulated in an ssr1 null mutant	1	2115508	2117121
CJI97_000974	0.568708	0.64465	0.624504	0.513585	0.606284	orf19.3690.2	Ribosomal 60S subunit protein; Spider biofilm repressed	1	2118403	2118767
CJI97_000976	0.884661	0.899365	0.928547	0.912438	1.00607	TIM21	Component of the Translocase of the Inner Mitochondrial membrane (TIM23 complex); for protein import into mitochondria; Hap43, ketoconazole-repressed; Spider biofilm repressed	1	2120317	2121081
CJI97_000977	0.853398	0.791568	0.867529	0.798951	0.860693	PGA5	Putative GPI-anchored beta-1,3-glucanosyltransferase with similarity to the A. fumigatus GEL family; fungal-specific (no human or murine homolog)	1	2121798	2123525
CJI97_000978	0.954835	0.936364	0.973244	0.834368	0.99165	orf19.3694	Protein of unknown function	1	2123793	2126648
CJI97_000979	0.891672	0.787908	0.943552	0.813574	0.869559	orf19.2925	have role in protein folding, tubulin complex assembly and cytoplasm localization	1	2127787	2128341
CJI97_000980	0.904558	0.956691	0.942519	0.879306	0.971765	orf19.2926	Putative nuclease required for DNA single- and double-strand break repair; rat catheter biofilm induced	1	2128566	2130584
CJI97_000981	0.881625	0.927574	0.968981	0.808934	1.02593	orf19.2928	have COPI-coated vesicle, Golgi apparatus localization	1	2130685	2131677
CJI97_000982	0.867433	0.925127	0.931754	0.859865	0.932542	MNN11	have alpha-1,6-mannosyltransferase activity, role in cell wall mannoprotein biosynthetic process, protein N-linked glycosylation and alpha-1,6-mannosyltransferase complex, endoplasmic reticulum localization	1	2132439	2133737
CJI97_000983	0.968355	0.964529	1.00375	0.875711	1.01472	GSC1	Essential beta-1,3-glucan synthase subunit; gsc1 allele determines resistance/sensitivity to echinocandins; 16 predicted membrane-spanning regions; mRNA abundance declines after yeast-to-hypha transition; Spider biofi	1	2133861	2139527
CJI97_000984	0.927148	0.879467	0.940301	0.890092	0.964662	orf19.2930	Predicted translation initiation factor; role in translational initiation; Spider biofilm repressed	1	2142496	2144306
CJI97_000985	0.963128	0.912455	0.897477	0.854943	0.991144	orf19.1144	Protein with SEL-1 like protein domain; early-stage flow model biofilm induced	1	2145247	2148657
CJI97_000986	0.892724	0.84095	0.91688	0.860877	0.964142	orf19.1150	GATA-like transcription factor; oral infection induced; mutant has reduced capacity to damage oral epithelial cells; regulated by Gcn2 and Gcn4; Spider biofilm induced	1	2151396	2152712
CJI97_000987	0.919739	0.938242	0.920421	0.874101	1.07946	orf19.1150.1	Protein of unknown function	1	2154617	2154874
CJI97_000988	0.81783	0.886842	0.872092	0.813403	0.852467	ENA2	Putative sodium transporter; induced by ciclopirox olamine; alkaline induced by Rim101; repressed by high-level peroxide stress; induced in oral candidiasis clinical isolates; possibly essential gene; rat catheter and	1	2155830	2155856
CJI97_000989	0.891288	0.852802	0.889482	0.833524	0.937992	orf19.6170	have microtubule binding, protein homodimerization activity	1	2159589	2161340
CJI97_000990	0.901704	0.920901	0.935895	0.87279	0.945923	NUP159	FG-nucleoporin component of central core of the nuclear pore complex (NPC); contributes to nucleocytoplasmic transport; rat catheter biofilm repressed	1	2161568	2165071
CJI97_000991	0.89058	0.839928	0.873956	0.782961	0.959349	STD1	Putative transcription factor; involved in control of glucose-regulated gene expression; repressed by Rgt1; Spider biofilm induced	1	2166685	2167716
CJI97_000992	0.850924	0.861922	0.863478	0.81599	0.922757	orf19.6175	Putative 35S rRNA processing protein; Hap43-induced; repressed by prostaglandins; Spider biofilm induced	1	2167822	2168490
CJI97_000993	0.990879	0.972579	1.01879	0.864403	0.955956	orf19.2961	Putative transcription factor with zinc finger DNA-binding motif	1	2168615	2169442
CJI97_000994	0.972737	0.99459	0.918266	0.92046	0.992234	FRS2	Putative tRNA-Phe synthetase; downregulated upon phagocytosis by murine macrophage; protein present in exponential and stationary growth phase yeast cultures; Spider biofilm repressed	1	2169949	2171439
CJI97_000995	0.988031	1.019	0.981264	0.919886	0.945206	LPD1	Putative dihydrolipoamide dehydrogenase; soluble in hyphae; antigenic in human oral infection and murine systemic infection; macrophage-induced protein; protein present in exponential and stationary phase yeast cultur	1	2173985	2175448
CJI97_000996	0.904924	0.867484	0.950524	0.833762	0.950604	MNN26	Putative alpha-1,2-mannosyltransferase; mutant sensitive to calcofluor, SDS and growth at 42 deg; present in detergent-resistant membrane fraction (possible lipid raft component); predicted N-terminal acetylation and	1	2176087	2178255
CJI97_000997	0.978652	0.99343	0.99272	0.899519	0.988278	ALG5	Putative glucosyltransferase involved in cell wall mannan biosynthesis; possibly an essential gene, disruptants not obtained by UAU1 method	1	2178635	2179636
CJI97_000998	1.07912	0.884135	1.03098	0.919775	1.00525	CET1	mRNA 5'-triphosphatase; large subunit of mRNA capping enzyme; positively regulates Ceg1 activity; functional homolog of S. cerevisiae Cet1; Cet1 and Cgt1 form a 2:1 complex; flow model biofilm induced	1	2179800	2181383
CJI97_000999	0.993484	0.966653	0.982891	0.9252	1.02251	IDP2	Isocitrate dehydrogenase; white-opaque switch regulated; morphology-regulation by Ssn6; protein in exponential and stationary phase yeast; Hap43-repressed; Spider biofilm repressed by Bcr1, Tec1, Ndt80, Rob1, Brg1; Sp	1	2181620	2182858
CJI97_001000	0.937177	0.974239	1.04082	0.951644	1.037	KAR4	Transcription factor; required for gene regulation in response to pheromones; ortholog of S. cerevisiae Kar4; role in karyogamy; opaque-specific, a-specific; induced by alpha factor	1	2183930	2185084
CJI97_001001	0.952235	0.93528	0.972776	0.895822	0.981512	GEF2	Member of the voltage chloride channel family; Hap43p-repressed gene	1	2185340	2188345
CJI97_001002	0.7503	0.702391	0.85586	0.693307	0.833206	orf19.3782.2	have role in cristae formation and MICOS complex, mitochondrial crista junction localization	1	2189620	2189820
CJI97_001003	0.9257	0.93515	1.00802	0.859198	0.975428	CST20	Protein kinase of Ste20p/p65PAK family, required for wild-type mating efficiency and virulence in a mouse model; Cst20p-Hst7p-Cek1p-Cph1p MAPK pathway regulates some hyphal growth; involved in Cdc42p growth regulation	1	2192255	2195650
CJI97_001004	0.957475	0.874738	0.969347	0.809149	1.01163	orf19.7295	have protein phosphatase 1 binding activity, role in actin filament organization, cortical actin cytoskeleton organization, endocytosis, protein secretion and actin cortical patch, nucleus localization	1	2195759	2197522
CJI97_001005	0.885804	0.763483	0.986864	0.806983	0.930433		Ortholog of Candida lusitaniae ATCC 42720 : CLUG_01677	1	2198730	2199224
CJI97_001006	0.970465	0.996887	1.03502	0.893152	0.947199	orf19.7296	Putative cation conductance protein; similar to stomatin mechanoreception protein; plasma-membrane localized; induced by Rgt1; rat catheter and Spider biofilm induced	1	2199356	2200381
CJI97_001007	0.931413	0.912768	0.965715	0.871021	1.01681	UGA32	Predicted Zn(II)2Cys6 transcription factor; has similarity to S. cerevisiae Uga3, a transcription factor involved in the regulation of gamma-aminobutyrate metabolism genes; rat catheter biofilm induced	1	2201150	2202668
CJI97_001008	0.897026	0.816578	0.953813	0.884244	1.01741		Has domain(s) with predicted 2-dehydropantoate 2-reductase activity, NADP binding, oxidoreductase activity, oxidoreductase activity, acting on the CH-OH group of donors, NAD or NADP as acceptor activity	1	2203077	2204090
CJI97_001009	0.970053	0.913462	1.00184	0.881331	0.990072	BIO32	Putative class III aminotransferase with a predicted role in biotin biosynthesis; Spider biofilm induced	1	2204907	2206250
CJI97_001011	1.08514	0.974832	1.07417	0.996536	1.04134	SEN2	Putative tRNA splicing endonuclease subunit; mutation confers hypersensitivity to toxic ergosterol analog and to amphotericin B; 5'-UTR intron; Hap43-induced; Spider biofilm induced	1	2207676	2208809
CJI97_001012	0.978268	0.850122	0.881553	0.830729	0.937836	HFL2	HAP5-like; ortholog of S. cerevisiae Bur6, a heterodimeric NC2 transcription regulator complex subunit; flucytosine induced	1	2209540	2209917
CJI97_001013	1.01004	0.997461	0.993642	0.940528	1.0675	orf19.2737	Carbohydrate kinase domain-containing protein; Spider biofilm induced	1	2210323	2212575
CJI97_001014	0.939746	0.965202	0.966713	0.846678	0.970605	SUL2	Putative sulfate transporter; transcript negatively regulated by Sfu1; amphotericin B induced; F-12/CO2 and Spider biofilm induced	1	2213482	2215926
CJI97_001015	1.03522	1.10358	1.03274	0.927968	1.13659	TIF	Translation initiation factor; upregulated in highly virulent strain compared to less virulent strain; antigenic in human; flucytosine induced; downregulated upon phagocytosis by macrophages; Spider biofilm repressed	1	2216321	2217511
CJI97_001016	1.05498	0.95319	1.03581	0.906251	1.11343	orf19.3325	Putative glycogen synthesis initiator; regulated by Efg1 and Efh1; Hog1-repressed; colony morphology-related gene regulation by Ssn6; induced by prostaglandins; flow model biofilm induced	1	2218537	2219568
CJI97_001018	0.483922	0.57833	0.536409	0.418147	0.52115	RPS21B	Ribosomal protein S21; regulated by Nrg1, Tup1; colony morphology-related gene regulation by Ssn6; positively regulated by Tbf1, Hap43; Spider biofilm repressed	1	2221836	2222075
CJI97_001019	0.997524	0.998179	1.04454	0.980966	1.01105	TRM2	Putative tRNA methyltransferase; repressed by prostaglandins; Spider biofilm induced	1	2222611	2224257
CJI97_001020	0.97366	0.959295	0.99898	0.969951	1.03781	orf19.3329	have sphingosine-1-phosphate phosphatase activity, role in calcium-mediated signaling and endoplasmic reticulum localization	1	2224425	2225963
CJI97_001021	0.892738	0.872535	0.971248	0.785037	1.0025	CRL1	Predicted GTPase of RHO family; CAAX motif geranylgeranylated; expression in S. cerevisiae causes dominant-negative inhibition of pheromone response	1	2226802	2227773
CJI97_001022	1.00541	1.05931	1.10133	0.952562	1.02975	TOS1	Protein similar to alpha agglutinin anchor subunit; secreted; exogenously expressed protein is a substrate for Kex2 processing in vitro; fluconazole-induced; induced by alpha pheromone in SpiderM medium; Hap43-induced	1	2231542	2232867
CJI97_001023	1.03558	0.988023	1.02202	0.905205	1.03473	orf19.1686	have mitochondrion localization	1	2233323	2234963
CJI97_001024	1.07447	0.978701	1.08248	0.912784	1.063	orf19.1684	Protein of unknown function	1	2235625	2237172
CJI97_001025	0.953382	0.939662	1.04847	0.826753	0.999889	VMA4	H+ transporting ATPase E chain; transcript regulated by Mig1; caspofungin repressed; protein level decreases in stationary phase cultures; rat catheter biofilm repressed	1	2237633	2237653
CJI97_001026	0.985798	1.03833	1.09086	0.867328	0.99158	MRS2	Putative magnesium ion transporter, mitochondrial; fungal-specific (no human or murine homolog)	1	2239164	2240519
CJI97_001027	1.0593	1.09741	1.11636	0.982437	1.15092	orf19.2594	have RNA polymerase I activity, role in transcription of nuclear large rRNA transcript from RNA polymerase I promoter and DNA-directed RNA polymerase I complex, cytosol localization	1	2240608	2241504
CJI97_001028	0.981309	1.00641	1.06459	0.932371	1.12119	orf19.3728	have protein phosphatase 1 binding, protein phosphatase regulator activity, role in chromosome segregation, regulation of phosphoprotein phosphatase activity and cytoplasm localization	1	2241669	2244152
CJI97_001029	0.986846	0.97001	1.12213	0.92795	1.05891	MTW1	Kinetochore component; amount of Nuf2p and Mtw1p protein detected at each centromere is consistent with a single kinetochore microtubule attachment site	1	2244995	2245897
CJI97_001030	0.961919	0.955532	1.02024	0.938694	0.978832	orf19.1367.1	Protein of unknown function	1	2246310	2246552
CJI97_001031	1.02283	0.933632	1.08345	0.926899	1.15696	orf19.1368	Protein of unknown function; flow model biofilm induced; Spider biofilm induced	1	2246927	2248312
CJI97_001032	1.07974	1.02959	1.1949	0.922968	1.07881	orf19.1363	Putative protein of unknown function; Plc1-regulated; transcript induced by Mnl1 under weak acid stress; flow model, rat catheter, Spider biofilm induced	1	2250198	2251229
CJI97_001033	0.996779	0.992157	1.13359	0.939251	1.18566	SMM1	Putative dihydrouridine synthase; Hap43-induced gene; rat catheter biofilm induced; Spider biofilm induced	1	2254125	2255228
CJI97_001034	0.958086	0.899023	0.990448	0.847871	1.03593	TIM23	Protein involved in mitochondrial matrix protein import	1	2255503	2256162
CJI97_001035	0.954028	0.930959	1.06052	0.913521	1.05317	HGT13	Predicted sugar transporter, involved in glycerol utilization; member of the major facilitator superfamily; 12 transmembrane; gene has intron; oxidative stress-induced via Cap1p; expressed in rich medium, 2% glucose	1	2257160	2258785
CJI97_001036	1.05035	1.02276	1.2158	1.01302	1.14359	HGT13	Predicted sugar transporter, involved in glycerol utilization; member of the major facilitator superfamily; 12 transmembrane; gene has intron; oxidative stress-induced via Cap1p; expressed in rich medium, 2% glucose	1	2260684	2262429
CJI97_001037	0.977068	0.944048	1.08997	0.871863	1.0559	HGT13	Predicted sugar transporter, involved in glycerol utilization; member of the major facilitator superfamily; 12 transmembrane; gene has intron; oxidative stress-induced via Cap1p; expressed in rich medium, 2% glucose	1	2263387	2264856
CJI97_001038	0.982914	0.932994	1.00539	0.864846	0.999049	ACC1	Putative acetyl-coenzyme-A carboxylases; regulated by Efg1; amphotericin B repressed; caspofungin repressed; 5'-UTR intron; gene used for strain identification by multilocus sequence typing; Hap43-induced; flow model	1	2267256	2267263
CJI97_001039	1.18425	1.0788	1.11766	1.00074	1.1421	orf19.7463	have role in ascospore wall assembly and ascospore wall, nuclear envelope localization	1	2275071	2276171
CJI97_001040	1.04191	0.967942	1.04637	0.919519	1.02147	GSL2	Protein similar to beta-1,3-glucan synthase; 16 predicted membrane-spanning regions; transcript regulated by Nrg1; very low gene expression in yeast-form and hyphal cells	1	2276619	2276670
CJI97_001041	1.0957	1.08537	1.0274	0.972005	1.11609	orf19.3272	have chaperone binding activity, role in box C/D snoRNP assembly, protein folding and R2TP complex, cytoplasm, nucleus localization	1	2282003	2282965
CJI97_001042	0.919729	0.859778	0.880556	0.885375	0.982968	orf19.3273	have actin monomer binding, protein kinase inhibitor activity, ribosome binding activity, role in negative regulation of protein phosphorylation and cytoplasm, nucleus, polysome, ribosome localization	1	2283014	2283739
CJI97_001043	1.08568	0.913254	1.08347	0.936612	1.06017	orf19.3275	Protein of unknown function	1	2283934	2284335
CJI97_001044	1.1744	1.03941	1.07825	1.01079	1.092	PWP2	Putative 90S pre-ribosomal component; repressed in core stress response; repressed by prostaglandins; physically interacts with TAP-tagged Nop1; Hap43-induced	1	2284850	2287582
CJI97_001045	1.23191	1.04045	1.06541	1.02805	1.02667	GSY1	UDP glucose/starch glucosyltransferase; transcript repressed by yeast-hyphal switch, Efg1-regulated; strong oxidative stress induced; colony morphology-related regulation by Ssn6; stationary phase enriched; flow model	1	2289344	2291434
CJI97_001046	0.931974	0.865343	0.939645	0.862457	0.817778	orf19.6458.1	have U6 snRNA binding activity and role in cytoplasmic mRNA processing body assembly, mRNA splicing, via spliceosome	1	2291597	2291599
CJI97_001047	1.11962	0.951104	0.996504	1.02307	1.04854	orf19.6457	Protein of unknown function	1	2293038	2294144
CJI97_001048	1.21268	0.974759	1.05468	1.0232	1.00074	orf19.6456	Protein of unknown function	1	2295445	2296632
CJI97_001049	1.10646	0.959009	1.04902	0.996811	1.02475	orf19.6455	Protein of unknown function, transcript is upregulated in clinical isolates from HIV+ patients with oral candidiasis	1	2296748	2297371
CJI97_001050	1.16653	0.947664	1.02215	0.992564	1.05309	orf19.6453	Protein of unknown function	1	2298046	2301561
CJI97_001051	1.15425	1.21135	1.07277	1.13996	1.20636	RBP1	Peptidyl-prolyl cis-trans isomerase; rapamycin-binding protein; homozygous null mutation confers rapamycin resistance; regulated by Gcn4p; macrophage-induced protein; repressed in response to 3-AT; functional homolog	1	2301585	2301920
CJI97_001052	1.22389	1.00643	1.02807	1.03169	1.0742	orf19.3701	Protein of unknown function; mutants are viable; ortholog of S. cervisiae Art10, a protein of unknown function	1	2302622	2304466
CJI97_001053	1.28549	1.07183	1.05738	1.10009	0.98998	TOM70	have mitochondrion targeting sequence binding, protein channel activity and role in protein import into mitochondrial inner membrane, protein import into mitochondrial matrix	1	2305052	2306881
CJI97_001054	1.28003	1.06932	1.10698	1.1402	1.10673	TEP1	Putative protein phosphatase of the PTP family (tyrosine-specific), similar to <i>S. cerevisiae</i> Tep1p	1	2307016	2308089
CJI97_001055	1.25454	0.972638	1.05614	1.01224	1.04239	orf19.3698	Protein of unknown function that may function in RNA processing; filament induced	1	2308207	2308890
CJI97_001056	1.19538	1.01372	1.12338	1.04756	1.06926	orf19.3695	have diacylglycerol cholinephosphotransferase activity, ethanolaminephosphotransferase activity and role in phosphatidylcholine biosynthetic process, phosphatidylethanolamine biosynthetic process	1	2310251	2311444
CJI97_001057	1.30769	0.986207	1.11442	1.14358	1.06864	TOM22	Putative mitochondrial import receptor subunit; colony morphology-related gene regulation by Ssn6	1	2311592	2312026
CJI97_001058	1.25366	1.03227	1.00629	1.09227	1.03894	orf19.3697	have role in ascospore formation, intra-S DNA damage checkpoint, positive regulation of macroautophagy, re-entry into mitotic cell cycle after pheromone arrest and regulation of meiosis I, <a href="#GOsection">more</a	1	2312202	2314724
CJI97_001059	1.28447	0.97266	1.09275	1.09879	1.01182	orf19.4246	Protein with similarity to S. cerevisiae Ykr070w; Tn mutation affects filamentation; Hog1-repressed; colony morphology-related gene regulation by Ssn6p; induced during cell wall regeneration; possibly essential	1	2316640	2318394
CJI97_001060	1.1381	0.849685	0.980596	1.05139	1.01944	orf19.1841	Protein of unknown function; Hap43-induced gene	1	2318537	2319319
CJI97_001061	1.30305	0.965309	1.06788	1.18865	1.07705	orf19.178	Protein of unknown function	1	2319882	2320763
CJI97_001062	1.26571	0.956509	1.04944	1.09423	1.05345	DSL1	Protein similar to S. cerevisiae Dsl1p, which is a member of the t-SNARE complex of the endoplasmic reticulum	1	2321284	2323470
CJI97_001063	1.26013	0.862253	0.989104	1.10288	0.933433	orf19.3351	Protein of unknown function; Hap43-induced; Spider biofilm induced	1	2324776	2324792
CJI97_001064	1.21095	0.905563	1.07307	1.08845	0.979341	MRP20	Component of mitochondrial ribosome; decreased expression in hyphae compared to yeast-form cells	1	2325857	2326723
CJI97_001065	1.35732	0.956785	1.04941	1.19863	1.09263	orf19.3349	Putative RNA polymerase II subunit B150; heterozygous null mutant exhibits resistance to parnafungin in the C. albicans fitness test	1	2326972	2330679
CJI97_001066	1.35029	0.934904	0.966616	1.19295	0.961314	orf19.3348	have structural constituent of ribosome activity and fungal-type vacuole, mitochondrial large ribosomal subunit localization	1	2330853	2331377
CJI97_001067	1.26281	0.782817	0.942307	1.22284	1.05475	RPB7	Functional homolog of S. cerevisiae Rpb7; essential subunit of RNA Polymerase II; enhances hyperfilamentation of an S. cerevisiae rpb4 mutant; suppresses defects of S. cerevisiae rpb4 and ess1 mutants; Spider biofilm	1	2331586	2332107
CJI97_001068	1.40648	0.938149	1.02539	1.22996	1.04094	SIZ1	Possible SUMO/Smt3 ligase; Rim101-repressed	1	2332266	2336345
CJI97_001069	1.42748	1.02634	1.09574	1.20838	1.10657	orf19.3341	Putative tRNA-Arg synthetase; essential; genes encoding ribosomal subunits, translation factors, and tRNA synthetases are downregulated upon phagocytosis by murine macrophage; downregulated by growth in the mouse cecu	1	2336871	2338688
CJI97_001070	1.33683	0.915745	1.0111	1.27114	1.08342		Protein of unknown function	1	2339297	2339854
CJI97_001071	1.43685	0.925523	1.00821	1.23719	0.976201	orf19.3342	have role in positive regulation of protein autoubiquitination, protein deubiquitination and cytoplasm, nucleus localization	1	2341129	2343006
CJI97_001072	1.40217	0.880103	0.984175	1.23693	0.969196		Protein of unknown function	1	2344326	2346326
CJI97_001073	1.41856	0.837899	0.923231	1.2376	1.10043		Protein of unknown function	1	2347056	2348378
CJI97_001074	1.578	1.02644	1.15864	1.3944	2.27647		Protein of unknown function	1	2351789	2352160
CJI97_001076	0	0	0	0	1.23809		Has domain(s) with predicted transmembrane transporter activity, role in transmembrane transport and integral component of membrane, membrane localization	2	1330	2913
CJI97_001077	0	0	0	0	1.23882		Has domain(s) with predicted transmembrane transporter activity, role in transmembrane transport and integral component of membrane localization	2	4411	5994
CJI97_001078	0	0	0	0	1.25128		Has domain(s) with predicted transmembrane transporter activity, role in transmembrane transport and integral component of membrane localization	2	6943	8544
CJI97_001079	0	0	0	0	1.20447	orf19.1411	Putative cytochrome P450; Hap43-repressed gene	2	9190	10632
CJI97_001080	0	0	0	0	1.26328		Has domain(s) with predicted DNA-binding transcription factor activity, RNA polymerase II-specific, zinc ion binding activity, role in regulation of transcription, DNA-templated and nucleus localization	2	11504	13156
CJI97_001081	0	0	0	0	1.13787		Has domain(s) with predicted transmembrane transporter activity, role in transmembrane transport and integral component of membrane localization	2	13172	14434
CJI97_001082	0	0	0	0	1.15193		Protein of unknown function	2	16224	17528
CJI97_001083	0	0	0	0	1.24431	SIT1	Transporter of ferrichrome siderophores, not ferrioxamine B; required for human epithelial cell invasion in vitro, not for mouse systemic infection; regulated by iron, Sfu1, Rfg1, Tup1, Hap43; rat catheter and Spider	2	19148	21211
CJI97_001084	0	0	0	1.22231	1.06703	RBR1	Glycosylphosphatidylinositol (GPI)-anchored cell wall protein; required for filamentous growth at acidic pH; expression repressed by Rim101 and activated by Nrg1; Hap43-induced	2	23647	24528
CJI97_001085	0	0	0	1.27657	1.20937	SIT1	#N/A	2	25899	27926
CJI97_001086	0	0	0	1.17036	1.06942	SAP3	Secreted aspartyl proteinase, acts in utilization of protein as nitrogen source; assessment of virulence role complicated by URA3 effects; regulated by growth phase; produced by opaque phase cells; alpha-pheromone rep	2	28004	28978
CJI97_001087	0.000600745	0	0	1.25563	1.08754		Protein of unknown function	2	30217	32676
CJI97_001088	0	0	0	1.2354	1.09743	MNN12	Predicted alpha-1,3-mannosyltransferase activity with a role in protein glycosylation	2	33618	35882
CJI97_001089	1.55543	1.37904	1.25358	1.20853	0.972214		Has domain(s) with predicted electron transfer activity, heme binding, iron ion binding, monooxygenase activity, oxidoreductase activity and acting on paired donors, more	2	38999	40594
CJI97_001090	1.52332	1.31134	1.20742	1.17759	1.07048	orf19.1709	Sterol carrier domain protein; alkaline downregulated; colony morphology-related gene regulation by Ssn6; Spider biofilm induced	2	40883	41293
CJI97_001091	1.68159	1.50925	1.31558	1.25385	1.03973	SYS1	Putative Golgi integral membrane protein; transcript regulated by Mig1	2	42567	43133
CJI97_001092	1.59964	1.45073	1.3506	1.26746	1.07992	DRS1	Putative nucleolar DEAD-box protein; Hap43-induced; mutation confers hypersensitivity to 5-fluorouracil (5-FU), tubercidin (7-deazaadenosine); Tbf1-induced; repressed in core stress response	2	43646	45862
CJI97_001093	1.45509	1.36033	1.18928	1.15076	0.970638	LMO1	Protein involved together with Dck1p and Rac1p in invasive filamentous growth and cell wall integrity; acts upstream of MAP kinase Cek1p; has similarity to human ELMO1	2	46759	48744
CJI97_001094	1.47133	1.29511	1.19458	1.11442	0.934147	STE24	Prenyl-dependent protease	2	51436	51453
CJI97_001095	1.45889	1.3218	1.22193	1.28726	0.983029	EXM2	Putative U1 snRNP complex compotent; decreased transcription is observed upon fluphenazine treatment	2	52869	53579
CJI97_001096	1.50175	1.28431	1.17485	1.15386	0.967707	orf19.5633	F-box domain-containing protein; flow model biofilm induced	2	54872	56323
CJI97_001097	1.4004	1.15866	1.13783	1.08052	0.887435	PHR3	Putative beta-1,3-glucanosyltransferase with similarity to the A. fumigatus GEL family; fungal-specific (no human or murine homolog); possibly an essential gene, disruptants not obtained by UAU1 method	2	56388	57545
CJI97_001098	1.43891	1.28992	1.18061	1.11288	0.914465	orf19.5370	have fungal-type vacuole membrane localization	2	58696	61719
CJI97_001101	1.37933	1.21738	1.04936	1.0958	0.870209	orf19.5369	Uroporphyrinogen decarboxylase; catalyzes the 5th step in the heme biosynthetic pathway; flow model and Spider biofilm repressed	2	63652	63735
CJI97_001102	1.37323	1.18802	1.07976	1.09598	0.870642	orf19.5368	Ortholog of Vms1; component of a Cdc48-complex involved in protein quality control in S. cerevisiae; Spider biofilm repressed	2	64946	66709
CJI97_001103	1.44065	1.24107	1.16254	1.0607	0.914882	RDH54	Putative DNA-dependent ATPase with a predicted role in DNA recombination and repair; transcriptionally induced by interaction with macrophages	2	66725	69436
CJI97_001104	1.35584	1.1675	0.956144	1.08195	0.790169	orf19.5365.1	Protein of unknown function	2	69502	69744
CJI97_001105	1.36698	1.24588	1.08499	1.06122	0.924966	SIT1	#N/A	2	73405	75447
CJI97_001106	1.22511	1.11018	1.00471	1.00669	0.876023	orf19.5365	S. cerevisiae ortholog YMR259C interacts with Trm7 for 2'-O-methylation of C32 of substrate tRNAs; downregulated by fluphenazine treatment or in an azole-resistant strain that overexpresses CDR1 and CDR2	2	75901	79851
CJI97_001107	1.32146	1.13129	1.06515	0.947417	0.886679	orf19.5364	Putative pre-mRNA splicing factor; intron in 5'-UTR; possibly an essential gene, disruptants not obtained by UAU1 method	2	79990	80982
CJI97_001108	1.28283	1.082	0.933513	1.01981	0.909045	PSO2	Putative DNA cross-link repair protein; expressed in opaque or white MTLa/MTLa or MTLalpha/MTLalpha, but not MTLa/MTLalpha cells; telomere-proximal gene; mutation does not affect white-to-opaque phenotypic switching	2	81399	83417
CJI97_001109	1.31064	1.08831	0.950426	1.03408	0.943343	RPC11	Putative RNA polymerase III subunit C11; repressed in core caspofungin response; Spider biofilm induced	2	83453	83788
CJI97_001110	1.23535	1.10611	0.928751	0.995728	0.926818	orf19.5358	Phosphorylated protein of unknown function	2	84106	86412
CJI97_001111	1.31077	1.12845	0.980999	1.04361	0.901387	AKL1	Putative serine/threonine protein kinase; induced during the mating process	2	86758	89439
CJI97_001112	1.2302	1.04516	0.991351	1.06124	0.937867	orf19.5356	Protein with a predicted role in cell wall integrity; repressed in core stress response	2	89621	92380
CJI97_001113	1.29066	1.0663	0.943927	1.02161	0.879345	orf19.5353	Protein of unknown function	2	92402	93277
CJI97_001114	1.21219	1.12324	0.983332	1.03367	0.917002		Protein of unknown function	2	93513	95411
CJI97_001115	1.21004	1.04635	0.911517	0.999382	0.902675	PHO113	Putative constitutive acid phosphatase; Rim101-repressed; DTT-extractable; N-glycosylated; possibly an essential gene, disruptants not obtained by UAU1 method	2	96904	98289
CJI97_001117	1.22142	1.1045	1.01444	0.987707	0.945084	SIT1	Transporter of ferrichrome siderophores, not ferrioxamine B; required for human epithelial cell invasion in vitro, not for mouse systemic infection; regulated by iron, Sfu1, Rfg1, Tup1, Hap43; rat catheter and Spider	2	102038	104059
CJI97_001118	1.08715	0.945287	0.917457	0.891305	0.919541	orf19.3115	Protein of unknown function; rat catheter and Spider biofilm induced	2	104627	105910
CJI97_001119	1.12668	1.07505	0.941167	0.978982	0.916922	orf19.7519	Protein of unknown function	2	106285	106710
CJI97_001120	1.20188	1.07342	0.958144	0.961713	0.945062	POT1	Putative peroxisomal 3-oxoacyl CoA thiolase; transcript regulated by Nrg1 and Mig1; farnesol regulated; Hap43-repressed	2	108365	109615
CJI97_001121	1.18724	1.05467	0.971081	0.953789	0.900511	orf19.849	have enzyme activator activity and role in protein N-linked glycosylation, protein O-linked glycosylation	2	111035	113371
CJI97_001123	1.02547	0.978166	0.891792	0.964268	0.885644		Protein of unknown function	2	118326	119162
CJI97_001124	1.00243	0.94371	0.886449	0.852762	0.869742		Protein of unknown function	2	121940	123949
CJI97_001125	0.906215	0.931044	0.796186	0.815779	0.932659		Protein of unknown function	2	124760	126190
CJI97_001126	1.14871	1.13345	1.02263	0.87074	0.974274	RIB5	Putative riboflavin synthase; fungal-specific (no human or murine homolog); farnesol-downregulated; protein present in exponential and stationary growth phase yeast cultures	2	126513	127217
CJI97_001127	1.02187	1.09902	1.01872	0.924219	1.07301	PRE1	Putative beta 4 subunit of the 20S proteasome; Rim101-induced at acid pH; flucytosine induced; amphotericin B repressed	2	127691	128278
CJI97_001128	1.06863	1.02071	0.934017	0.909354	0.945378	PRP22	Putative RNA-dependent ATPase; induced upon adherence to polystyrene; induced by Mnl1p under weak acid stress	2	128827	132147
CJI97_001129	1.02231	0.951288	0.900691	0.895832	0.911733	orf19.4031	have steryl-beta-glucosidase activity, role in ergosteryl 3-beta-D-glucoside catabolic process and cytosol, fungal-type vacuole membrane localization	2	132564	135290
CJI97_001130	1.01174	0.932924	0.893432	0.908993	0.919182	orf19.4030	have DNA primase activity, single-stranded DNA binding activity, role in DNA replication, synthesis of RNA primer and alpha DNA polymerase:primase complex, cytoplasm, nuclear chromatin localization	2	135352	136743
CJI97_001131	1.03615	1.01617	0.938343	0.909418	0.910597	orf19.4029	have unfolded protein binding activity, role in ribosomal large subunit assembly and cytosol, cytosolic ribosome, nucleus, preribosome, large subunit precursor localization	2	137515	138771
CJI97_001132	1.08062	0.857457	0.940515	0.928393	0.891661	orf19.8278	Predicted ORF from original SGTC Assembly 19 annotation, removed from the reduced ORF set by the SGTC; subsequently reinstated in Assembly 21 based on comparative genome analysis	2	139459	139758
CJI97_001133	1.0032	0.985473	0.929352	0.867027	0.868011	KRR1	Putative nucleolar protein; repressed benomyl treatment or in an azole-resistant strain that overexpresses MDR1; F-12/CO2 early biofilm induced	2	139897	141069
CJI97_001134	1.05397	1.0289	0.987262	0.876096	0.963226	orf19.660	Protein of unknown function; mRNA binds She3	2	142142	143716
CJI97_001135	1.03914	1.00684	0.960402	0.931846	0.939833	GIN1	Protein involved in regulation of DNA-damage-induced filamentous growth; putative component of DNA replication checkpoint; ortholog of <i>S. cerevisiae</i> Mrc1p, an S-phase checkpoint protein; Hap43p-induced gene	2	143737	146952
CJI97_001136	1.05139	1.07195	0.995657	0.852411	0.958393		Protein of unknown function	2	149756	151411
CJI97_001137	1.12983	1.12399	0.933326	0.963754	0.951997	SAM2	S-adenosylmethionine synthetase; localizes to surface of hyphae, not yeast cells; alkaline, Hog1-induced; farnesol-downregulated; F-12/CO2 early biofilm induced; Spider biofilm repressed	2	152878	154026
CJI97_001138	0.958253	1.03553	0.948886	0.880481	0.962211		Protein of unknown function	2	154729	155355
CJI97_001139	1.03245	0.931336	0.812545	0.873894	0.878161	DPP1	Putative diacylglycerol pyrophosphate phosphatase of diacylglycerol production for phospholipid biosynthesis; downregulation correlates with clinical development of fluconazole resistance	2	155581	156291
CJI97_001140	1.02202	0.975608	1.01533	0.910985	0.900311	PHO84	High-affinity phosphate transporter; transcript regulated by white-opaque switch; Hog1, ciclopirox olamine or alkaline induced; caspofungin, stress repressed; upregulated in RHE model; Spider and flow model biofilm in	2	157822	159483
CJI97_001141	0.988669	0.988425	0.906267	0.878628	0.930855	MYO1	Component of actomyosin ring at neck of newly-emerged bud	2	160562	166231
CJI97_001142	1.03112	0.90848	0.885265	0.909588	0.812095	CCN1	G1 cyclin; required for hyphal growth maintenance (not initiation); cell-cycle regulated transcription (G1/S); Cdc28p-Ccn1p initiates Cdc11p S394 phosphorylation on hyphal induction; expression in S. cerevisiae inhibi	2	167846	169222
CJI97_001143	1.06046	1.00793	0.980822	0.870426	0.934383	CCT7	Cytosolic chaperonin Cct ring complex; protein is present in exponential and stationary growth phase yeast cultures; sumoylation target	2	170707	172332
CJI97_001144	0.917163	0.939959	0.910623	0.822296	0.821324	orf19.3205	Mitochondrial ribosomal protein of the large subunit; rat catheter biofilm induced	2	172997	173485
CJI97_001145	0.888321	0.908994	0.886163	0.8682	0.938507	orf19.3204	Protein of unknown function	2	173589	175130
CJI97_001146	1.01388	1.05206	0.932502	0.863556	0.984833		Ortholog of Candida lusitaniae ATCC 42720 : CLUG_05295	2	175807	178035
CJI97_001147	0.943009	1.03833	0.980075	0.86125	0.964448	RCY1	Putative F-box protein involved in endocytic membrane traffic and/or recycling; fungal-specific (no human or murine homolog)	2	183683	186118
CJI97_001148	0.465071	0.435533	0.453	0.838273	0.922107	orf19.3202	Protein of unknown function	2	186929	189259
CJI97_001149	0.0016827	0.00113048	0.00212147	0.791989	0.993118	PAP1	polymerase, likely involved in mRNA polyadenylation; PAP is inhibited by parnafungin antifungals; non-sex gene located within the MTLa mating-type-like locus	2	189357	191045
CJI97_001150	0.00165757	0.000925144	0.00105332	0.922447	0.961916	PIKA	Putative phosphatidylinositol kinase; non-sex gene located within the MTLa mating-type-like locus	2	191653	194448
CJI97_001151	0	0	0	0.816597	0.982057	OBPA	Similar to oxysterol binding protein; non-sex gene located within the MTLa mating-type-like locus; Plc1p-regulated	2	194620	195813
CJI97_001152	1.01322	0.978641	1.03594	0.870743	0.967701	MAS2	subunit; protein level decreases in stationary phase cultures	2	196485	197966
CJI97_001153	0.937919	1.08723	1.0272	0.858541	0.956346	RMT2	involved in methylation of arginine residues	2	199142	200443
CJI97_001154	0.920676	0.99534	0.999852	0.83669	0.966209	CFL4	C-terminus similar to ferric reductases; induced in low iron; Sfu1-repressed; ciclopirox olamine induced; colony morphology-related gene regulation by Ssn6; Hap43-repressed; Sef1-regulated	2	202454	204736
CJI97_001155	0.981089	0.969564	1.0289	0.857325	1.03633	HMS1	hLh domain Myc-type transcript factor; required for morphogenesis induced by elevated temperature or Hsp90 compromise; acts downstream of Pcl1; Spider biofilm induced	2	206293	207363
CJI97_001156	1.05819	1.1671	1.12104	0.930631	1.09544	ERG11	Lanosterol 14-alpha-demethylase; cytochrome P450 family; role in ergosterol biosynthesis; target of azole antifungals; may contribute to drug resistance; azole or flow model biofilm induced; drug treated biofilm induc	2	208069	209643
CJI97_001157	0.951464	0.972991	1.05407	0.83478	0.979464	THR1	Putative homoserine kinase; regulated by Tup1; amphotericin B repressed; regulated by Gcn2 and Gcn4; Spider biofilm repressed	2	209796	210851
CJI97_001158	0.986941	1.08247	1.06669	0.884687	1.07387	SAM51	Component of the SAM complex involved in mitochondrial protein import, involved in beta-barrel protein assembly; member of the Omp85 protein family	2	211163	212590
CJI97_001159	0.92458	0.948379	0.964328	0.833434	0.99154	orf19.6624	have GTPase activator activity and clathrin-coated vesicle, cytosol, endosome, trans-Golgi network localization	2	212735	214189
CJI97_001160	0.998794	1.11452	0.944324	0.859858	1.09471	orf19.6623	have RNA polymerase II core binding activity, role in chromatin-mediated maintenance of transcription, transcription elongation from RNA polymerase II promoter and transcription elongation factor complex localization	2	214303	214662
CJI97_001161	0.963419	0.998973	1.06705	0.906568	1.07569	MHP1	Protein similar to S. cerevisiae Mhp1p, which is involved in microtubule stabilization; transposon mutation affects filamentous growth; possibly transcriptionally regulated upon hyphal formation; possibly an essential	2	214772	218461
CJI97_001162	0.989048	1.02274	1.06927	0.905066	1.03312	SRP54	subunit; induced in ssr1 null; Spider biofilm repressed	2	219213	220889
CJI97_001163	1.04665	0.906069	1.13216	0.871068	1.14943	orf19.5625	Protein of unknown function	2	222389	222931
CJI97_001164	1.09432	1.07384	1.18346	0.925627	1.10178	orf19.5626	Protein of unknown function; Plc1-regulated; induced by Mnl1 under weak acid stress; flow model biofilm induced	2	225375	226106
CJI97_001165	0.953753	1.00438	1.15705	0.861659	1.05573	orf19.5627	S. cerevisiae ortholog Hek2/Khd1 is a putative RNA binding protein involved in the asymmetric localization of ASH1 mRNA; Hap43-induced gene	2	227085	227645
CJI97_001166	0.887937	1.0015	1.05	0.859041	0.983137	orf19.6391	Protein of unknown function; transcript upregulated in azole-resistant strain overexpressing MDR1; Spider biofilm induced	2	228782	229555
CJI97_001167	0.95786	1.03084	1.02567	0.832089	1.04235	orf19.5552	Putative transcriptional regulator of ribonucleotide reductase genes; Spider biofilm induced	2	229736	231958
CJI97_001168	0.980881	0.990936	1.00438	0.839193	1.01518	MIF2	Centromere-associated protein; similar to CENP-C proteins; Cse4p and Mif2p colocalize at C. albicans centromeres	2	232098	233549
CJI97_001169	0.784674	0.883311	0.984452	0.827125	0.939012	MRT4	Putative mRNA turnover protein; Hap43-induced; mutation confers hypersensitivity to tubercidin (7-deazaadenosine); rat catheter biofilm induced	2	233600	234304
CJI97_001170	0.914378	0.934659	1.06982	0.971827	0.935686	orf19.5547	Protein of unknown function; Hap43-repressed gene	2	235277	235600
CJI97_001171	1.00589	1.05441	1.09329	0.860415	1.04413	SAC6	Fimbrin; actin filament bundling protein; involved in hyphal growth, oxidative stress response and virulence; transcript regulated by Nrg1 and Mig1; protein level decreases in stationary phase	2	235742	237667
CJI97_001172	0.920655	0.956441	1.00158	0.810637	1.04017	orf19.5543	have cell division site, cytosol localization	2	238407	241412
CJI97_001173	0.938169	0.996991	1.06263	0.847613	1.03633	SPB1	Putative AdoMet-dependent methyltransferase; Hap43-induced; repressed by prostaglandins; possibly essential gene, disruptants not obtained by UAU1 method; Spider biofilm induced	2	242028	244421
CJI97_001174	0.678971	0.722124	0.771287	0.585844	0.986038	APA2	Putative ATP adenylyltransferase II; regulated by Gcn4; repressed by amino acid starvation (3-AT); induced by prostaglandins; Hap43-repressed; Spider biofilm repressed	2	245279	246193
CJI97_001176	0.864923	0.921325	0.960575	0.741762	0.99099	orf19.5628	Mitochondrial dicarboxylate transporter; possibly an essential gene, disruptants not obtained by UAU1 method	2	246939	247779
CJI97_001177	0.938814	0.966831	1.01832	0.817303	1.03309	SLA2	Actin binding protein with roles in growth control and morphogenesis; required for alkaline pH-induced hyphal formation; localized to actin patches; rat catheter biofilm repressed	2	248387	251485
CJI97_001178	0.961195	1.12238	1.06141	0.831416	1.08996	PGA54	GPI-anchored protein; Hog1-repressed; induced in cyr1 or efg1 mutant or in hyphae; colony morphology-related gene regulation by Ssn6; induced in RHE model; mRNA binds She3; regulated in Spider biofilms by Tec1, Egf1,	2	254719	255408
CJI97_001179	0.913115	0.921372	1.04094	0.860227	1.05738	orf19.2682	have RNA polymerase II transcription factor activity, TBP-class protein binding, involved in preinitiation complex assembly, TBP-class protein binding activity	2	256073	256846
CJI97_001180	1.01236	1.04453	1.09104	0.916983	1.08707	BEM3	for Rho-type GTPase Cdc42p; involved in cell signaling pathways that control cell polarity; similar to <i>S. cerevisiae</i> Bem3p	2	256932	259550
CJI97_001181	0.932588	0.927684	0.985421	0.812617	0.938755	HOS3	Histone deacetylase; similar to S. cerevisiae Hos3p; greater expression and longer mRNA in white cells, compared to opaque cells; has conserved deacetylation motif	2	259732	261852
CJI97_001182	1.0014	1.0219	1.03649	0.819077	1.07659	LAB5	have role in protein lipoylation and mitochondrion localization	2	262307	263410
CJI97_001183	0.928046	1.03497	1.02044	0.776693	1.02686	IDI1	have isopentenyl-diphosphate delta-isomerase activity, role in farnesyl diphosphate biosynthetic process and cytosol, nucleus localization	2	263548	264393
CJI97_001184	0.898395	0.989305	0.990494	0.759992	0.952324	BFR1	Protein involved in the maintenance of normal ploidy; S. cerevisiae ortholog cofers Brefeldin A resistance; stationary phase enriched protein; Spider biofilm repressed	2	265040	266344
CJI97_001185	0.994415	1.07427	1.07495	0.897792	1.03655	orf19.4563	Protein of unknown function; repressed by prostaglandins; Hap43-induced, Spider biofilm induced	2	266586	267593
CJI97_001186	0.945771	0.895516	0.999861	0.835934	1.0742	BGL2	Cell wall 1,3-beta-glucosyltransferase; mutant has cell-wall and growth defects, but wild-type 1,3- or 1,6-beta-glucan content; antigenic; virulence role in mouse systemic infection; rat catheter biofilm induced	2	267851	267913
CJI97_001187	0.944121	1.01067	1.03335	0.821856	1.05558	orf19.2703	Specificity factor required for ubiquitination and sorting of specific cargo proteins at the multivesicular body; ortholog of S. cerevisiae Ear1; transcript regulated by iron; Ssr1-represssed; Spider biofilm induced	2	269304	270395
CJI97_001188	0.927681	1.04684	1.0413	0.854955	1.04174	ABP1	Ortholog of S. cerevisiae Abp1; actin-binding protein of the cortical actin cytoskeleton; caspofungin induced; protein only detected in stationary phase yeast-form cultures; Spider biofilm repressed	2	271461	273218
CJI97_001189	0.916764	0.984264	0.999491	0.798348	1.05243	orf19.2697	have ubiquitin-protein transferase activity	2	274309	279909
CJI97_001190	0.965465	1.03026	1.0199	0.82726	1.03864	UBR1	Protein similar to S. cerevisiae Ubr1p ubiquitin-protein ligase; transposon mutation affects filamentous growth; Spider biofilm induced	2	280140	285503
CJI97_001191	0.905982	0.994401	1.00672	0.800698	0.969965	TYS1	Putative tRNA-Tyr synthetase; downregulated upon phagocytosis by murine macrophages; stationary phase enriched protein; Spider biofilm repressed	2	285867	287057
CJI97_001192	0.90877	1.02703	1.01233	0.829606	1.09443	orf19.2763	Protein not essential for viability; orf19.10279 possibly transcriptionally regulated upon hyphal formation	2	288029	289831
CJI97_001193	1.0034	0.877242	0.952677	0.783792	0.999458	orf19.2761	anchor assembly protein; transposon insertion causes decreased colony wrinkling but does not block true hyphal growth; induced by nitric oxide independent of Yhb1p	2	291238	291972
CJI97_001194	0.941222	1.06527	1.03206	0.868348	1.01562	orf19.2760	Putative mRNA cleavage and polyadenylation factor; heterozygous null mutant exhibits hypersensitivity to parnafungin and cordycepin in the C. albicans fitness test	2	292295	296317
CJI97_001195	0.9973	1.04805	0.981721	0.919638	1.02755	PGA38	Putative adhesin-like GPI-anchored protein; repressed during cell wall regeneration; possibly an essential gene, disruptants not obtained by UAU1 method; rat catheter and Spider biofilm repressed	2	296522	297520
CJI97_001196	0.942978	1.00677	1.0179	0.808692	0.982816	orf19.2757	with predicted role in cell redox homeostasis	2	298501	299421
CJI97_001197	0.917088	1.02497	0.941296	0.803539	0.976973	orf19.2756	have HDEL sequence binding activity, role in ER to Golgi vesicle-mediated transport, protein retention in ER lumen and Golgi apparatus, integral component of endoplasmic reticulum membrane localization	2	299584	300303
CJI97_001198	0.927044	1.06001	1.07445	0.86685	0.973397	orf19.2755	have role in proteasomal ubiquitin-independent protein catabolic process, proteasome-mediated ubiquitin-dependent protein catabolic process and cytosol, nucleus, proteasome core complex, beta-subunit complex localizat	2	300348	301073
CJI97_001199	0.914687	1.07074	0.971753	0.789532	1.0268	orf19.4574	have lysophospholipase activity, role in lipid homeostasis and endoplasmic reticulum, lipid particle localization	2	302092	303714
CJI97_001200	0.862085	0.899868	0.905472	0.803609	0.9345	orf19.4575	have mitochondrion localization	2	303947	305946
CJI97_001201	0.942525	1.08261	1.04029	0.846415	0.995248	orf19.4609	Putative dienelactone hydrolase; protein abundance is affected by URA3 expression in the CAI-4 strain background; protein present in exponential and stationary growth phase yeast cultures; rat catheter biofilm repress	2	306819	307544
CJI97_001202	0.947828	0.964061	0.961002	0.823847	0.990989	orf19.4610	Predicted metallocarboxypeptidase; role in proteolysis; rat catheter biofilm repressed	2	307646	309394
CJI97_001203	1.0172	1.09119	1.07384	0.850638	1.02521	HGH1	Putative HMG1/2-related protein; transcript regulated by Mig1	2	309481	310563
CJI97_001204	0.927531	0.923237	0.999071	0.847678	0.976705	TFG1	Protein similar to S. cerevisiae Tfg1p, which is part of transcription factor TFIIF; transposon mutation affects filamentous growth; possibly an essential gene, disruptants not obtained by UAU1 method	2	310629	312344
CJI97_001205	0.993869	1.04828	0.994755	0.82899	0.966053	orf19.4583	Protein with a mitochondrial carrier protein domain; possibly an essential gene, disruptants not obtained by UAU1 method; Spider biofilm repressed	2	313211	314086
CJI97_001206	1.06321	1.07538	1.04032	0.927209	1.03891	orf19.4580	Protein of unknown function; Hap43-repressed gene	2	314463	314951
CJI97_001207	0.92907	1.06464	0.989295	0.888756	0.936534	GPI14	Catalytic subunit of glycosylphosphatidylinositol-alpha 1,4 mannosyltransferase I, involved in GPI anchor biosynthesis; regulated by Tsa1p, Tsa1Bp under H2O2 stress conditions	2	315013	316281
CJI97_001208	0.937658	1.00443	1.00984	0.796145	0.931607	orf19.4582	have role in U1 snRNA 3'-end processing, U4 snRNA 3'-end processing and U5 snRNA 3'-end processing, <a href="#GOsection">more</a>	2	316663	317403
CJI97_001210	0.946616	1.02755	0.970035	0.848486	1.00358	ERV29	Putative SURF4 family member; plasma membrane-localized; flow model biofilm repressed	2	318594	319589
CJI97_001211	0.895496	0.996942	1.1189	0.883251	0.956141	CYT2	Cytochrome c1 heme lyase; transcript regulated by Nrg1; induced in high iron	2	319918	320661
CJI97_001212	0.833396	0.898651	0.752172	0.773476	0.987484	TIM10	Predicted protein of the mitochondrial intermembrane space with role in protein import into mitochondrial inner membrane	2	320846	321118
CJI97_001213	0.998613	1.04728	0.978333	0.870551	0.9857	orf19.4577	have GTPase activating protein binding, cAMP-dependent protein kinase inhibitor activity, signal transducer activity	2	321240	324236
CJI97_001214	0.958353	0.96804	0.98816	0.794698	1.01306	orf19.4607	Possible Golgi membrane protein; Hap43-repressed; hypha induced; flow model biofilm induced; Spider biofilm induced	2	324744	326045
CJI97_001215	0.959567	1.02377	1.0054	0.890385	0.950001	ERG8	Putative phosphomevalonate kinase; enzyme of the mevalonate pathway of isoprenoid biosynthesis; transcript regulated by Nrg1; possible drug target; not conserved in H. sapiens	2	327068	328366
CJI97_001216	1.00356	1.03807	0.955011	0.874839	0.967253	TYR1	Putative prepephenate dehydrogenase; enzyme of tyrosine biosynthesis; fungal-specific (no human or murine homolog)	2	329202	330515
CJI97_001217	0.972288	1.00358	0.996727	0.749775	0.89449	ARL1	Putative GTPase in the late Golgi involved in regulation of polarized growth and secretion; mutation confers dose-dependent sensitivity to Brefeldin A	2	330636	331193
CJI97_001218	0.972678	1.03986	1.06015	0.872502	0.911747	orf19.2710	have enzyme activator activity, role in chromosome segregation and cytoplasm, nucleus localization	2	331958	332581
CJI97_001219	1.02275	1.02028	1.06938	0.881232	0.926511	ZUO1	Ortholog of S. cerevisiae Zuo1; a cytosolic ribosome-associated chaperone; likely to be essential for growth, based on an insertional mutagenesis strategy; Spider biofilm repressed	2	332706	333995
CJI97_001220	1.01363	1.04574	1.00563	0.894733	1.01982	orf19.2708	have guanyl-nucleotide exchange factor activity, role in mature ribosome assembly and cytosol, nucleolus, polysome, preribosome, large subunit precursor localization	2	334543	335301
CJI97_001221	0.98678	1.03489	1.00254	0.85809	0.97227	AMS1	Putative alpha-mannosidase; transcript regulated by Nrg1; induced during cell wall regeneration; flow model biofilm induced; Spider biofilm induced	2	335523	338822
CJI97_001222	0.967839	0.958413	1.08769	0.804418	0.958787	orf19.2769	Putative protease B inhibitor; hyphal-induced expression; Cyr1p- and Ras1p-repressed	2	340127	340357
CJI97_001223	0.710639	0.738547	0.690641	0.626872	0.703864	SOD1	Cytosolic copper- and zinc-containing superoxide dismutase; role in protection from oxidative stress; required for full virulence; alkaline induced by Rim101; induced by human blood; rat catheter, flow model and Spide	2	343206	343218
CJI97_001224	1.12837	1.06121	0.975128	0.871924	1.11524	RBT7	Protein with similarity to RNase T2 enzymes; has putative secretion signal; expression is Tup1-repressed	2	344031	344906
CJI97_001225	1.048	1.03215	1.04996	0.915833	0.956759	orf19.2670	have 3-hydroxyacyl-[acyl-carrier-protein] dehydratase activity, role in fatty acid biosynthetic process and mitochondrion localization	2	345474	346382
CJI97_001226	0.999196	1.01811	0.957253	0.800477	0.933121	orf19.5297	have phosphatidylinositol-3-phosphate binding, phosphatidylinositol-5-phosphate binding activity	2	347088	349010
CJI97_001227	1.00337	1.06751	0.936234	0.825555	0.919465	RPF1	Putative nucleolar protein with a predicted role in the assembly and export of the large ribosomal subunit; essential for growth; rat catheter and Spider biofilm induced	2	349118	350014
CJI97_001228	0.947233	0.961573	0.932401	0.841553	0.900607	MSN5	Predicted karyopherin involved in nuclear import and export of proteins; flow model biofilm induced; Spider biofilm induced	2	350686	354438
CJI97_001229	0.910798	0.939681	0.974943	0.866807	0.929208	orf19.4760	Putative protein-histidine N-methyltransferase; Spider biofilm induced	2	354440	355462
CJI97_001230	1.01926	0.967512	0.975333	0.870873	0.961344	PFK26	Putative 6-phosphofructo-2-kinase; protein repressed during the mating process	2	359915	362791
CJI97_001231	1.01463	0.971765	0.911167	0.915145	0.966726	VAC7	Ortholog of S. cerevisiae Vac7; integral vacuolar membrane protein involved in vacuole inheritance and morphology; mutants are viable	2	363201	365936
CJI97_001232	1.03354	0.916387	0.872533	0.879308	0.88425	orf19.1411	Putative cytochrome P450; Hap43-repressed gene	2	365980	367413
CJI97_001233	0.90233	0.777171	0.818967	0.75223	0.815735	LYS143	Zn(II)2Cys6 transcription factor; ortholog of S. cerevisiae Lys14 involved in the regulation of lysine biosynthesis genes	2	372459	374651
CJI97_001234	0.958081	0.94457	0.795454	0.836539	0.930308		Protein of unknown function	2	375854	377203
CJI97_001235	1.0426	0.966845	0.890499	0.912934	0.959385		Ortholog of C. parapsilosis CDC317 : CPAR2_700920, Debaryomyces hansenii CBS767 : DEHA2A03564g, Pichia stipitis Pignal : PICST_43699 and Candida guilliermondii ATCC 6260 : PGUG_00227	2	378024	380549
CJI97_001236	0.996317	0.914593	0.89157	0.890848	0.953923	DAK2	Putative dihydroxyacetone kinase; repressed by yeast-hypha switch; fluconazole-induced; caspofungin repressed; protein enriched in stationary phase yeast cultures; flow model biofilm induced; rat catheter and Spider b	2	380971	382734
CJI97_001237	0.991858	0.961193	0.926555	0.916312	0.891178	ARG81	Zn(II)2Cys6 transcription factor; required for utilization of ornithine as a nitrogen source and for wild-type resistance to caffeine; required for yeast cell adherence to silicone substrate	2	383937	386348
CJI97_001238	0.934514	0.848433	0.813459	0.789836	0.833768	PGA6	GPI-anchored cell wall adhesin-like protein; induced by high iron; upregulated upon Als2 depletion; mRNA binds She3 and is localized to hyphal tips; Spider biofilm repressed	2	387808	388584
CJI97_001239	0.982132	0.995151	0.865975	0.838785	0.950417	ERO1	Ortholog of S. cerevisiae Ero1; role in formation of disulfide bonds in the endoplasmic reticulum; fluconazole-induced; induced by Mnl1 under weak acid stress; Spider biofilm induced	2	388899	390491
CJI97_001240	0.997579	0.927904	0.861267	0.856223	0.881031	orf19.3105	Putative cytochrome P450 protein; possibly an essential gene, disruptants not obtained by UAU1 method	2	393195	394919
CJI97_001241	0.917405	0.954134	0.863194	0.918994	0.861266	DBP3	Putative ATP-dependent DEAD-box RNA helicase; Hap43-induced; repressed by prostaglandins; Spider biofilm induced	2	395136	396812
CJI97_001242	0.991141	0.886738	0.861226	0.863158	0.927012	AGP3	Putative serine transporter; possible role in assimilation of sulfur; F-12/CO2 early biofilm induced	2	396981	398573
CJI97_001243	0.927677	0.952879	0.910945	0.807896	0.888598		Protein of unknown function	2	400777	401313
CJI97_001244	0.711163	0.81271	0.776579	0.653696	0.695087	orf19.2343.1	Putative vacuolar H+ ATPase subunit e of the V-ATPase V0 subcomplex; added to Assembly 21 based on comparative genome analysis	2	403289	403493
CJI97_001245	0.928499	0.924003	0.90773	0.840989	0.90434	VPS23	ESCRT I protein sorting complex protein; involved in proteolytic activation of Rim101, which regulates pH response; ortholog of S. cerevisiae Stp22/Vps23	2	404088	405638
CJI97_001246	0.966319	0.983085	0.941257	0.878962	0.931402	orf19.1833	have mRNA binding, pseudouridine synthase activity	2	406221	407657
CJI97_001247	0.955591	0.908312	0.890648	0.811762	0.867566	orf19.1834	with predicted role in mitotic sister chromatid cohesion	2	407773	410037
CJI97_001248	1.01097	0.968442	0.834481	0.867956	0.884436	PEA2	Putative coiled-coil polarisome; predicted role in polarized morphogenesis, cell fusion, and low affinity Ca2+ influx; rat catheter biofilm induced	2	410555	412177
CJI97_001249	0.923583	0.888587	0.902221	0.796923	0.902763	APN2	endonuclease; flucytosine induced	2	413727	415391
CJI97_001250	1.02788	0.917508	0.804014	0.956793	0.848621	TBP1	Transcription initiation factor; binds TATA box sequence, binding does not require TFIIA; caspofungin repressed; functional homolog of S. cerevisiae and human TATA-binding proteins; Spider biofilm induced	2	415675	416391
CJI97_001251	0.948114	0.833767	0.892037	0.800154	0.898741	orf19.2314	Protein with a role in nucleolar integrity and processing of pre-rRNA; mutation confers hypersensitivity to 5-fluorocytosine (5-FC), 5-fluorouracil (5-FU), and tubercidin (7-deazaadenosine); Hap43-induced; Spider biof	2	416986	417384
CJI97_001252	0.978507	0.93392	0.85735	0.856101	0.867665	orf19.2313	Putative ortholog of S. cerevisiae Pex32 a peroxisomal integral membrane protein with a role in negative regulation of peroxisome size; Hap43-repressed gene	2	417485	418693
CJI97_001253	1.00383	0.994905	0.907191	0.867484	0.879968	orf19.409	Ortholog of S. cerevisiae Aim38/Rcf2, cytochrome c oxidase subunit; plasma membrane localized; Hap43-repressed; induced in oralpharyngeal candidasis; flow model biofilm induced; Spider biofilm repressed	2	420169	420915
CJI97_001254	0.981296	0.921224	0.914839	0.895973	0.936607	orf19.7270	Protein of unknown function; Spider biofilm repressed	2	421553	425335
CJI97_001255	0.936496	0.948315	0.880805	0.848486	0.909447	orf19.3473	have enzyme activator activity, histone acetyltransferase activity, structural molecule activity	2	427033	428514
CJI97_001256	0.986554	0.889846	0.86299	0.852345	0.893127	IPL1	Putative Aurora kinase; Hap43-induced; induced during planktonic growth; possibly an essential gene, disruptants not obtained by UAU1 method	2	428665	429600
CJI97_001257	0.984326	0.882624	0.875829	0.842156	0.882844	SAC7	for Rho1; repressed upon adherence to polystyrene; macrophage/pseudohyphal-repressed; transcript is upregulated in RHE model of oral candidiasis and in clinical oral candidiasis	2	432198	434135
CJI97_001258	1.14524	1.02475	0.96698	0.893726	1.01488	orf19.7116	Protein of unknown function; transcript induced in RHE model of oral candidiasis; Spider biofilm repressed	2	434578	435687
CJI97_001259	0.958405	0.928336	0.868457	0.828592	0.923045	orf19.7118	have adenylate kinase activity, nucleoside triphosphate adenylate kinase activity, role in nucleotide metabolic process and mitochondrial inner membrane, mitochondrial matrix localization	2	436174	436875
CJI97_001260	0.95791	0.851319	0.87613	0.789023	0.917228	orf19.7118	have adenylate kinase activity, nucleoside triphosphate adenylate kinase activity, role in nucleotide metabolic process and mitochondrial inner membrane, mitochondrial matrix localization	2	437893	438597
CJI97_001261	1.04516	0.992656	0.960957	0.837842	0.938272	RAD3	Ortholog of S. cerevisiae Rad3; 5' to 3' DNA helicase, nucleotide excision repair and transcription, subunit of RNA polII initiation factor TFIIH and Nucleotide Excision Repair Factor 3 (NEF3)	2	439405	441786
CJI97_001262	0.932966	0.962732	0.861946	0.888665	0.879922	orf19.7121	Protein of unknown function; Spider biofilm repressed	2	441868	442647
CJI97_001263	0.95602	1.04417	0.906065	0.903223	0.963872		Protein of unknown function	2	442884	443576
CJI97_001264	1.00334	1.01961	0.964271	0.88209	1.05899	RVS161	Protein required for endocytosis; contains a BAR domain, which is found in proteins involved in membrane curvature; null mutant exhibits defects in hyphal growth, virulence, cell wall integrity, and actin patch locali	2	443796	444593
CJI97_001265	1.01802	0.929355	0.886738	0.783009	0.939473	PGA31	Cell wall protein; putative GPI anchor; expression regulated upon white-opaque switch; induced by Congo Red and cell wall regeneration; Bcr1-repressed in RPMI a/a biofilms	2	445001	445447
CJI97_001266	0.985733	0.941976	0.932248	0.863259	0.939457	RPT1	Putative 26S proteasome regulatory subunit 7; Hap43p-repressed gene; regulated by Gcn2p and Gcn4p; overlaps orf19.442	2	449274	450614
CJI97_001267	1.08112	0.916609	0.949705	0.913853	0.90823	orf19.443	have RNA polymerase III activity and role in tRNA transcription from RNA polymerase III promoter, transcription initiation from RNA polymerase III type 2 promoter	2	450634	451224
CJI97_001268	0.982065	0.911257	0.849778	0.817599	0.914682	orf19.444	with predicted nucleic acid binding, nucleotide binding activity	2	451935	452330
CJI97_001269	0.931568	0.911935	0.924738	0.846358	0.935381	orf19.445	Protein of unknown function; repressed by prostaglandins	2	452883	454037
CJI97_001272	0.957409	0.878777	0.890945	0.876167	0.993211	PHO4	bHLH transcription factor of the myc-family; required for phosphate acquisition and for resistance to stresses; induced by Mnl1 under weak acid stress	2	456487	457896
CJI97_001273	1.05437	0.93882	1.0054	0.840239	1.02905	orf19.580	Protein of unknown function; mutants are viable; Spider biofilm induced	2	460013	460957
CJI97_001274	0.991784	0.973368	0.982473	0.866213	1.00766	FOL1	Putative dihydroneopterin aldolase (dihydro-6-hydroxymethylpterin pyrophosphokinase); fungal-specific (no human or murine homolog)	2	461676	463958
CJI97_001275	0.999257	0.904738	0.962972	0.86304	1.05095	GIS2	Translational activator for mRNAs with internal ribosome entry sites; induced in high iron; repressed by yeast-hypha switch; null exhibits sensitivity to sorbitol, 5-fluorocytosine, and cold temperatures; Spider biofi	2	464486	465004
CJI97_001276	0.919877	0.913899	1.00139	0.835789	0.998844		Has domain(s) with predicted nucleic acid binding, nucleotide binding, peptidyl-prolyl cis-trans isomerase activity and role in protein folding, protein peptidyl-prolyl isomerization	2	465129	465977
CJI97_001279	1.07178	1.05169	1.04197	0.978854	1.05366	orf19.732	Possible dehydrogenase; flow model biofilm induced; rat catheter biofilm induced; Spider biofilm induced	2	467497	468354
CJI97_001280	1.05811	1.04364	1.06167	0.92716	1.0334	orf19.338	Putative glycoside hydrolase; stationary phase enriched protein; Hog1p-downregulated; shows colony morphology-related gene regulation by Ssn6p	2	470604	473753
CJI97_001281	1.10008	0.999561	1.07253	0.90186	1.09928	VTI1	have SNAP receptor activity and role in Golgi to vacuole transport, intra-Golgi vesicle-mediated transport, macroautophagy, vacuole fusion, non-autophagic, vesicle fusion	2	473982	474629
CJI97_001282	1.06081	0.978553	1.05159	0.844379	0.959162	YAH1	Protein similar to oxidoreductases; induced in high iron; Hap43-repressed	2	475502	476053
CJI97_001283	0.930561	0.912744	0.99692	0.816239	1.00578	USO5	Kinesin-associated protein; forms heterodimer with Kar3; involved in spindle formation; transcription is induced upon filamentous growth and in response to alpha pheromone in SpiderM medium	2	477074	478993
CJI97_001284	1.00678	1.05389	1.00088	0.894662	1.04731	orf19.307	complex localization	2	479016	480272
CJI97_001285	0.968381	0.93857	0.994713	0.882034	1.02225	orf19.304	Putative transporter similar to MDR proteins; fungal-specific; Spider biofilm induced	2	480700	482214
CJI97_001286	0.936741	0.943469	0.959116	0.909934	1.03158	orf19.302	have Rab guanyl-nucleotide exchange factor activity, role in ER to Golgi vesicle-mediated transport and TRAPPI protein complex, TRAPPII protein complex, TRAPPIII protein complex, cytosol, nucleus localization	2	483285	483785
CJI97_001287	1.03881	0.990403	0.995464	0.932094	1.04307		Ortholog of Candida tenuis NRRL Y-1498 : CANTEDRAFT_116538, Debaryomyces hansenii CBS767 : DEHA2D11440g and Candida guilliermondii ATCC 6260 : PGUG_04539	2	486762	487121
CJI97_001288	1.04524	0.982219	0.9554	0.870065	0.975676	orf19.2066	have protein-lysine N-methyltransferase activity, role in peptidyl-lysine trimethylation and cytoplasm localization	2	489297	490553
CJI97_001289	1.13871	1.04399	1.04211	0.904817	1.09239	orf19.2065	have role in allantoin catabolic process and cytosol, nucleus localization	2	490794	491831
CJI97_001290	1.01204	1.00744	1.05166	0.836348	1.0746	orf19.949	Protein of unknown function	2	493757	495988
CJI97_001291	0.927333	0.936546	1.01617	0.819807	1.05107	orf19.951	Protein of unknown function; transcript repressed upon yeast-hyphal switch; fluconazole-induced; Hap43-repressed; flow model biofilm induced	2	499085	499462
CJI97_001292	1.06688	1.01611	1.07845	0.874333	1.07568	orf19.952	with predicted DNA binding activity	2	499797	501182
CJI97_001293	0.732137	0.728136	0.801098	0.615671	0.865446	COF1	Putative cofilin; macrophage-induced protein; protein present in exponential and stationary-phase yeast cells, but higher amounts in stationary phase	2	501786	502203
CJI97_001295	0.937214	0.910153	0.981566	0.865323	1.0757	orf19.954	Putative DnaJ-like chaperone; Hap43-repressed gene	2	503499	504902
CJI97_001296	0.957506	1.02303	1.07871	0.838588	1.08691	orf19.955	Protein of unknown function; Spider biofilm repressed	2	504979	505809
CJI97_001297	0.960138	0.99373	1.06469	0.870979	1.05694	orf19.956	have role in fermentation, protein maturation and mitochondrion localization	2	506912	515899
CJI97_001299	0.973702	0.990135	1.06492	0.942068	1.12543	orf19.962	Protein with a fungal RNA polymerase I subunit RPA14 domain; proposed to play a role in the recruitment of pol I to the promoter; Hap43-induced gene	2	516461	517180
CJI97_001300	1.0102	1.03173	1.0795	0.878704	1.06492	SMC4	have ATPase activity, DNA/DNA annealing activity, chromatin binding, double-stranded DNA binding, single-stranded DNA binding activity	2	517734	521990
CJI97_001301	1.02944	0.957262	0.994838	0.867323	1.09451	DUS4	have tRNA dihydrouridine synthase activity, role in tRNA modification and mitochondrion localization	2	522033	522938
CJI97_001302	1.04598	1.05346	1.10164	0.955424	1.13209	BDF1	Bromodomain transcription factor; repressed upon adherence to polystyrene; reduced mRNA abundance detected in null mutant; macrophage/pseudohyphal-repressed; possibly essential, disruptants not obtained by UAU1 method	2	523278	524954
CJI97_001303	0.948698	0.962242	1.0304	0.8417	1.00147	BRE1	Putative transcription factor with C3HC4 zinc finger DNA-binding motif; similar to S. cerevisiae Bre1p; transposon mutation affects filamentous growth	2	526002	528032
CJI97_001304	1.04641	1.05628	1.0664	0.891471	1.06987	ROT2	Alpha-glucosidase II, catalytic subunit, required for N-linked protein glycosylation and normal cell wall synthesis; alkaline downregulated	2	528945	531734
CJI97_001305	1.09494	1.01976	1.0462	0.960622	1.1093	SKN7	Putative homolog of S. cerevisiae Skn7p, which is predicted to be a response regulator protein in a phosphorelay signal transduction pathway; required for normal hydrogen peroxide resistance	2	534166	535671
CJI97_001306	0.848512	0.912913	1.0102	0.830561	0.987927	orf19.970	Protein with a predicted role in microtubule-related processes; Spider biofilm induced	2	535726	536487
CJI97_001307	1.10861	1.10764	1.0882	0.918765	1.15537	orf19.969	have ribose phosphate diphosphokinase activity and role in 5-phosphoribose 1-diphosphate biosynthetic process, cytokinesis, fungal-type cell wall organization	2	536990	538201
CJI97_001308	1.00337	1.06598	1.07688	0.885866	1.05072	AFL1	have 2 iron, 2 sulfur cluster binding, diphosphoinositol-pentakisphosphate kinase activity and inositol 1,5-bisdiphosphate 2,3,4,6-tetrakisphosphate 1-diphosphatase activity, <a href="#GOsection">more</a>	2	538860	542294
CJI97_001309	1.06741	1.08953	1.15287	0.965015	1.14062	FAS1	Beta subunit of fatty-acid synthase; multifunctional enzyme; Hap43, fluconazole-induced; amphotericin B, caspofungin repressed; macrophage/pseudohyphal-induced; flow model and Spider biofilm repressed	2	542464	548646
CJI97_001310	1.10882	1.00388	1.08526	0.928489	1.19766	orf19.967	Major mitochondrial nuclease; has RNAse and DNA endo- and exonucleolytic activities; roles in mitochondrial recombination, apoptosis and maintenance of polyploidy; Spider biofilm repressed	2	550485	551459
CJI97_001311	1.06753	1.03315	1.12895	0.930876	1.13776	orf19.5536	with predicted amidase activity, carbon-nitrogen ligase activity, with glutamine as amido-N-donor activity	2	552996	554633
CJI97_001312	0.955757	0.978164	1.05926	0.938947	1.12061	OPT6	Putative oligopeptide transporter; fungal-specific (no human or murine homolog); expression of OPT6, OPT7, or OPT8 does not suppress defect of mutant lacking Opt1p, Opt2p, and Opt3p; alleles are nonidentical	2	555006	557657
CJI97_001314	0.990227	0.943604	1.03742	0.820696	1.04351	SOD4	Cu-containing superoxide dismutase; role in response to host innate immune ROS; regulated on white-opaque switch; ciclopirox olamine induced; caspofungin repressed; SOD1,4,5,6 gene family; yeast-associated; Spider bio	2	558639	559226
CJI97_001315	1.0349	1.07361	1.08997	0.91021	1.09895	orf19.2050	have sterol esterase activity, role in cellular lipid metabolic process, sterol metabolic process and fungal-type vacuole, integral component of membrane, lipid particle localization	2	561369	562748
CJI97_001316	1.0274	1.00808	1.06065	0.899711	1.10316	orf19.2051	Protein of unknown function	2	563361	563384
CJI97_001317	1.04358	1.00523	1.11666	0.92813	1.07784	FGR15	Putative transcription factor with zinc finger DNA-binding motif; lacks an ortholog in S. cerevisiae; transposon mutation affects filamentous growth; caspofungin induced; mutation causes marginal increase in caspofung	2	566026	567597
CJI97_001318	1.029	1.08687	1.18021	0.895586	1.15852	NPL6	Putative nuclear protein localization factor; Hap43-induced; Spider biofilm repressed	2	567679	568995
CJI97_001319	0.946287	0.954496	1.063	0.894631	1.10985		Protein of unknown function	2	569913	570473
CJI97_001320	1.06379	1.06972	1.11561	0.914504	1.14332	orf19.2057	have ATP binding, ATPase activity, metallopeptidase activity, role in protein complex assembly, signal peptide processing and m-AAA complex, mitochondrial inner boundary membrane localization	2	571483	574326
CJI97_001321	0.979723	0.94577	1.05745	0.860207	0.988767	ZCF18	Putative Zn(II)2Cys6 transcription factor; heterozygous null mutant displays sensitivity to virgineone and decreased colonization of mouse kidneys	2	574803	576179
CJI97_001322	1.01742	1.009	1.07074	0.907815	1.03814	YJR098C	Ortholog of S. cerevisiae : YJR098C, C. glabrata CBS138 : CAGL0C04587g, Candida tenuis NRRL Y-1498 : CANTEDRAFT_135029, Pichia stipitis Pignal : PICST_42853 and Saccharomyces cerevisiae S288C : YJR098C	2	578592	578857
CJI97_001323	1.01037	1.06489	1.06843	0.912189	1.02795	orf19.2017	have RNA polymerase I activity and role in regulation of cell size, transcription elongation from RNA polymerase I promoter, transcription of nuclear large rRNA transcript from RNA polymerase I promoter	2	581240	582466
CJI97_001324	1.01252	0.996507	1.07346	0.959478	1.11378	orf19.6625	have acetyltransferase activator activity, histone binding activity and role in double-strand break repair via nonhomologous end joining, nucleosome assembly, positive regulation of histone acetylation	2	582621	583373
CJI97_001325	1.00452	0.965157	1.05766	0.876243	1.06758	COQ6	have oxidoreductase activity, acting on paired donors, with incorporation or reduction of molecular oxygen, reduced flavin or flavoprotein as one donor, and incorporation of one atom of oxygen activity	2	584310	585731
CJI97_001326	1.03231	1.02051	1.04227	0.87287	1.10163	orf19.3043	have triglyceride lipase activity, role in triglyceride catabolic process and mitochondrion localization	2	586275	587342
CJI97_001327	0.986919	1.03254	1.03231	0.913721	0.994928	orf19.3045	Predicted aldehyde dehydrogenase domain; virulence-group-correlated expression	2	587348	588754
CJI97_001328	1.13864	1.15318	1.04532	0.966909	1.03752	RPL16A	Ribosomal protein; transposon mutation affects filamentous growth; repressed upon phagocytosis by murine macrophages; Hap43-induced; Spider biofilm repressed	2	589931	590533
CJI97_001329	0.997051	1.02319	1.05097	0.92192	1.08494	LEU4	Putative 2-isopropylmalate synthase; regulated by Nrg1, Mig1, Tup1, Gcn4; induced by human whole blood or PMNs; macrophage/pseudohyphal-repressed after 16h; Spider biofilm repressed	2	591383	593155
CJI97_001330	1.02202	1.10923	1.0954	0.903891	1.02575	orf19.6090	Putative nucleolar protein with a predicted role in pre-rRNA processing and ribosome biogenesis; repressed by nitric oxide; required for flow model biofilm formation; Spider biofilm repressed	2	596326	597714
CJI97_001331	1.01825	0.989443	1.06993	0.884041	1.08864	RIM8	Beta-arrestin-like protein; involved in pH response; required for pathogenesis, activation of Rim101 and alkaline pH-induced hyphal growth; colony morphology-related gene regulation by Ssn6p negative feedback regulati	2	599833	602139
CJI97_001332	1.02995	1.00048	1.07893	0.938681	1.03385	KEL1	Kelch repeat domain-containing protein; localizes to sites of polarized growth; mutant colonies exhibit slightly decreased filamentation ratio; not required for buccal epithelial cell adherence or virulence in mice	2	602277	605429
CJI97_001333	0.899134	0.968531	1.01688	0.865806	1.06988	VPS53	have role in Golgi to vacuole transport, cellular sphingolipid homeostasis, retrograde transport, endosome to Golgi and GARP complex, cytosol localization	2	607707	610094
CJI97_001334	0.933446	1.02509	1.05003	0.851975	1.02015	TRP1	Phosphoribosylanthranilate isomerase; tryptophan biosynthesis; expected unifunctional, unlike trifunctional enzyme of some other fungi; complements E. coli trpC, S. cerevisiae trp1 mutant; CCT1 and TRP1 overlap; Spide	2	610170	610946
CJI97_001335	1.04689	1.01285	1.09572	1.00149	1.18163	CCT8	Chaperonin-containing T-complex subunit; role in hyphal morphogenesis, particularly starvation-induced; essential; expression in S. cerevisiae inhibits Ras2-mediated pathways; CCT8 and TRP1 overlap; Spider biofilm rep	2	610994	612661
CJI97_001336	0.990134	0.937122	1.10075	0.787874	1.03941	RCA1	Protein involved in regulation of carbonic anhydrases; controls CO2 sensing; bZIP domain-containing transcription factor of the ATF/CREB family; null mutant displays slow growth, abnormal colony morphology and invasiv	2	613213	614361
CJI97_001337	1.0627	1.06505	1.20935	0.840561	1.148	orf19.6103	have role in ascospore wall assembly, ascospore-type prospore membrane assembly and cytosol, prospore membrane localization	2	615622	616317
CJI97_001338	0.953656	0.963844	1.02684	0.888297	1.04882		Protein of unknown function	2	616653	616728
CJI97_001339	0.977491	0.990455	1.04817	0.981689	1.09085	orf19.6100	Cardiolipin synthase; ortholog of S. cerevisiae Crd1; transcript is upregulated in clinical isolates from HIV+ patients with oral candidiasis; mutants are viable; Spider biofilm repressed	2	617655	618227
CJI97_001340	0.9764	0.96379	1.0925	0.840178	1.03698	MVD	Mevalonate diphosphate decarboxylase; functional homolog of S. cerevisiae Erg19; possible drug target; regulated by carbon source, yeast-hypha switch, growth phase, antifungals; gene has intron; rat catheter, Spider b	2	618671	619783
CJI97_001341	1.0294	1.05593	1.07069	0.960212	1.15833	TUP1	Transcriptional corepressor; represses filamentous growth; regulates switching; role in germ tube induction, farnesol response; in repression pathways with Nrg1, Rfg1; farnesol upregulated in biofilm; rat catheter, Sp	2	620114	621919
CJI97_001342	1.00127	1.04028	1.19042	0.918627	1.12843	orf19.7665	have role in mitochondrial respiratory chain complex IV assembly and mitochondrial inner membrane localization	2	623366	623758
CJI97_001343	0.967108	0.974197	1.12375	0.82906	1.07204	orf19.7664	have nucleolus localization	2	624169	624627
CJI97_001344	1.02037	0.973349	1.12256	0.891238	1.01558	CSM1	Putative component of the monopolin complex with role in rDNA silencing, homologous chromosome segregation, protein localization to nucleolar rDNA repeats	2	624644	625675
CJI97_001345	1.01741	0.985639	1.05288	0.887007	1.09899	orf19.7662	have RNA polymerase II core binding activity and role in DNA damage response, detection of DNA damage, mRNA 3'-end processing, negative regulation of transposition, RNA-mediated	2	627073	628467
CJI97_001346	1.03321	1.0387	1.08778	0.947668	1.11397	HMI1	ATP-dependent 3' - 5' helicase involved in maintenance of mitochondrial DNA; ortholog of S. cerevisiae Hmi1; rat catheter biofilm repressed	2	629317	631788
CJI97_001347	1.00465	0.982033	1.12461	0.903977	1.06167	VPS52	Protein required for hyphal growth; has similarity to S. cerevisiae Vps52p	2	631910	633862
CJI97_001348	1.0517	1.0635	1.05938	0.923955	1.16689	RFC4	Putative heteropentameric replication factor C subunit; flucytosine induced; periodic mRNA expression, peak at cell-cycle G1/S phase	2	633885	634865
CJI97_001349	0.928415	0.943454	1.05774	0.910501	1.07713	POP3	Putative RNase MRP and nuclear RNase P component; decreased repressed by prostaglandins; Spider biofilm induced	2	635196	636053
CJI97_001350	0.993316	1.01153	1.10243	0.912759	1.08912	RPO21	RNA polymerase II; ortholog of S. cerevisiae Rpo21, transposon mutation affects filamentous growth; flow model biofilm repressed	2	636309	636617
CJI97_001351	0.90651	1.01344	1.08478	0.907976	1.09944	orf19.3982	Maltase; induced during growth on sucrose; induced by alpha pheromone in SpiderM medium; early-stage flow model biofilm indced	2	643015	644730
CJI97_001352	0.972987	0.977142	1.13976	0.906252	1.09928	orf19.7670	Putative Ca2+/H+ antiporter; oral infection upregulated gene; mutants have reduced capacity to damage oral epithelial cells	2	644775	647861
CJI97_001353	0.967063	0.941028	1.06476	0.914577	1.16337	orf19.7672	have role in ER-associated ubiquitin-dependent protein catabolic process, endoplasmic reticulum unfolded protein response	2	648392	649375
CJI97_001354	0.899908	0.978336	0.987748	0.883686	0.918306	orf19.7673	have mRNA binding activity, role in mRNA splicing, via spliceosome and U1 snRNP, U2-type prespliceosome, U4/U6 x U5 tri-snRNP complex, U5 snRNP, commitment complex, cytosol localization	2	649544	649888
CJI97_001355	0.973953	1.02534	1.09465	0.964092	1.07645	orf19.7675	Mitochondrial ribosomal protein of the large subunit; Spider biofilm repressed	2	650006	650482
CJI97_001356	1.1574	1.05814	1.09709	0.932633	1.06934	ATP16	Subunit of the mitochondrial F1F0 ATP synthase; sumoylation target; protein newly produced during adaptation to the serum; Spider biofilm repressed	2	650939	651421
CJI97_001357	0.994617	0.958772	0.98824	0.842525	1.00386	CTA26	Putative transcription factor/activator; Med2 mediator complex ddomain; transcript is upregulated in an RHE model of oral candidiasis; member of a family of telomere-proximal genes; Efg1, Hap43-repressed	2	651938	652768
CJI97_001358	0.976209	1.01595	1.11324	0.92275	1.06796	MCD1	Alpha-kleisin cohesin complex subunit; for sister chromatid cohesion in mitosis and meiosis; repressed by alpha pheromone in SpiderM medium; periodic cell-cycle expression; Hap43-repressed; rat catheter and Spider bio	2	653915	655453
CJI97_001359	0.944292	0.900055	1.06366	0.926423	1.02651	orf19.7632	Protein of unknown function	2	655456	657207
CJI97_001360	0.928538	0.850349	0.986674	0.844778	0.975379	SLD5	Putative GINS complex subunit; cell-cycle regulated periodic mRNA expression	2	657397	658104
CJI97_001361	1.0019	1.02199	1.09349	0.896738	1.06167	orf19.7629	have role in positive regulation of TORC1 signaling and Seh1-associated complex, cytosol, extrinsic component of fungal-type vacuolar membrane, ribosome localization	2	658106	661645
CJI97_001362	0.902369	0.893626	1.06121	0.902587	1.04129	orf19.7627	have role in establishment of cell polarity, mycelium development, spore germination and endoplasmic reticulum, fungal-type vacuole, hyphal tip, mitochondrion, plasma membrane localization	2	662406	663311
CJI97_001363	1.07387	1.03454	1.1151	0.99777	1.11686	EIF4E	Translation initiation factor eIF4E; genes encoding ribosomal subunits, translation factors, tRNA synthetases downregulated by phagocytosis by macrophage; alternatively spliced intron in 5' UTR; protein levels decreas	2	663560	664189
CJI97_001364	0.940217	0.901764	1.06263	0.906766	0.984194	PGA1	Putative GPI-anchored protein; induced during cell wall regeneration; required for normal adhesion to host cells and for adherence during Sabouraud biofilm formation; Spider biofilm induced	2	664966	665325
CJI97_001365	0.966327	0.944794	0.983133	0.864543	1.02419	AVT4	Putative vacuolar transporter of large neutral amino acids; induced by alpha pheromone in SpiderM medium	2	666990	668906
CJI97_001366	0.876384	0.965139	0.982533	0.85246	0.994009	orf19.1140	Protein of unknown function; Spider biofilm repressed	2	668949	669575
CJI97_001367	0.958841	0.97431	1.0489	0.899803	1.03806	orf19.1139	Protein of unknown funtion; S. cerevisiae ortholog Svl3 plays a role in endocytosis and is localized to the bud neck; Spider biofilm induced	2	669766	672557
CJI97_001368	1.00842	1.07129	1.04646	0.823207	0.992315	orf19.1137	have thymidylate kinase activity, uridylate kinase activity, role in dTDP biosynthetic process, dTTP biosynthetic process, dUDP biosynthetic process and cytosol, nucleus localization	2	674607	675236
CJI97_001369	0.927758	0.951543	1.07871	0.907099	1.08743	orf19.1136	have AP-2 adaptor complex, cellular bud neck, cytosol, nucleus, prospore membrane localization	2	675270	675710
CJI97_001370	0.983627	1.02543	1.06049	0.850606	1.04226	CAS1	Putative transcription factor with Ku70/Ku80 beta-barrel DNA-binding motif; involved in telomerase regulation and telomere protection; mutation causes marginal increase in caspofungin sensitivity	2	676247	678415
CJI97_001371	1.07538	1.00507	1.1212	0.968159	1.20346	orf19.5282	Protein of unknown function; Hap43-repressed gene; mRNA binds to She3; repressed in hyphae; Efg1 and Efh1 regulated; 5'-UTR intron; induced by Mnl1 under weak acid stress; rat catheter biofilm induced	2	679887	681206
CJI97_001372	0.883799	0.773892	0.921832	0.827093	0.96307	orf19.6580	Protein of unknown function; Spider biofilm induced	2	681553	682050
CJI97_001374	1.00701	0.962284	1.0762	0.884675	0.993291	FCR1	Transcription factor; repressor of fluconazole/ketoconazole/brefeldin A resistance; Tn mutation enhances filamentation; partially rescues S. cerevisiae pdr1 pdr3 fluconazole sensitivity; rat catheter biofilm induced/S	2	686179	687558
CJI97_001375	0.975719	0.970614	1.01437	0.938577	1.09158	orf19.6809	Putative phosphomutase-like protein; protein present in exponential and stationary growth phase yeast; Hap43-repressed; Spider biofilm repressed	2	687911	688933
CJI97_001376	1.07328	1.00884	1.14894	0.8865	1.12712	TPD3	Subunit of protein serine/threonine phosphatase PPA2, involved in regulation of cytokinesis and morphogenesis; forms complex with catalytic subunit Pph21p that dephosphorylates septin Sep7p	2	690172	692049
CJI97_001377	1.01676	1.05877	1.07978	1.02474	0.976279	ISA2	Protein required for maturation of mitochondrial [4Fe-4S] proteins; role in biotin biosynthetic process; rat catheter and Spider biofilm induced	2	692201	692800
CJI97_001378	1.00776	1.0311	1.10469	0.940856	1.04654	PMT2	with roles in hyphal growth and drug sensitivity; member of the PMT family which includes Pmt1p, Pmt2p, Pmt4p, Pmt5p, and Pmt6p; induced during cell wall regeneration; essential	2	693000	695267
CJI97_001379	1.01694	1.08801	1.14361	0.947753	1.21522	TDH3	NAD-linked glyceraldehyde-3-phosphate dehydrogenase; binds fibronectin, laminin; at cell surface; antigenic in infection; farnesol-repressed; stationary phase-enriched; GlcNAc-induced; flow model biofilm induced; Spid	2	697796	698794
CJI97_001380	0.859676	0.874352	1.03044	0.793734	0.951143	orf19.6813	Protein of unknown function; Hap43-induced gene	2	699060	699821
CJI97_001381	0.966251	0.967371	1.05026	0.917933	1.06774	orf19.6805	Protein of unknown function; Spider biofilm induced	2	699861	702392
CJI97_001382	1.06893	1.0821	1.12366	0.942174	1.11206	ECM17	Putative sulfite reductase beta subunit; role in cell wall biogenesis; regulated by Tsa1/Tsa1B in H2O2 stress; Gcn4-regulated; Tbf1-activated; Hap43-repressed; Spider, flow, F-12/CO2 model biofilm induced	2	705303	709601
CJI97_001383	1.05634	1.04979	1.14654	0.96227	1.13674	orf19.4101	Protein of unknown function	2	709747	709995
CJI97_001384	0.970044	0.909183	1.08494	0.859086	0.92988	RPN10	Putative 19S regulatory particle of the 26S proteasome; macrophage/pseudohyphal-repressed; regulated by Gcn2 and Gcn4; Spider biofilm repressed	2	710709	711509
CJI97_001385	0.953031	1.05628	1.04491	0.877794	1.03943	orf19.4104	Protein of unknown function	2	711857	712003
CJI97_001386	1.07175	0.971685	1.0637	0.866035	1.0141	CSM3	Putative subunit of a replication fork-pausing checkpoint complex	2	713486	714232
CJI97_001387	0.983763	0.928516	0.962664	0.94571	0.997807		Ortholog of Debaryomyces hansenii CBS767 : DEHA2F05060g, Candida guilliermondii ATCC 6260 : PGUG_01330 and Candida lusitaniae ATCC 42720 : CLUG_03508	2	715930	716964
CJI97_001388	0.909906	1.0003	1.00353	0.858243	1.01754	orf19.4106	Protein of unknown function	2	717226	718134
CJI97_001389	0.979826	1.04838	1.13575	0.906988	1.09487	orf19.4107	into Pi residues; Spider biofilm repressed	2	718276	719454
CJI97_001390	0.993154	1.03265	1.10537	0.912703	1.08052	PMT4	Protein mannosyltransferase; required for WT cell wall composition and virulence in mice; roles in hyphal growth and drug sensitivity; one of 5 family members; Axl2 a substrate; Spider biofilm repressed; Bcr1-represse	2	719579	721846
CJI97_001391	0.988574	1.03201	1.01429	0.930732	1.02509	orf19.4110	Protein of unknown function	2	722077	725082
CJI97_001392	1.01312	1.03315	1.01617	0.850316	1.01239	orf19.4117	Protein of unknown function	2	725366	727135
CJI97_001393	0.976423	0.951375	1.04221	0.890069	1.04461	NAG4	Putative transporter; fungal-specific; similar to Nag3p and to S. cerevisiae Ypr156Cp and Ygr138Cp; required for wild-type mouse virulence and wild-type cycloheximide resistance; gene cluster encodes enzymes of GlcNAc	2	727758	729041
CJI97_001395	0.895778	0.944359	0.92445	0.874481	0.952819	orf19.6719	Putative nucleosome assembly protein; homozygous transposon insertion causes decreased colony wrinkling under filamentous growth-inducing conditions, but does not block true hyphal formation in liquid media	2	729968	735979
CJI97_001396	0.890119	0.900647	0.901624	0.837875	0.910779	orf19.6720	P-Loop domain-containing protein of unknown function; transposon mutation affects filamentous growth; Spider biofilm induced	2	736247	737068
CJI97_001397	0.92103	0.96905	0.951086	0.837398	0.920303	orf19.6722	Protein similar to S. cerevisiae Rad4p; down-regulation associated with azole resistance	2	737428	740541
CJI97_001398	0.910958	0.950919	0.928507	0.847598	0.913053	orf19.6723	Protein of unknown function; Spider biofilm induced	2	740760	742865
CJI97_001399	0.963748	1.04709	1.04131	0.951979	1.00328	FUM12	Putative fumarate hydratase; enzyme of citric acid cycle; fluconazole, Efg1 repressed; induced in high iron; protein present in exponential and stationary growth phase	2	743537	744940
CJI97_001400	0.941396	0.928807	0.971986	0.876259	1.01454	orf19.276	Plasma membrane-associated protein; upregulated in an azole-resistant strain that overexpresses MDR1; Hap43-repressed; Spider biofilm induced	2	744994	746376
CJI97_001401	0.970079	0.957204	1.0108	0.82618	1.02723	THI6	Putative thiamin-phosphate pyrophosphorylase, hydroxyethylthiazole kinase; fungal-specific; Spider biofilm induced	2	746715	748256
CJI97_001402	0.87297	1.03247	0.905575	0.83354	0.95244	orf19.291	have metalloendopeptidase activity, role in protein sumoylation, response to UV-B, response to UV-C, translesion synthesis and nuclear envelope localization	2	748577	749818
CJI97_001403	0.948494	0.936065	1.02471	0.866267	0.887359	orf19.273	have unfolded protein binding activity, role in sterol biosynthetic process and endoplasmic reticulum localization	2	750349	751284
CJI97_001404	1.00024	0.932543	0.949597	0.841368	0.977399	NUO2	NADH-ubiquinone oxidoreductase subunit; Hap43p-repressed gene; repressed by nitric oxide; identified in detergent-resistant membrane fraction (possible lipid raft component)	2	752142	752741
CJI97_001405	0.825874	1.0063	0.816641	0.790375	0.958749	orf19.286	Has a predicted autophagy-related protein domain; transcription repressed by fluphenazine treatment	2	752797	753243
CJI97_001406	1.17057	0.947485	1.02661	0.853488	1.11385	orf19.285	Ortholog of S. cerevisiae Igo2; role in mRNA stabilization of mRNA; Spider biofilm induced	2	753700	754071
CJI97_001407	0.941463	0.904521	0.850521	0.821387	0.939533	orf19.292	Protein of unknown function	2	754655	755311
CJI97_001408	0.988567	0.980662	0.974381	0.889504	0.869075	orf19.295	Protein of unknown function	2	755374	756285
CJI97_001409	1.00785	0.971129	0.960236	0.908534	0.945122	orf19.1519	Protein of unknown function; Hap43-repressed gene	2	757685	760201
CJI97_001410	0.934556	0.890615	0.827133	0.914131	0.816809	CSA1	Surface antigen on elongating hyphae and buds; strain variation in repeat number; ciclopirox, filament induced, alkaline induced by Rim101; Efg1-, Cph1, Hap43-regulated; required for WT RPMI biofilm formation; Bcr1-in	2	760726	761136
CJI97_001411	0.967196	0.952187	0.945507	0.866204	0.915554	orf19.1522	Protein of unknown function	2	761257	764733
CJI97_001412	1.07508	1.06427	0.971235	0.96023	0.96621	SPR3	Septin; mutant has no obvious phenotype	2	766488	767912
CJI97_001413	1.018	0.93961	0.987235	0.888224	0.968987	orf19.1525	have role in nuclear-transcribed mRNA catabolic process, nonsense-mediated decay and cytoplasm, nucleus localization	2	768575	769684
CJI97_001414	0.957515	0.95	0.933791	0.863551	0.919632	SNF2	Protein involved in transcriptional regulation; ortholog of S. cerevisiae Snf2p, which is the catalytic subunit of the SWI/SNF chromatin remodeling complex; interacts with Swi1p; SWI/SNF complex is essential for hypha	2	770712	775697
CJI97_001415	0.946146	0.899589	0.827561	0.890557	0.897605	orf19.1527	Protein of unknown function; Spider biofilm induced	2	775752	776249
CJI97_001416	0.950521	0.901462	0.866966	0.830732	0.943921	orf19.1528	Putative mitochondrial RNA polymerase specificity factor; possibly an essential gene, disruptants not obtained by UAU1 method	2	776517	777605
CJI97_001417	0.861032	0.938659	0.912433	0.806895	0.928207		Protein of unknown function	2	777614	779140
CJI97_001418	0.971808	0.938214	0.915257	0.859764	0.929603	orf19.1531	have RNA binding, protein heterodimerization activity and role in mRNA polyadenylation, pre-mRNA cleavage required for polyadenylation, regulation of mRNA 3'-end processing, response to DNA damage checkpoint signaling	2	779319	781538
CJI97_001419	0.97798	0.952149	0.854438	0.881125	0.815052	SAM37	involved in insertion of proteins into the outer membrane; mutants show loss of mtDNA	2	781652	782686
CJI97_001420	1.01801	0.928805	0.983736	0.919901	0.936996	orf19.1533	Possible vacuolar protein; Hap43-induced gene	2	783236	784585
CJI97_001421	0.957065	0.99356	0.887918	0.917073	0.925577	orf19.1534	Ortholog of S. cerevisiae Zrt3, vacuolar membrane zinc transporter; predicted Kex2 substrate; induced in oralpharyngeal candidasis; flow model biofilm induced; Spider biofilm induced	2	785043	786530
CJI97_001422	0.984291	0.932048	0.929119	0.895579	1.04263	orf19.1535	Protein of unknown function; Hap43-induced gene	2	786872	787720
CJI97_001423	1.0059	1.08983	0.984236	0.87435	1.06308	orf19.1536	Putative vacuolar transporter; Hap43-induced; required for normal filamentous growth; mRNA binds She3 and is localized to hyphal tips	2	788607	789776
CJI97_001424	1.04114	0.964254	0.912955	0.900739	0.919173	orf19.1541	Protein with a globin-like domain; repressed by alpha pheromone in SpiderM medium; Spider biofilm induced	2	790084	792492
CJI97_001425	0.918742	0.920992	0.857699	0.793244	0.912329	OPI1	Leucine zipper transcription factor; repressor of INO1 involved in inositol biosynthesis; functional homolog of S. cerevisiae Opi1; has putative Opi1-Sin3 interaction domain; interacts with ScSin3, but not CaSin3	2	793085	794344
CJI97_001426	0.976106	1.00642	0.887974	0.883871	0.970193		Ortholog of Candida tenuis NRRL Y-1498 : CANTEDRAFT_135884, Debaryomyces hansenii CBS767 : DEHA2G03366g and Pichia stipitis Pignal : PICST_31412	2	795353	796561
CJI97_001427	1.11533	0.984424	0.978993	0.976795	1.00153	IFU5	Predicted membrane protein; estradiol-induced; upregulation associated with CDR1 and CDR2 overexpression or fluphenazine; putative drug-responsive regulatory site; similar to S. cerevisiae Wwm1p; Hap43-repressed; Spid	2	796914	797576
CJI97_001428	0.753807	0.713541	0.742069	0.702277	0.704384	MCI4	Putative NADH-ubiquinone dehydrogenase; Hap43p-repressed gene	2	798164	798574
CJI97_001429	0.977014	0.99644	0.918471	0.897753	0.958306	SEC4	Small GTPase of Rab family; role in post-Golgi secretion; possible C-terminal palmitoylation; downregulated on adherence to polystyrene; localizes to the Spitzenkorper during hyphal growth; functional homolog of S. ce	2	798734	799348
CJI97_001430	1.09586	1.11264	0.943718	0.904164	0.94824	FRS1	Phenylalanyl-tRNA synthetase; possible role in early cell wall biosynthesis; downregulated by phagocytosis by macrophages; possibly essential gene, disruptants not obtained by UAU1 method; protein present in exponenti	2	799897	801672
CJI97_001431	0.94842	0.982881	0.933098	0.851336	0.955271	orf19.2574	have Golgi apparatus localization	2	801835	804615
CJI97_001432	0.958463	0.994049	0.898951	0.883326	0.873476	orf19.2575	Putative S-adenosylmethionine-dependent methyltransferase; Hap43p-induced gene	2	805595	806584
CJI97_001433	0.921531	0.858206	0.865773	0.868575	0.969515	HST2	Putative histone deacetylase; role in regulation of white-opaque switch; Spider biofilm induced	2	806597	807652
CJI97_001434	0.948732	0.995011	0.955411	0.872859	0.954726	orf19.2582	have mRNA binding, ribosomal large subunit binding, tRNA binding activity and role in rescue of stalled ribosome, ribosome-associated ubiquitin-dependent protein catabolic process	2	807989	807994
CJI97_001435	1.01916	1.03985	0.992737	0.892992	0.913606	ADH5	Putative alcohol dehydrogenase; regulated by white-opaque switch; fluconazole-induced; antigenic in murine infection; regulated by Nrg1, Tup1; Hap43, macrophage repressed, flow model biofilm induced; Spider biofilm in	2	811174	812229
CJI97_001436	0.941215	0.933777	0.970658	0.909434	0.950646	URE2	Functional homolog of S. cerevisiae Ure2p, which is a regulator of nitrogen utilization, and which also has an infectious prion form called [URE3]; forms [URE3] prion when expressed in S. cerevisiae	2	812932	813894
CJI97_001437	1.01444	1.0158	1.04896	0.914713	0.986041	orf19.6872	Putative protein of unknown function; Hap43p-repressed gene	2	815112	815981
CJI97_001438	0.978473	0.927918	0.957769	0.841533	0.942525	orf19.6871	Protein of unknown function; Hap43-induced; flow model biofilm repressed	2	816054	819350
CJI97_001439	0.96606	1.02616	1.00263	0.909811	0.862117	orf19.6867	Protein with a predicted cytochrome b5-like heme/steroid binding domain; repressed by alpha pheromone in SpiderM medium	2	820754	821179
CJI97_001440	0.94841	0.919651	0.883854	0.862544	0.929661	orf19.6866	Putative U1-70K component of the U1 snRNP, involved in splicing; ortholog of S. cerevisiae SNP1; downregulated upon adherence to polystyrene	2	821865	822833
CJI97_001441	0.971431	1.00332	0.953934	0.853831	0.953231	orf19.230	Ortholog of S. cerevisiae Pet111; a mitochondrial translational activator specific for the COX2 mRNA; Hap43-induced gene	2	822893	825328
CJI97_001442	0.913745	0.96998	0.98037	0.872926	0.921779	PEX8	Putative peroxisomal biogenesis factor; expression regulated during planktonic growth	2	826408	828711
CJI97_001443	0.910638	0.955906	0.964852	0.860074	0.887103	orf19.1609	have role in endonucleolytic cleavage in ITS1 to separate SSU-rRNA from 5.8S rRNA and LSU-rRNA from tricistronic rRNA transcript (SSU-rRNA, 5.8S rRNA, LSU-rRNA)	2	828815	829122
CJI97_001444	1.07045	1.02926	1.03792	0.918463	0.969082	ALR1	Putative transporter of divalent cations; hyphal-induced expression; rat catheter biofilm induced	2	830655	832856
CJI97_001445	0.979232	1.04926	0.94392	0.880491	0.991309	HEM13	Coproporphyrinogen III oxidase; antigenic; on yeast cell surface, not hyphae; iron-regulated expression; Hap43, macrophage-repressed; farnesol-induced; possibly essential; flow model biofilm induced; rat catheter, Spi	2	833997	834959
CJI97_001446	0.968987	0.813543	0.888735	0.940389	0.956184	orf19.7061	have ATPase activity and cytosol, nucleus localization	2	835826	836485
CJI97_001447	1.08057	0.980445	1.00331	0.882136	1.06337	orf19.7060	Protein of unknown function	2	836555	837598
CJI97_001448	0.980819	1.00054	1.02543	0.915983	0.990027	orf19.7059	have endoribonuclease activity, role in nuclear mRNA surveillance of mRNP export, transcription, DNA-templated and cytoplasm, nucleus localization	2	837606	838886
CJI97_001449	0.903676	0.93576	0.964138	0.840249	0.979269	orf19.7058	have endoplasmic reticulum, nucleus localization	2	839074	840903
CJI97_001450	1.08381	1.10502	1.09406	0.963558	1.0565	GUS1	Putative glutamine-tRNA ligase; stationary phase enriched protein; Spider biofilm repressed	2	841821	843956
CJI97_001451	0.987166	1.02243	1.03756	0.863085	1.0415	IFF5	Putative GPI-anchored protein; adhesin-like protein; possibly an essential gene, disruptants not obtained by UAU1 method	2	846943	849444
CJI97_001453	0.860859	1.02239	1.09867	0.792169	1.02413	orf19.1862	Possible stress protein; increased transcription associated with CDR1 and CDR2 overexpression or fluphenazine treatment; regulated by Sfu1, Nrg1, Tup1; stationary phase enriched protein; Spider biofilm induced	2	850639	850953
CJI97_001454	0.971165	1.02121	0.956394	0.837676	0.953467	orf19.1864	have role in rescue of stalled ribosome, ribosome-associated ubiquitin-dependent protein catabolic process and RQC complex, cytosol, cytosolic large ribosomal subunit localization	2	851436	853520
CJI97_001455	0.988333	1.04819	1.04391	0.907188	1.06919	MSC7	S. cerevisiae ortholog Mcs7 has a role in reciprocal meiotic recombination; Spider biofilm repressed	2	853708	855558
CJI97_001456	0.755386	0.872221	0.855087	0.810592	0.912175	VMA10	Subunit G of the V1 peripheral membrane domain of the vacuolar H+-ATPase (V-ATPase); involved in vacuolar acidification; rat catheter biofilm repressed	2	855672	856007
CJI97_001457	0.942934	0.989011	1.03788	0.846991	1.00287	SWR1	Component of the SWR1 complex, which has a role in exchanging histone variant H2AZ for histone H2A in chromatin; required for proper nucleosome positioning on WOR1 promoter	2	856233	860876
CJI97_001458	0.993058	0.950979	0.918185	0.95356	1.05586	orf19.1872	Plasma membrane protein; repressed by nitric oxide	2	861570	862160
CJI97_001459	0.948455	0.932098	1.04058	0.912075	0.929107	orf19.1873	Protein of unknown function; Hap43-repressed gene; repressed by nitric oxide	2	862513	862842
CJI97_001460	0.922272	1.01758	0.927391	0.894906	1.04136	orf19.1876	have mRNA binding activity, role in mRNA splice site selection, positive regulation of mRNA splicing, via spliceosome and U1 snRNP, U2-type prespliceosome, commitment complex, cytoplasm localization	2	863492	864859
CJI97_001461	0.896372	0.882817	1.05082	0.820541	0.815005	orf19.1877	have cytoplasm, nucleus localization	2	865080	865106
CJI97_001462	0.903158	0.930693	0.96842	0.810471	0.946735	MED4	RNA polymerase II core mediator complex subunit	2	865764	866720
CJI97_001463	0.981155	1.00766	1.03578	0.838983	0.983602	HEM15	Putative ferrochelatase involved in heme biosynthesis; transcript not regulated by iron levels and not affected by a yfh1 null mutation; Spider biofilm repressed	2	866744	867883
CJI97_001464	0.977646	1.07807	1.03936	0.941006	1.03201	LPT1	Lysophospholipid acyltransferase, involved in phospholipid remodeling; role in glycerophospholipid biosynthesis; rat catheter biofilm repressed	2	868236	870029
CJI97_001465	0.982264	1.03192	1.0471	0.862831	1.00637	YCS4	Putative condensin complex subunit; cell-cycle regulated periodic mRNA expression	2	870175	873705
CJI97_001466	0.962675	0.937142	0.955982	0.863802	1.04007	TAF4	Putative TFIID subunit; mutation confers hypersensitivity to toxic ergosterol analog	2	873838	875502
CJI97_001467	0.926465	0.917144	0.971934	0.79419	0.917814	RCL1	Putative U3-containing 90S preribosome processome complex subunit; Hap43-induced; essential; S. cerevisiae ortholog is essential; represses in core stress response;	2	875837	876934
CJI97_001468	0.978963	1.01334	1.01644	0.882246	0.986192	TOR1	Protein similar to TOR family phosphatidylinositol kinases; mutation confers resistance to rapamycin; involved in regulation of ribosome biogenesis, starvation response, and adhesion	2	876987	884393
CJI97_001469	1.06995	1.05047	1.04554	0.844149	0.953606	ARP3	Protein with Myo5p-dependent localization to cortical actin patches at hyphal tip; mutation confers hypersensitivity to cytochalasin D; Spider biofilm repressed	2	884630	885886
CJI97_001470	1.06841	1.0305	1.02842	0.941918	0.999835	CCT5	T-complex protein 1, epsilon subunit; protein present in exponential and stationary growth phase yeast cultures; Spider biofilm repressed	2	886180	887829
CJI97_001471	0.962027	0.990048	0.928532	0.767268	0.836668	orf19.2286	Putative deoxyhypusine hydroxylase; ketoconazole-induced; protein level decreases in stationary phase cultures; required for biofilm formation; Spider biofilm repressed	2	889384	890334
CJI97_001472	1.00751	1.00019	1.07515	0.864668	0.854015	RPA12	Putative DNA-directed RNA polymerase I; induced upon adherence to polystyrene	2	890435	890806
CJI97_001473	0.960523	1.01356	0.986688	0.775224	0.931698	orf19.3724	have small ribosomal subunit rRNA binding activity	2	891004	891768
CJI97_001474	0.669148	0.716514	0.667477	0.624967	0.640213	orf19.3722	Predicted protein of rapamycin resistance; Spider biofilm induced	2	891846	892863
CJI97_001475	0.983621	0.979355	0.960764	0.876312	0.939265	orf19.3751	Putative serine/threonine protein kinase; possibly an essential gene, disruptants not obtained by UAU1 method	2	895281	897872
CJI97_001476	0.936904	0.961801	0.915658	0.893482	0.913178	PDS5	Putative protein with a predicted role in establishment and maintenance of sister chromatid condensation and cohesion; cell-cycle regulated periodic mRNA expression	2	900098	903997
CJI97_001477	0.931454	0.970352	0.92114	0.850391	0.885672	GLE1	Putative nucleoporin; moderately induced at 42 degrees C	2	904048	905451
CJI97_001478	0.923527	1.04636	0.927766	0.827635	0.930864	orf19.2214	have structural constituent of ribosome activity and mitochondrial large ribosomal subunit localization	2	905813	906694
CJI97_001479	0.997374	0.956104	0.932737	0.88267	1.01869	orf19.2213	have role in negative regulation of telomere maintenance, positive regulation of helicase activity and chromosome, telomeric region, cytoplasm, nucleus, site of double-strand break localization	2	906812	907582
CJI97_001480	1.01966	0.942472	0.905328	0.854809	1.00982	orf19.5755	have cyclin-dependent protein serine/threonine kinase regulator activity	2	909546	910781
CJI97_001481	1.00234	1.01976	0.95411	0.901519	0.993295	SNQ2	Protein similar to S. cerevisiae Snq2p transporter; member of PDR subfamily of ABC family; transposon mutation affects filamentation; benomyl-induced transcription; detected at yeast-form cell plasma membrane by mass	2	911896	916356
CJI97_001482	1.02976	0.988542	1.0057	0.920885	1.0482	SAL6	Putative protein phosphatase of the Type 1 family; serine/threonine-specific; similar to S. cerevisiae Ppq1; mutant has virulence defect; Spider biofilm induced	2	916598	918328
CJI97_001483	0.99273	0.962991	0.941358	0.83025	0.891965	orf19.5757	have cytoplasm, nucleus localization	2	919809	920687
CJI97_001484	1.04641	1.08617	1.00749	0.909811	1.00853	ALA1	Alanyl-tRNA synthetase; translational regulation generates cytoplasmic and mitochondrial forms; Gcn4p-regulated; repressed by amino acid starvation (3-AT); translation-related genes downregulated upon phagocytosis by	2	920745	923630
CJI97_001485	1.02038	1.01334	0.949565	0.835798	0.98621	MAC1	Copper fist transcription factor; regulator of CTR1 copper transporter; induces CTR1 in low-copper conditions; required for copper regulation of SOD1 and SOD3; Spider biofilm induced	2	924986	926365
CJI97_001486	1.00597	1.03308	1.00383	0.887377	0.979632	CTA8	Essential transcription factor, mediates heat shock transcriptional induction; in the absence of heat stress, Cta8p levels are modulated by growth temperature to regulate basal expression of genes involved in protein	2	926856	928754
CJI97_001487	0.969082	1.01681	0.956143	0.875764	0.886728	orf19.114	Protein of unknown function	2	928853	930786
CJI97_001488	0.936111	0.919764	0.940776	0.792885	0.926199	CIC1	Putative proteasome-interacting protein; rat catheter biofilm induced	2	930957	932066
CJI97_001489	0.951811	0.928979	1.0249	0.857115	0.868658	RCN1	Protein involved in calcineurin-dependent signaling that controls stress response and virulence; inhibits calcineurin function	2	932259	932942
CJI97_001490	0.963445	0.934023	0.885934	0.819758	1.02664	orf19.100	Alpha/beta hydrolase and lipase domain protein; Hap43-repressed; Spider and flow model biofilm induced	2	933235	934287
CJI97_001491	1.04373	0.9985	1.04312	0.913909	1.02299	KAR5	Ortholog of S. cerevisiae Kar5; involved in nuclear membrane fusion during karyogamy; induced by alpha factor	2	934440	935810
CJI97_001492	0.929052	0.98606	1.00875	0.905486	0.987661	orf19.102	have translation regulator activity, role in regulation of translation and mitochondrion localization	2	936359	937594
CJI97_001493	1.01297	1.04927	0.982097	0.849081	1.00448		Has domain(s) with predicted oxidoreductase activity and role in oxidation-reduction process	2	937818	939017
CJI97_001494	0.920682	0.992578	0.933943	0.815155	0.825845	RIM9	Protein required for alkaline pH response via the Rim101 signaling pathway; ortholog of S. cerevisiae Rim9 and A. nidulans palI; Spider biofilm induced	2	939062	940045
CJI97_001495	0.980482	0.941275	0.9573	0.88433	1.02263	orf19.6245	Protein of unknown function; regulated by osmotic stress via Hog1 and oxidative stress (Hog1- and Cap1-independent); induced by alpha pheromone in SpiderM medium; Spider biofilm induced	2	940258	941958
CJI97_001496	1.04767	1.04194	1.03087	0.832928	0.977568	orf19.6246	have peptide alpha-N-acetyltransferase activity	2	942181	942762
CJI97_001497	0.999272	0.952207	0.955343	0.881136	1.01107	orf19.6247	have chromatin binding activity	2	943238	945892
CJI97_001498	1.06777	0.984291	1.05199	0.915986	1.09969	RAD51	Protein involved in homologous recombination and DNA repair; flucytosine induced; slow growth and increased white-to-opaque switching frequency in null mutant	2	946579	947592
CJI97_001499	1.05371	0.993855	1.02746	0.907504	1.02326	SEF1	Zn2-Cys6 transcription factor; regulates iron uptake; negatively regulated by Sfu1p, positively regulated by Tbf1; promotes virulence in mice; mutants display decreased colonization of mouse kidneys; Spider biofilm in	2	948872	951724
CJI97_001500	1.07313	1.03116	1.10785	0.945949	1.03064		Has domain(s) with predicted antioxidant activity, oxidoreductase activity, peroxiredoxin activity and role in oxidation-reduction process	2	951942	952706
CJI97_001501	0.987458	1.04575	1.07874	0.903139	1.0685	MCM6	Putative MCM DNA replication initiation complex component; mRNA expression peak at cell-cycle M/G1 phase; regulated by tyrosol and cell density; repressed by alpha pheromone in SpiderM medium; Hap43-induced gene	2	953347	956139
CJI97_001502	0.935755	0.950483	1.00502	0.81603	0.936539	orf19.2612	C2H2 zinc finger transcription factor; expression reduced in ssr1 null mutant; flow model biofilm induced	2	956225	957487
CJI97_001503	0.905026	0.930646	0.938283	0.827299	0.940922	ECM4	Cytoplasmic glutathione S-transferase; regulated by Nrg1, Tup1; induced in core stress response, in cyr1 or ras1 mutant (yeast or hyphal cells); Tn mutation affects filamentous growth; stationary phase enriched; Spide	2	960090	960098
CJI97_001504	0.891969	0.905748	0.95374	0.801163	0.893425	RSR1	RAS-related protein; GTP/GDP cycling required for wild-type polar bud site selection, hyphal growth guidance; role in systemic virulence in mouse; geranylgeranylation predicted; suppresses S. cerevisiae cdc24-4 mutant	2	962119	962125
CJI97_001505	0.930173	0.979187	1.04393	0.874468	1.01168	orf19.314	Protein of unknown function	2	963451	966282
CJI97_001506	0.979515	1.03112	1.06558	0.907727	1.10821	orf19.315	Protein of unknown function	2	966287	966883
CJI97_001507	0.987222	0.98934	1.16702	0.950174	0.996931	SEC13	Putative protein transport factor; antigenic during murine systemic infection; macrophage-downregulated protein; protein level decreases in stationary phase cultures; Spider biofilm repressed	2	967017	967907
CJI97_001508	1.03216	0.934865	1.02558	0.878105	1.02142	PNP1	Purine nucleoside phosphorylase; metabolizes inosine and guanosine nucleosides; in the nicotinamide riboside salvage pathway; Spider biofilm repressed	2	968068	968991
CJI97_001510	0.970851	1.00158	1.05692	0.916724	1.06742	orf19.4301	have role in chromatin silencing at rDNA, chromatin silencing at silent mating-type cassette, chromatin silencing at telomere, regulation of transcription from RNA polymerase II promoter and nucleus localization	2	969311	971605
CJI97_001511	0.976941	1.00956	1.06701	0.940143	1.02472	MSW1	Protein similar to S. cerevisiae Msw1p, which is mitochondrial tryptophanyl-tRNA synthetase; Hap43p-repressed gene; likely to be essential for growth, based on an insertional mutagenesis strategy	2	972427	973536
CJI97_001512	0.995328	0.95801	1.05851	0.882614	1.09894	CKB2	Regulatory subunit of protein kinase CK2 (casein kinase II), beta' subunit; null mutants are hypersensitive to caspofungin	2	973869	974624
CJI97_001513	0.961048	0.96187	1.05657	0.86321	1.04915	orf19.4295	have DNA binding, nucleosome binding, transcription corepressor activity	2	975401	978352
CJI97_001514	0.903552	0.935627	1.10199	0.894165	1.04313	orf19.4293	have role in iron-sulfur cluster assembly, tRNA wobble uridine modification and cytosol, nucleus localization	2	978475	979653
CJI97_001515	0.857955	0.927561	0.98407	0.839655	0.962613	PEP12	involved in vacuolar transport, endocytosis, and secretion; required for biofilm formation in RPMI-1640 and for virulence	2	979691	980554
CJI97_001516	1.00575	1.02443	1.07808	0.919349	0.950416	TRR1	Thioredoxin reductase; regulated by Tsa1/Tsa1B, Hap43; induced by nitric oxide, peroxide; oxidative stress-induce via Cap1; induced by human neutrophils; stationary phase enriched protein	2	980867	981829
CJI97_001517	1.09733	1.06004	1.0137	0.854069	1.04126	orf19.4323	have phosphatidylinositol-3-phosphate binding activity and endosome localization	2	982916	983386
CJI97_001518	0.945726	0.957297	1.01009	0.854727	1.04354	orf19.4324	activity, electron carrier activity and membrane localization	2	983566	984144
CJI97_001519	0.991513	1.04174	1.05061	0.918531	1.06701	orf19.3547	have mRNA 3'-UTR binding, translation repressor activity, nucleic acid binding activity and role in negative regulation of translation, ribosomal large subunit biogenesis	2	984269	986374
CJI97_001520	0.905197	0.926344	0.985185	0.907733	1.00442		Has domain(s) with predicted electron transfer activity, protein disulfide oxidoreductase activity and role in cell redox homeostasis, glycerol ether metabolic process	2	986873	987328
CJI97_001521	0.908315	0.97592	1.04363	0.825645	1.00376	RPT2	Putative ATPase of the 19S regulatory particle of the 26S proteasome; oxidative stress-induced via Cap1; Spider biofilm repressed	2	987689	987691
CJI97_001522	0.937714	0.981335	0.993723	0.979397	0.966214	orf19.916	Putative protein involved in apoptosis; Spider biofilm induced	2	989128	989922
CJI97_001523	0.890015	0.927623	1.00555	0.87113	1.02173	orf19.5438	Putative ubiquitin-protein ligase; role in protein sumoylation, protein ubiquitination; Spider biofilm induced	2	990853	991353
CJI97_001524	0.968393	0.904439	1.03951	0.885701	0.994613	SLM2	have role in TOR signaling, actin filament bundle assembly, eisosome assembly, endosomal transport and establishment of protein localization to plasma membrane, <a href="#GOsection">more</a>	2	993406	995895
CJI97_001525	0.579437	0.641468	0.640076	0.511605	0.612285	RPL23A	Ribosomal protein; downregulated upon phagocytosis by murine macrophage; Hap43-induced; sumoylation target; Spider biofilm repressed	2	996081	996452
CJI97_001526	1.0218	0.901667	0.983573	0.851233	0.933402	orf19.4706	Protein of unknown function; induced in cyr1 or ras1 mutant; induced by fluconazole, by alpha pheromone in SpiderM medium and during oralpharyngeal candidasis; Spider biofilm induced	2	997702	998118
CJI97_001527	0.842976	0.940308	0.936917	0.832011	0.944624	WSC2	Putative cell wall integrity and stress response protein; mRNA binds She3; Spider biofilm induced	2	999992	1001173
CJI97_001528	1.03434	1.02676	0.961975	0.908262	1.00457	orf19.5539	have SNAP receptor activity, role in retrograde vesicle-mediated transport, Golgi to ER and SNARE complex, integral component of cytoplasmic side of endoplasmic reticulum membrane localization	2	1003174	1003911
CJI97_001529	0.976736	0.984901	0.994776	0.919456	0.974253	orf19.5541	Protein with similarity to S. pombe Nrd1p; transcription induced upon induction of hyphal growth; regulated by Cph1p, Efg1p, Cph2p; low-level expression; alkaline upregulated; fungal-specific (no human or murine homol	2	1003995	1005947
CJI97_001530	0.946798	0.981102	0.94172	0.856871	0.948086	orf19.5579	Protein with a predicted double-strand break repair domain; Hap43-repressed gene	2	1006655	1007935
CJI97_001531	0.933116	0.951646	0.968956	0.845874	0.93042	TEL1	have protein serine/threonine kinase activity, telomeric DNA binding activity	2	1008009	1016543
CJI97_001532	0.891413	0.861025	0.807714	0.821652	0.865448	ASG7	a-cell specific protein of unknown function; two predicted transmembrane domains; member of conserved Mcm1 regulon; induced by alpha pheromone in SpiderM medium	2	1017390	1017704
CJI97_001533	1.02748	0.952663	1.00417	0.884086	0.996174	GCV1	Putative T subunit of glycine decarboxylase; transcript negatively regulated by Sfu1; Spider biofilm repressed	2	1017828	1018994
CJI97_001534	0.972753	1.00399	0.961994	0.866046	0.995619	orf19.5518	Protein of unknown function; Spider biofilm induced	2	1019471	1020148
CJI97_001535	0.897756	0.898118	0.910016	0.860202	0.969238	orf19.5516	have role in SRP-dependent cotranslational protein targeting to membrane, translocation and cytosol, nucleus, signal recognition particle, endoplasmic reticulum targeting localization	2	1020436	1022388
CJI97_001536	0.945874	0.922238	0.898604	0.840646	0.921	SEO1	Protein with similarity to permeases; Sfu1-repressed; flucytosine induced; induced by Mnl1 under weak acid stress; flow model biofilm repressed	2	1022472	1024202
CJI97_001537	0.957517	1.02261	0.886921	0.865134	0.862863	orf19.5514	Ortholog of S. pombe SPCC550.08, an N-acetyltransferase; transcript induced during growth in the mouse cecum	2	1025414	1026169
CJI97_001538	0.936201	0.966068	0.94197	0.916845	0.910451	orf19.5515	have ribosome binding activity and role in mitochondrial respiratory chain complex III assembly, positive regulation of mitochondrial translation	2	1026207	1027196
CJI97_001539	1.04253	1.07121	1.00812	0.982701	0.9841	orf19.5517	Similar to alcohol dehydrogenases; induced by benomyl treatment, nitric oxide; induced in core stress response; oxidative stress-induced via Cap1; Spider biofilm repressed	2	1028075	1029175
CJI97_001540	0.977376	1.04349	0.949998	0.867613	0.947014	orf19.5510	have role in chromatin silencing at telomere, negative regulation of transcription from RNA polymerase II promoter by pheromones and CHRAC localization	2	1031167	1034844
CJI97_001541	0.951461	0.944728	0.895366	0.843673	0.90307	PRP45	Protein required for pre-mRNA splicing; Spider biofilm induced	2	1034902	1035852
CJI97_001542	0.973975	1.04632	0.916272	0.85256	0.962567	orf19.3483	Putative phosphatidyl glycerol phospholipase C; Plc1-regulated; flow model biofilm induced; Spider biofilm induced	2	1035956	1037119
CJI97_001543	1.00816	0.974967	0.945325	0.890107	1.01296	orf19.3482	have NAD+ diphosphatase activity, role in NADH metabolic process and cytosol, nucleus, peroxisome localization	2	1037861	1039144
CJI97_001544	0.949918	1.0232	0.90152	0.798564	0.81171	orf19.3481	Putative mitochondrial ATP-dependent RNA helicase of the DEAD-box family, transcription is activated in the presence of elevated CO2	2	1039716	1039865
CJI97_001547	0.912478	0.901635	0.922513	0.867289	0.901947	orf19.3477	Putative pseudouridine synthase; predicted role in snRNA pseudouridine synthesis, tRNA pseudouridine synthesis; Spider biofilm induced	2	1045123	1045259
CJI97_001548	0.968448	0.948173	0.881708	0.846714	0.930401	HRR25	Predicted protein serine/threonine kinase; Spider biofilm induced	2	1046861	1048222
CJI97_001549	1.02417	0.957092	1.00148	0.905598	0.851109	orf19.3475	Described as a Gag-related protein; hyphal induced; downregulation correlates with clinical development of fluconazole resistance; repressed by nitric oxide, 17-beta-estradiol, ethynyl estradiol	2	1049945	1050691
CJI97_001550	0.99667	0.970767	1.00394	0.879172	1.00962	orf19.73	Putative metalloprotease; associates with ribosomes and is involved in ribosome biogenesis; Spider biofilm induced	2	1052222	1055044
CJI97_001551	0.949168	0.979156	0.958393	0.890241	0.963811	ATM1	Member of MDR subfamily of ABC family; ortholog of S. cerevisiae ABC transporter, Atm1; induced in low iron; induced by nitric oxide independent of Yhb1	2	1055958	1057997
CJI97_001552	1.0491	1.04958	1.08755	0.913838	0.990765	PDC11	Pyruvate decarboxylase; antigenic; on hyphal not yeast cell surface; Hap43, Gcn4, Efg1, Efh1, Hsf1 regulated; fluconazole, farnesol induced; amino acid starvation repressed; flow model biofilm induced; Spider biofilm	2	1058662	1060350
CJI97_001553	0.938211	0.996219	0.934119	0.869335	0.885271	CBF1	Transcription factor; binds ribosomal protein gene promoters and rDNA locus with Tbf1; regulates sulfur starvation-response, respiratory, glycolytic genes; does not bind to centromeres as does S. cerevisiae Cbf1; Spid	2	1061921	1062706
CJI97_001554	0.975224	0.951099	0.900954	0.880843	0.888409	MNN4	Regulator of mannosylphosphorylation of N-linked mannans to cell wall proteins; no role in virulence or normal interaction with macrophages; mutant induces inflammatory cytokines in dendritic cells; rat catheter and S	2	1063005	1065368
CJI97_001555	0.999619	1.04372	0.891782	0.905195	0.939931		Protein of unknown function	2	1066942	1067325
CJI97_001556	0.970073	0.939941	0.921637	0.857529	0.923979	XUT1	family; rat catheter biofilm induced	2	1069024	1070733
CJI97_001557	0.936183	0.870442	0.866416	0.812151	0.877341	CSO99	Protein of unknown function; Hap43-repressed gene; protein not conserved in S. cerevisiae	2	1071329	1072213
CJI97_001558	0.890373	0.915174	0.918149	0.876763	0.889665	PRI2	Putative DNA primase; gene adjacent to and divergently transcribed with CDC68; Hap43-induced; Spider biofilm repressed	2	1072278	1073810
CJI97_001559	0.9156	0.953439	0.925363	0.857026	0.936268	CDC68	Functional homolog of S. cerevisiae Cdc68, a transcription elongation factor; essential; possible drug target	2	1074831	1077926
CJI97_001560	0.91583	0.904205	0.895272	0.902688	0.983854	YPT31	Protein required for resistance to toxic ergosterol analog	2	1078416	1079078
CJI97_001561	0.970945	0.979728	0.819258	0.860852	0.879881	orf19.2621	have role in mRNA splicing, via spliceosome and U1 snRNP, U2 snRNP, U2-type prespliceosome, U4/U6 x U5 tri-snRNP complex, U5 snRNP, cytosol, post-mRNA release spliceosomal complex localization	2	1079383	1079793
CJI97_001563	0.942736	0.922199	0.884	0.89543	0.920239	CLG1	Putative cyclin-like protein; transcription is regulated upon yeast-hyphal switch	2	1081304	1082392
CJI97_001564	1.01886	0.970881	0.905264	0.924702	0.93276	MIG1	C2H2 transcription factor; repressor; regulates genes for carbon source utilization; Tup1-dependent and independent functions; hyphal, Hap43 and caspofungin repressed; Spider and flow model biofilm induced	2	1084138	1085718
CJI97_001565	0.947751	0.899027	0.936475	0.847435	0.932592	CTA7	Zn(II)2Cys6 transcription factor; activates transcription in 1-hybrid assay in S. cerevisiae; has similarity to S. cerevisiae Stb4	2	1086700	1089477
CJI97_001566	0.941562	0.9424	0.910266	0.891292	0.855732	orf19.2724	Protein of unknown function; flow model, rat catheter and Spider biofilm induced; Hap43-repressed	2	1094432	1095466
CJI97_001567	0.991616	0.898185	0.863584	0.891156	0.930667	HIT1	Ortholog of S. cerevisiae Hit1; protein of unknown function required for high temperature growth; flow model biofilm induced; Spider biofilm induced	2	1096465	1096905
CJI97_001568	0.905476	0.98001	0.910961	0.85447	0.983095	CGR1	Negative regulator of yeast-form growth; HSP70 family member; induced by growth cessation at yeast-hyphal transition or in planktonic growth; physically interacts with Msi3p; similar to rat anti-aging gene, SMP30, sta	2	1096951	1097937
CJI97_001569	0.892688	0.904049	0.853872	0.8414	0.845237	orf19.2721	have ATP binding, magnesium ion binding activity, role in eukaryotic translation initiation factor 2 complex assembly, positive regulation of translational initiation and cytosol, nucleus localization	2	1098333	1099346
CJI97_001570	0.982181	1.04117	0.947741	0.906404	1.00192	orf19.2720	Cytosolic chaperonin Cct ring complex subunit; role in the assembly of actin and tubulins; Spider biofilm repressed	2	1099886	1101481
CJI97_001571	0.995788	0.9748	0.93708	0.895226	0.925261	SAS10	Putative U3-containing small subunit processome complex subunit; Hap43p-induced gene; mutation confers resistance to 5-fluorocytosine (5-FC); repressed upon high-level peroxide stress	2	1101550	1103220
CJI97_001572	0.957757	0.927045	0.892637	0.90578	0.898594	RPC53	have RNA polymerase III activity, role in tRNA transcription from RNA polymerase III promoter and DNA-directed RNA polymerase III complex localization	2	1103524	1104687
CJI97_001573	0.878602	0.902882	0.856114	0.823442	0.90771	HCA4	Putative role in regulation of cell wall biogenesis; Hap43p-induced gene; possibly an essential gene, disruptants not obtained by UAU1 method; flow model and rat catheter biofilm induced	2	1104757	1107039
CJI97_001574	0.768839	0.81897	0.719697	0.797288	0.792184	MED20	Subunit of the RNA polymerase II mediator complex; involved in control of filamentous growth and Spider biofilm formation; rat catheter biofilm repressed	2	1107131	1107818
CJI97_001575	0.973697	0.995919	0.924509	0.862438	0.946961	orf19.2711	Similar to S. cerevisiae Elp2, an Elongator complex subunit required for modification of wobble nucleosides in tRNA; repressed in core stress response	2	1108509	1110926
CJI97_001576	0.931336	0.963377	0.953882	0.828467	0.867451	CLC1	Clathrin light chain; subunit of the major coat protein involved in intracellular protein transport and endocytosis; rat cathetr and Spider biofilm repressed	2	1111152	1111808
CJI97_001577	0.857633	0.840837	0.862248	0.795537	0.843706	orf19.4595	Protein of unknown function	2	1111903	1113198
CJI97_001578	0.913572	0.858444	0.772192	0.807382	0.874133	orf19.4596	Protein of unknown function; Spider biofilm induced	2	1113869	1114924
CJI97_001579	1.02972	0.942718	0.916852	0.904606	0.884102	orf19.4597	Putative F-actin-capping protein subunit beta; possibly an essential gene, disruptants not obtained by UAU1 method	2	1115006	1115884
CJI97_001580	1.04127	1.04853	0.926142	0.919296	0.937485	PHO89	Putative phosphate permease; transcript regulated upon white-opaque switch; alkaline induced by Rim101; possibly adherence-induced; F-12/CO2 model, rat catheter and Spider biofilm induced	2	1116166	1117863
CJI97_001581	1.02717	1.04486	0.922799	0.954938	0.933385	orf19.2067	Protein with a predicted role in mitochondrial iron metabolism; Hap43-repressed; expression upregulated during growth in the mouse cecum; Spider biofilm induced	2	1120716	1121438
CJI97_001582	0.975993	0.904955	0.940376	0.842107	0.939972	orf19.2068	Protein of unknown function	2	1121529	1123235
CJI97_001583	0.931607	0.965694	0.935737	0.827347	0.894252	SMF3	Putative vacuolar iron transporter; alkaline upregulated; caspofungin repressed; induced by Mnl1 under weak acid stress; Hap43-repressed	2	1124221	1125771
CJI97_001584	0.826814	0.833905	0.857374	0.737441	0.850965	orf19.2070	have DNA translocase activity, role in chromatin remodeling, nucleosome disassembly, transcription elongation from RNA polymerase II promoter and RSC complex localization	2	1125808	1127429
CJI97_001585	0.908678	0.957579	0.916947	0.847115	0.921685	orf19.2097	Predicted DNA-dependent ATPase/helicase; Spider biofilm induced	2	1127737	1131252
CJI97_001586	0.89831	0.904999	0.87653	0.786021	0.91883	SAS2	Predicted histone acetyltransferase involved in histone H4 acetylation; member of MYST family	2	1131372	1132433
CJI97_001587	0.96501	0.953931	0.978004	0.875661	0.944757	DPB4	Putative DNA polymerase epsilon subunit D; null mutant is viable but slow-growing and displays abnormal invasive growth on SD and YPD media; Spider biofilm repressed	2	1133276	1133998
CJI97_001588	0.86321	0.899647	0.845816	0.796413	0.829765	orf19.2089	Ortholog of Nyv1, v-SNARE component of the vacuolar SNARE complex involved in vesicle fusion in S. cerevisiae; Hap43-repressed gene	2	1134047	1134873
CJI97_001589	0.983693	1.00461	0.948665	0.854393	0.929499	orf19.2090	Ortholog of S. cerevisiae Ecm16, an essential DEAH-box ATP-dependent RNA helicase specific to the U3 snoRNP required for 18S rRNA synthesis; Hap43-induced; Spider biofilm induced	2	1135962	1139828
CJI97_001590	0.915819	0.953892	0.931303	0.827882	0.930987	POM152	Putative nuclear pore membrane glycoprotein	2	1140037	1143927
CJI97_001591	0.921071	0.932627	0.943146	0.843244	0.954458	orf19.2078	have role in Golgi to vacuole transport and AP-1 adaptor complex, nucleus localization	2	1144787	1146520
CJI97_001592	0.961232	0.967275	0.971516	0.81342	0.994645	ZCF9	Putative Zn(II)2Cys6 transcription factor; hypersensitive to toxic ergosterol analog ECC69 and/or ECC1384	2	1146747	1149239
CJI97_001593	0.964441	0.944491	0.955737	0.804712	0.907034	orf19.2076	Protein of unknown function; S. pombe ortholog SPAC7D4.05 encodes a predicted hydrolase; Hap43-repressed; Spider biofilm induced	2	1149359	1150318
CJI97_001594	1.02177	1.05418	1.06101	0.867937	0.976616	DFG5	N-linked mannoprotein of cell wall and membrane; possible signal transducer; role in hyphal growth and HWP1 induction in alkaline pH; GPI modification predicted; dfg5 dcw1 double mutant is inviable; caspofungin-induce	2	1150707	1152002
CJI97_001595	0.930328	0.951139	0.943968	0.838913	0.894943	orf19.2073	Protein with a multidrug and toxin extrusion protein domain; induced by Mnl1 under weak acid stress	2	1152211	1153989
CJI97_001596	0.940275	1.00003	0.968236	0.883901	0.976906	orf19.2072	have (R)-carnitine transmembrane transporter activity, choline transmembrane transporter activity, ethanolamine transmembrane transporter activity	2	1154369	1156051
CJI97_001597	1.02966	1.0078	0.976234	0.838181	1.0207	ARO3	3-deoxy-D-arabinoheptulosonate-7-phosphate synthase; aromatic amino acid synthesis; GCN-regulated; feedback-inhibited by phe if expressed in S. cerevisiae; decreased in stationary phase; flow model biofilm repressed	2	1156120	1157186
CJI97_001598	0.959603	0.973189	0.981687	0.901665	0.939275	orf19.1516	have Lys48-specific deubiquitinase activity, thiol-dependent ubiquitin-specific protease activity	2	1157703	1160087
CJI97_001599	0.948405	0.980218	0.946028	0.908721	0.967317	CHT4	Chitinase; similar to S. cerevisiae sporulation-specific Cts2p; functionally complements A. gossypii cts2 mutant sporulation defect; homozygous null mutation causes no obvious defects; transcription decreases upon yea	2	1160501	1161592
CJI97_001600	0.98486	1.01109	0.960441	0.857272	1.03392	orf19.1514	have enzyme binding, phosphatidylinositol-4-phosphate binding activity	2	1161758	1162780
CJI97_001601	0.938303	0.971265	0.975069	0.862357	0.961301	FAB1	Phosphatidylinositol 3-phosphate 5-kinase; required for hyphal growth on solid media, and for wild-type vacuolar morphology and acidification; not required for wild-type virulence in mouse systemic infection or for ad	2	1164424	1171536
CJI97_001602	0.979985	0.988467	0.94302	0.926236	0.984465	SRD1	Sur7 family protein with PalI-like domains; not required for stress responses; mutant is viable	2	1172315	1173952
CJI97_001603	0.848163	1.0145	0.91706	0.86247	0.98682	TLG2	Putative syntaxin-like t-SNARE; macrophage/pseudohyphal-repressed	2	1174202	1175275
CJI97_001604	0.98237	1.0154	1.01318	0.901757	1.01112	ROD1	Protein similar to S. cerevisiae Rod1;a membrane protein with a role in drug tolerance; repressed by Rgt1; mutant is viable	2	1175506	1177773
CJI97_001605	0.978075	0.968576	0.960592	0.878694	0.961952	AMN1	Putative negative regulator of exit from mitosis; Plc1-regulated; rat catheter biofilm induced	2	1180289	1181863
CJI97_001606	0.966201	0.987595	1.00611	0.825241	0.981074	orf19.1505	have cytoplasm localization	2	1182514	1183692
CJI97_001607	0.951107	1.05033	0.937899	0.831465	0.963558	orf19.6071	have peptide alpha-N-acetyltransferase activity and role in N-terminal peptidyl-methionine acetylation, cytoskeleton organization, mitochondrion inheritance, regulation of actin cytoskeleton organization	2	1184050	1186311
CJI97_001608	1.02447	1.09534	1.03995	0.8817	0.97627	ENA2	Putative sodium transporter; induced by ciclopirox olamine; alkaline induced by Rim101; repressed by high-level peroxide stress; induced in oral candidiasis clinical isolates; possibly essential gene; rat catheter and	2	1188748	1191999
CJI97_001609	0.983662	0.960581	0.921158	0.887016	1.08432	orf19.6056	have phosphatase activity, role in dephosphorylation and cytosol, nucleus localization	2	1192197	1192886
CJI97_001610	0.971492	1.08756	1.041	0.84924	0.96183	HPA2	have D-amino-acid N-acetyltransferase activity, role in D-amino acid metabolic process, cellular detoxification of nitrogen compound and cytosol, nucleus localization	2	1192980	1193441
CJI97_001611	0.953787	1.01804	0.919008	0.849302	0.913642	UGA33	Zinc-finger transcription factor; similar to S. cerevisiae Uga3 which regulates gamma-aminobutyrate metabolism gene expression; required for yeast cell adherence to silicone substrate; rat catheter biofilm induced	2	1193772	1195625
CJI97_001612	0.958047	1.00629	0.897271	0.848198	0.949082	SUC1	Zinc-finger transcription factor; regulates alpha-glucosidase exression; complements S. cerevisiae suc2 for sucrose utilization and mal13 maltase defect; required for yeast cell adherence to silicone substrate; rat ca	2	1197834	1199702
CJI97_001613	1.03403	1.06025	1.02507	0.902143	0.983297	MAL31	Putative high-affinity maltose transporter; transcript is upregulated in clinical isolates from HIV+ patients with oral candidiasis; alkaline induced; Spider biofilm induced	2	1200709	1202448
CJI97_001614	1.06935	0.977746	1.01276	0.810836	0.98706	orf19.1185	have ubiquitin-ubiquitin ligase activity	2	1202704	1204359
CJI97_001615	0.965101	0.995852	0.966589	0.843323	0.937921	orf19.1183	have fungal-type vacuole membrane localization	2	1205923	1207614
CJI97_001616	0.974804	0.951973	0.936767	0.912046	0.982372	orf19.1182	have SNAP receptor activity, phosphatidylinositol-3-phosphate binding activity and role in CVT pathway, macroautophagy, piecemeal microautophagy of nucleus, vacuole fusion, non-autophagic, vesicle fusion	2	1207858	1208844
CJI97_001617	0.967137	0.966944	0.913799	0.834548	0.940793	orf19.1180	Putative 2-aminoadipate transaminase; rat catheter and Spider biofilm repressed	2	1209322	1210632
CJI97_001618	0.853801	0.850378	0.910642	0.795682	0.826169	orf19.1179	Protein of unknown function; induced in high iron; possibly subject to Kex2 processing; Hap43-repressed	2	1211338	1211679
CJI97_001619	0.994854	1.04817	0.961928	0.849791	0.97459	orf19.1177	Ortholog of S. cerevisiae Rtt106; histone chaperone that regulates chromatin structure in transcribed and silenced chromosomal regions; affects transcriptional elongation; Hap43-repressed; Spider biofilm repressed	2	1211825	1213210
CJI97_001620	0.95465	1.03884	1.00264	0.851231	0.912853	orf19.1178	Putative transcription factor with bZIP DNA-binding motif; Hap43p-repressed gene	2	1213295	1214197
CJI97_001621	1.0101	1.0455	0.951702	0.88498	0.929919	orf19.6319	have mRNA binding, thiol-dependent ubiquitin-specific protease activity and role in protein deubiquitination, regulation of ER to Golgi vesicle-mediated transport, regulation of response to osmotic stress, ribophagy	2	1215110	1217734
CJI97_001622	1.03259	0.875977	0.910429	0.89849	0.942695	PGA48	Putative GPI-anchored adhesin-like protein; similar to S. cerevisiae Spi1p, which is induced at stationary phase; transcript induced in high iron; flow model biofilm induced; Spider biofilm repressed	2	1218351	1218788
CJI97_001623	0.798404	0.915525	0.816059	0.759876	0.863614		Ortholog of Candida guilliermondii ATCC 6260 : PGUG_01654 and Candida lusitaniae ATCC 42720 : CLUG_00294	2	1218954	1219283
CJI97_001624	0.891391	1.05511	1.0057	0.932212	1.00672	orf19.3283	activity, role in aerobic respiration, fatty acid metabolic process and mitochondrion localization	2	1219698	1220456
CJI97_001625	0.966827	1.03816	0.936043	0.897836	0.941556	orf19.3285	Protein of unknown function	2	1220464	1222077
CJI97_001626	0.970696	0.988853	0.920956	0.816251	0.989561	orf19.3286	have alpha-1,4-glucosidase activity, role in N-glycan processing, polysaccharide biosynthetic process and endoplasmic reticulum lumen, glucosidase II complex localization	2	1222307	1223803
CJI97_001627	0.960015	0.999133	0.919608	0.831864	0.896923	BUD22	Protein with a predicted role in 18S rRNA maturation and small ribosomal subunit biogenesis; repressed in core stress response; repressed by prostaglandins	2	1223812	1225311
CJI97_001628	0.952766	0.963102	0.947415	0.847074	0.865444	orf19.7460	Putative 2'-O-methyltransferase with a predicted role in tRNA modification; transcription is activated in the presence of elevated CO2	2	1225604	1226890
CJI97_001629	1.13628	1.1024	0.965412	0.920599	0.895995	TMA19	Cell wall protein, ortholog of S. cerevisiae Tma19p (Ykl065cp)	2	1226964	1227470
CJI97_001630	0.973098	0.971843	0.934852	0.862074	0.961093	DAP2	Putative dipeptidyl aminopeptidase; transcriptionally regulated during macrophage response	2	1227847	1230375
CJI97_001631	0.981126	0.993032	0.942032	0.872639	0.944073	SLN1	Histidine kinase involved in a two-component signaling pathway that regulates cell wall biosynthesis; mutants are sensitive to growth on H2O2 medium; rat catheter and Spider biofilm induced	2	1230692	1234411
CJI97_001632	0.969293	0.955483	0.926039	0.839249	0.965975	SAP9	Tetrapisispora_blattae_TBLA0A03910	2	1235976	1237646
CJI97_001633	0.9944	1.04643	1.00273	0.866891	0.942814	orf19.6480	have role in UDP-glucose transport and COPI-coated vesicle, Golgi apparatus localization	2	1237666	1238787
CJI97_001634	0.963783	0.91685	0.962334	0.844759	0.925154	SEC1	have SNARE binding activity and role in positive regulation of vesicle fusion, vesicle docking involved in exocytosis	2	1240160	1242439
CJI97_001635	1.02958	1.03836	0.974073	0.861192	0.980405	YCF1	Putative glutathione S-conjugate transporter; MRP/CFTR-subfamily, ABC type transporter; human neutrophil-induced; oxidative stress-induced via Cap1; possible association with multidrug resistance; possibly essential;	2	1242980	1247680
CJI97_001636	0.983325	0.99453	0.955055	0.890565	0.909563	orf19.6477	have tRNA (guanine-N7-)-methyltransferase activity, role in tRNA methylation and cytosol, nucleus, tRNA methyltransferase complex localization	2	1247709	1248953
CJI97_001637	0.997986	0.976157	1.0022	0.87904	0.986711	orf19.6476	Putative protein with a predicted role in exocytic transport from the Golgi; filament induced	2	1249040	1251139
CJI97_001638	0.972375	1.03167	0.920134	0.911371	0.911278	AHP2	Putative thiol-specific peroxiredoxin; macrophage-downregulated gene	2	1252562	1253134
CJI97_001639	1.14457	1.05499	1.02521	0.946128	0.999585	CYP1	Peptidyl-prolyl cis-trans isomerase; cyclosporin A sensitive activity; soluble in hyphae; biofilm induced, macrophage-induced protein; downregulated upon treatment of biofilm with farnesol; present in exponential and	2	1253226	1253714
CJI97_001640	0.960901	0.936119	0.987883	0.775517	0.963056	orf19.6919	Protein of unknown function	2	1257266	1258186
CJI97_001641	0.951261	0.973363	0.952688	0.888406	0.987183	orf19.6921	have transcription factor activity, RNA polymerase I upstream control element sequence-specific binding activity and role in chromatin organization, transcription of nuclear large rRNA transcript from RNA polymerase I	2	1258213	1260111
CJI97_001642	0.915631	0.903626	1.03877	0.784615	0.969092	NBP2	Protein containing an SH3 domain; involved in vacuolar fusion in hyphae; mutants form multiple germ tubes; Spider biofilm induced	2	1260321	1260929
CJI97_001643	1.01134	1.13104	1.01118	0.82546	1.04812	GIR2	Ortholog of S. cerevisiae Gir2; transposon mutation affects filamentous growth	2	1261892	1262599
CJI97_001644	0.945055	0.992875	0.960506	0.821601	0.907224	orf19.5569	have role in maintenance of rDNA, mitotic sister chromatid segregation and chromosome, telomeric region, nuclear envelope, nuclear periphery localization	2	1262661	1263173
CJI97_001645	1.00023	1.04185	0.98624	0.897016	0.805202	BGL22	Putative glucanase; induced during cell wall regeneration	2	1267561	1269261
CJI97_001646	1.00136	1.07615	1.05352	0.857675	1.0091	orf19.7337	Protein with a nischarin related domain and leucine rich repeats; Spider biofilm induced	2	1270256	1272319
CJI97_001647	0.919274	0.910028	0.856023	0.874867	0.918891	orf19.7341	Protein of unknown function; flow model biofilm induced; ketoconazole-repressed	2	1272979	1273706
CJI97_001650	1.0454	1.05865	1.07829	0.900058	1.04535	AMO2	Protein similar to A. niger predicted peroxisomal copper amino oxidase; mutation confers hypersensitivity to toxic ergosterol analog; F-12/CO2 early biofilm induced	2	1274376	1276364
CJI97_001651	1.05114	1.14263	1.17046	0.998258	0.996255	orf19.7341.1	Protein of unknown function; Spider biofilm induced	2	1277501	1277974
CJI97_001652	0.974411	1.03243	0.9952	0.847357	1.04369	AXL1	Putative endoprotease; induced by alpha factor; transcript is upregulated in an RHE model of oral candidiasis and in clinical isolates from HIV+ patients with oral candidiasis	2	1279572	1281755
CJI97_001653	0.968074	1.00921	0.958346	0.899271	0.97278	orf19.6606	Protein of unknown function	2	1283150	1284166
CJI97_001654	1.00073	1.01089	1.03456	0.849313	1.01336	orf19.7343	have role in mRNA splicing, via spliceosome, snoRNA splicing and U4/U6 x U5 tri-snRNP complex localization	2	1284393	1285835
CJI97_001655	0.949404	0.968186	1.01423	0.815909	0.965384	orf19.7344	have DNA binding, chromatin binding, histone deacetylase activity	2	1286221	1288155
CJI97_001656	0.904587	0.941856	0.915881	0.84366	0.883791	orf19.2835	have SUMO activating enzyme activity, role in protein sumoylation and SUMO activating enzyme complex, cytosol localization	2	1288158	1289167
CJI97_001657	0.968027	1.09199	1.00652	0.847564	1.00671	SEC23	Putative GTPase-activating protein; regulated upon yeast-hypha switch; Spider biofilm repressed	2	1289462	1291705
CJI97_001658	1.05329	1.05239	0.978714	0.875448	1.04392	orf19.2104	have ATPase activator activity, chaperone binding activity, role in aerobic respiration, iron-sulfur cluster assembly, positive regulation of ATPase activity and mitochondrion localization	2	1292946	1293644
CJI97_001659	1.00621	1.05291	0.999538	0.860724	1.00224	CKB1	Regulatory subunit of protein kinase CK2 (casein kinase II), beta subunit; null mutants are hypersensitive to caspofungin and hydrogen peroxide medium	2	1293907	1294794
CJI97_001660	1.01538	1.0235	1.06488	0.949118	0.99121	orf19.2101	have protein anchor activity, role in protein insertion into ER membrane, retrograde vesicle-mediated transport, Golgi to ER and GET complex, mitochondrion localization	2	1295044	1295658
CJI97_001661	0.977797	1.00878	1.00373	0.879607	0.959062	HIR1	Component of the HIR complex, a nucleosome assembly factor involved in chromatin formation; involved in regulation of white-opaque switching frequency	2	1295700	1298542
CJI97_001662	1.05471	1.03831	1.01128	0.921197	0.979618	ARO8	Aromatic transaminase of the Ehrlich fusel oil pathway of aromatic alcohol biosynthesis; Rim101 independent alkaline induction; protein abundance affected by URA3 expression in CAI-4 strain; Gcn4-regulated; stationary	2	1298765	1300237
CJI97_001663	1.05019	1.05041	0.905188	0.889974	0.957097	CDH1	Protein involved in regulation of mitosis; similar to S. cerevisiae Cdh1, which is an APC/C component; transcriptionally induced by Mnl1 under weak acid stress	2	1300616	1302340
CJI97_001664	0.943456	1.03738	0.933509	0.880825	0.898539	orf19.2091	Putative NADH dehydrogenase; repressed by nitric oxide, Hap43p-repressed	2	1303757	1304488
CJI97_001665	1.02016	0.982486	0.987857	0.837738	0.958356	orf19.2092	Putative peroxisomal cystathionine beta-lyase; Gcn4p-regulated	2	1304920	1306134
CJI97_001666	1.06697	0.999892	0.998356	0.884217	0.911189	RFA1	Putative DNA replication factor A; RNA abundance regulated by cell cycle, tyrosol and cell density	2	1306456	1308297
CJI97_001667	0.948219	1.02168	0.993472	0.893421	0.931447	PDR6	Putative pleiotropic drug resistance regulatory protein 6; transcript regulated by Nrg1; induced by alpha pheromone in SpiderM medium	2	1308377	1311412
CJI97_001668	0.935631	0.999514	1.00167	0.844491	0.962914	orf19.2095	have role in negative regulation of transcription from RNA polymerase II promoter in response to iron and cytosol, nucleus localization	2	1312995	1315100
CJI97_001669	1.07161	1.09969	0.944698	0.9317	0.964393	ISA1	Putative mitochondrial iron-sulfur protein; alkaline repressed; induced in high iron; regulated by Sef1, Sfu1, Hap43; Spider biofilm induced	2	1315470	1316345
CJI97_001670	1.03596	0.946075	0.967257	0.827748	0.899491	SOD6	Copper-containing superoxide dismutase; gene family includes SOD1, SOD4, SOD5, and SOD6; gene may contain an intron; Hap43-repressed; flow model and rat catheter biofilm induced	2	1316544	1317434
CJI97_001671	0.922402	0.999648	0.98159	0.918688	0.932474	orf19.5522	Protein of unknown function	2	1317494	1317937
CJI97_001672	1.03538	1.1092	0.965943	0.909889	0.954133	orf19.5523	Protein of unknown function	2	1318037	1318678
CJI97_001673	0.901923	0.931438	0.892393	0.781904	0.867205	orf19.5524	Protein of unknown function	2	1318967	1319080
CJI97_001674	1.01094	0.980126	0.863647	0.838355	0.908404	MOB1	Putative mitotic exit network component; periodic mRNA expression, peak at cell-cycle G2/M phase	2	1319978	1320799
CJI97_001675	1.01424	1.03711	0.996456	0.916446	0.95946	orf19.5527	Protein with a predicted role in 5.8S rRNA processing; flow model biofilm induced	2	1320826	1322214
CJI97_001676	0.985299	1.09659	0.965816	0.890531	0.931716	SEC20	Essential protein; similar to S. cerevisiae Sec20p; depletion causes membrane accumulation and drug sensitivity; expression regulated by growth phase; O-mannosylation regulates proteolysis; does not complement S. cere	2	1322508	1323887
CJI97_001677	1.00685	1.0959	1.00152	0.872156	1.05351	orf19.5525	Putative oxidoreductase; protein levels affected by URA3 expression in CAI-4 strain background; Efg1, Efh1 regulated; Rgt1-repressed; protein present in exponential and stationary growth phase yeast; rat catheter biof	2	1323912	1324949
CJI97_001678	0.963502	1.00801	0.964889	0.898033	0.96343	NAB3	Putative nuclear polyadenylated RNA-binding protein; flucytosine repressed	2	1325311	1327467
CJI97_001679	0.980498	1.06915	1.00934	0.919215	0.978524	CDC37	Chaperone for Crk1p; interacts with Crk1p kinase domain and with Sti1p; putative phosphorylation site at Ser14; functional homolog of S. cerevisiae Cdc37p; likely to be essential for growth; regulated by Gcn2p and Gcn	2	1327519	1329012
CJI97_001680	0.90761	0.972095	0.933964	0.998193	0.898786	orf19.5532	Protein of unknown function; Spider biofilm induced	2	1329152	1329517
CJI97_001683	1.03664	1.02827	0.935072	0.858403	0.940965	orf19.5533	have guanyl-nucleotide exchange factor activity, ubiquitin binding activity	2	1330646	1332781
CJI97_001684	0.962677	0.998209	0.933692	0.887021	0.908494	TSM1	Putative transcription initiation factor TFIID subunit; transcript is upregulated in clinical isolates from HIV+ patients with oral candidiasis; Nrg1-regulated	2	1332901	1337595
CJI97_001685	0.988152	1.0575	0.931858	0.889212	0.924491	orf19.2137	have mitochondrion localization	2	1337902	1339314
CJI97_001686	1.00825	1.09375	1.03307	0.895951	0.98601	ILS1	Putative isoleucyl-tRNA synthetase, the target of drugs including the cyclic beta-amino acid icofungipen/PLD-118/BAY-10-8888 and mupirocin; protein present in exponential and stationary growth phase yeast cultures	2	1339938	1343180
CJI97_001687	0.988025	0.990283	0.922977	0.853117	0.953264	orf19.2143	have role in endocytic recycling and cytosol, endosome, nucleus localization	2	1343215	1346241
CJI97_001688	1.0411	1.07675	0.97442	0.90858	1.03343	GRP2	Methylglyoxal reductase; regulation associated with azole resistance; induced in core stress response or by oxidative stress via Cap1, fluphenazine, benomyl, by Hap43 or with long term fluconazole treatment; Spider bi	2	1346366	1347382
CJI97_001689	0.982796	0.933992	0.868319	0.850308	1.01231	orf19.4783	Protein of unknown function; induced during chlamydospore formation in both C. albicans and C. dubliniensis	2	1347859	1349253
CJI97_001690	0.967066	0.985308	0.888215	0.848036	0.871573	orf19.1729	Putative transcription factor with zinc finger DNA-binding motif	2	1349452	1349493
CJI97_001691	0.987518	1.0509	0.940437	0.834221	0.940772	KSP1	Putative serine/threonine protein kinase; mRNA binds She3 and is localized to hyphal tips; mutation confers hypersensitivity to amphotericin B	2	1351237	1353582
CJI97_001692	1.0194	1.01608	0.951725	0.858015	0.943989	orf19.4430	have ubiquitin binding activity, role in proteasome-mediated ubiquitin-dependent protein catabolic process and cytoplasm, nucleus localization	2	1354679	1356103
CJI97_001693	0.99066	1.06183	0.94361	0.880184	0.955194	orf19.4428	Protein of unknown function	2	1356179	1357315
CJI97_001694	0.95864	1.07399	1.03623	0.835556	0.963912	SKP1	Putative subunit D of kinetochore protein complex CBF3; regulated by Gcn4p; repressed in response to amino acid starvation (3-aminotriazole treatment)	2	1357640	1358134
CJI97_001695	1.07976	1.05238	0.952995	0.873741	0.969323	PEX3	Putative peroxisomal protein involved in targeting proteins into peroxisomes; possibly an essential gene, disruptants not obtained by UAU1 method	2	1358313	1359527
CJI97_001696	1.03722	1.04729	1.01694	0.950417	0.96072	PHO100	Putative inducible acid phosphatase; DTT-extractable and observed in culture supernatant in low-phosphate conditions; slight effect on murine virulence; virulence-group-correlated expression; N-glycosylated; F-12/CO2	2	1360981	1361985
CJI97_001697	1.17973	1.04775	1.01338	0.930598	0.881798	PHO100	Putative inducible acid phosphatase; DTT-extractable and observed in culture supernatant in low-phosphate conditions; slight effect on murine virulence; virulence-group-correlated expression; N-glycosylated; F-12/CO2	2	1363759	1364763
CJI97_001698	1.00447	1.07262	0.940758	0.913009	1.00156	orf19.4423	Putative glucosyltransferase; localized to the mitochondrial membrane	2	1365229	1367676
CJI97_001699	1.03673	1.05426	0.933212	0.877821	0.873646	IRE1	Putative protein kinase; role in cell wall regulation; mutant is hypersensitive to caspofungin; Spider biofilm induced	2	1368266	1371760
CJI97_001700	0.929175	1.04225	0.946645	0.865136	0.844222	orf19.5067	Predicted nuclear exosome-associated nucleic acid binding protein; rat catheter and Spider biofilm induced	2	1371811	1372440
CJI97_001701	1.00921	1.01889	0.972302	0.863671	0.883331	orf19.5066	Putative pre-60S pre-ribosomal particle subunit; essential gene; S. cerevisiae ortholog RRP17 is essential; Hap43p-induced; rat catheter biofilm induced	2	1372550	1372552
CJI97_001702	0.71088	0.755336	0.690003	0.648555	0.948793	ERD1	Putative membrane protein required for the retention of lumenal endoplasmic reticulum proteins; rat catheter biofilm induced	2	1374291	1375568
CJI97_001703	0.988835	1.04094	0.9102	0.816768	1.04778	MRPL3	Ribosomal protein of the large subunit, mitochondrial; repressed in core stress response; protein present in exponential and stationary growth phase yeast cultures	2	1376311	1377411
CJI97_001704	1.11487	1.16003	1.00913	0.947065	0.971301	ADE5,7	Phosphoribosylamine-glycine ligase and phosphoribosylformylglycinamidine cyclo-ligase; interacts with Vps34p; required for hyphal growth and virulence; flucytosine induced; not induced in GCN response, in contrast to	2	1378490	1380865
CJI97_001705	1.04898	1.13226	1.02176	0.915015	1.04935	GCS1	Gamma-glutamylcysteine synthetase; glutathione synthesis, required for virulence;induced in low iron, H2O2, Cd, or presence of human neutrophils; possibly adherence-induced; Spider and F-12/CO2 biofilm induced	2	1381604	1383865
CJI97_001706	1.03287	1.04879	0.9839	0.888323	1.04534	SMI1	Cell wall biosynthesis protein; Hap43, caspofungin-repressed; Cyr1-induced in hyphal cells; reduced biofilm cell wall glucan in mutant; possibly essential (UAU1 method); flow model biofilm induced	2	1384347	1385840
CJI97_001707	1.09805	1.02514	0.952676	0.938334	0.737183	orf19.5056	have enzyme regulator activity, ubiquitin protein ligase activity and role in anaphase-promoting complex-dependent catabolic process, chromatin assembly, positive regulation of ubiquitin protein ligase activity	2	1385996	1386695
CJI97_001708	0.982227	0.986513	0.915284	0.838255	0.956986	orf19.5054	Putative quinolinate phosphoribosyl transferase, involved in NAD biosynthesis; Hap43p-repressed gene	2	1387040	1387939
CJI97_001709	1.09496	1.07706	1.00958	0.93323	1.00091	orf19.5053	have acetyltransferase activity, chromatin binding activity	2	1388058	1388801
CJI97_001710	1.08684	1.1303	1.01916	1.00899	1.03951	orf19.5052	Protein of unknown function	2	1388805	1389950
CJI97_001711	1.00479	1.08924	1.00268	0.921866	0.994412	orf19.5051	with predicted protein heterodimerization activity	2	1391699	1393570
CJI97_001712	1.00735	1.05263	0.964859	0.90851	0.960595	MTO1	Putative mitochondrial protein; rat catheter biofilm induced	2	1393611	1395422
CJI97_001713	0.965166	1.07038	0.965865	0.860827	0.97313	orf19.5049	Putative U3-containing 90S preribosome processome complex subunit; Hap43-induced gene; rat catheter and Spider biofilm induced; F-12/CO2 early biofilm induced	2	1395739	1396632
CJI97_001714	0.991948	1.00768	0.94684	0.844205	0.937962	orf19.4713	Protein of unknown function	2	1396648	1399284
CJI97_001715	0.934589	1.07772	0.938321	0.884166	0.966914	ZCF4	Putative Zn(II)2Cys6 transcription factor	2	1399761	1400444
CJI97_001716	1.01188	1.01514	0.924302	0.856902	0.960732	HAP2	CCAAT-binding transcription factor; regulates low-iron induction of FRP1; in these conditions CBF comprises Hap43 and probably Hap2 and Hap3; possibly essential, disruptants not obtained by UAU1 method; Cap1-dependent	2	1400898	1401617
CJI97_001717	1.05434	1.04783	1.01521	0.902839	1.05933	orf19.1229	have nuclear export signal receptor activity, role in protein export from nucleus and nuclear membrane, nuclear periphery localization	2	1401875	1404835
CJI97_001718	1.1031	1.04803	1.10395	0.947717	1.00031	VRG4	GDP-mannose transporter; essential; required for glycosylation, hyphal growth; functional homolog of S. cerevisiae Vrg4p, which imports GDP-mannose from cytoplasm to Golgi for protein and lipid mannosylation; no mamma	2	1405056	1406075
CJI97_001719	1.0392	1.1748	1.09006	0.948914	1.03121	GAD1	Putative glutamate decarboxylase; alkaline, macrophage-downregulated gene; amphotericin B induced; induced by Mnl1 under weak acid stress; stationary phase enriched protein; rat catheter biofilm repressed	2	1408227	1409930
CJI97_001720	1.19044	1.23465	1.11115	0.979297	1.1838	orf19.1152	Protein of unknown function; induced in core stress response; Gcn2 and Gcn4 regulated; flow model biofilm induced; Spider biofilm induced	2	1410347	1411180
CJI97_001721	1.08576	1.07484	0.990444	0.916234	1.07326	orf19.4532	Protein of unknown function; present in exponential and stationary growth phase yeast cultures	2	1411213	1412217
CJI97_001722	1.10046	1.15134	1.11906	0.939592	1.0902	orf19.5728	Putative cytochrome P450; Spider biofilm induced	2	1412912	1414480
CJI97_001723	1.02365	0.962289	0.977791	0.87526	1.04549	orf19.4441	have DNA replication origin binding, single-stranded DNA binding activity	2	1414976	1416763
CJI97_001724	1.01537	1.08842	1.06336	0.918648	1.02791	SEC34	have protein transporter activity and role in CVT pathway, ER to Golgi vesicle-mediated transport, macroautophagy, pexophagy, retrograde transport, vesicle recycling within Golgi	2	1416898	1419324
CJI97_001725	1.038	1.03457	1.07274	0.886666	1.08331	VPS41	Protein similar to S. cerevisiae Vps41p, which is involved in vacuole organization and biogenesis; transposon mutation affects filamentous growth; regulated by Gcn4p; induced in response to amino acid starvation (3-am	2	1419671	1422658
CJI97_001726	0.844444	0.856321	0.861018	0.857579	1.0159	PET100	Chaperone that facilitates the assembly of cytochrome c oxidase; plasma membrane protein	2	1423500	1423565
CJI97_001728	0.911755	0.953227	0.960795	0.888251	0.995932	orf19.4864	have acylglycerol lipase activity, serine hydrolase activity, role in triglyceride metabolic process and endoplasmic reticulum, lipid particle, mitochondrial outer membrane, plasma membrane localization	2	1426863	1427771
CJI97_001729	1.12415	1.08815	1.13838	0.95677	1.11015	orf19.2552	Protein similar to S. cerevisiae Pmr1p; amphotericin B induced; previously merged with orf19.2553; unmerged from orf19.2553 in a revision of Assembly 21	2	1429989	1433327
CJI97_001730	0.986398	0.958876	1.0275	0.859628	1.08474	PTC1	Putative protein phosphatase of the Type 2C-related family (serine/threonine-specific), similar to S. cerevisiae Ptc1p; mutant shows virulence defect	2	1434144	1435187
CJI97_001731	1.03742	1.04604	1.06462	0.930432	1.09157	orf19.1158	Ortholog of S. cerevisiae Yft2 required for normal ER membrane biosynthesis; Hap43-repressed gene	2	1435300	1436082
CJI97_001732	1.14304	1.12518	1.05712	0.989111	1.13937	orf19.1159	pathway of sulfur assimilation; F-12/CO2 early biofilm induced; Spider biofilm induced	2	1437441	1438943
CJI97_001733	1.01323	1.09234	1.11236	0.94742	1.0741	orf19.1160	have COPII adaptor activity and role in ER to Golgi vesicle-mediated transport, fungal-type cell wall organization, protein glycosylation, protein retention in Golgi apparatus	2	1439003	1439650
CJI97_001734	1.0637	1.04589	1.09953	0.926286	1.03952	PLD1	Phospholipase D1; required for phosphatidic acid and for most diacylglycerol production; required for wild-type mouse virulence, but not rat oral virulence; mutant defect in hyphal growth on solid substrates; similar	2	1439782	1444854
CJI97_001735	1.07177	0.950261	0.959873	0.945046	0.930825	orf19.1162.1	have Golgi apparatus, endoplasmic reticulum localization	2	1445918	1446339
CJI97_001736	1.091	1.05511	1.14299	1.00727	0.993196	orf19.1163	with predicted GTP binding activity	2	1446747	1447892
CJI97_001737	0.946077	0.854957	0.938302	0.80026	0.917983	GAR1	Putative H/ACA snoRNP pseudouridylase complex protein; mutation confers hypersensitivity to tubercidin (7-deazaadenosine); macrophage/pseudohyphal-induced; Spider biofilm repressed	2	1448018	1448608
CJI97_001738	1.15769	1.0966	1.08176	0.973854	1.05127	CTA3	Protein similar to <i>S. cerevisiae</i> Ede1p, which is involved in endocytosis; activates transcription in 1-hybrid assay in S. cerevisiae	2	1450382	1450394
CJI97_001739	1.08462	0.989781	0.974548	0.946955	0.962765		Has domain(s) with predicted oxidoreductase activity and role in oxidation-reduction process	2	1454559	1455716
CJI97_001740	1.13392	0.96547	0.988165	0.887729	0.996562	orf19.1167	Ortholog(s) have sulfonate dioxygenase activity and role in sulfur compound catabolic process	2	1456040	1457197
CJI97_001741	1.11208	0.938237	0.976422	0.959751	1.03713	ZCF3	Zn(II)2Cys6 domain transcription factor; required for filamentous growth, resistance to rapamycin and flucytosine; possibly an essential gene, disruptants not obtained by UAU1 method; Hap43-repressed; Spider and flow	2	1458449	1459009
CJI97_001742	1.13645	1.04222	1.05741	1.02453	1.12671	orf19.5279	have structural constituent of ribosome activity and mitochondrial large ribosomal subunit localization	2	1460548	1460976
CJI97_001743	1.12959	1.07947	1.04252	0.981589	1.01989	MUP1	Putative high affinity methionine permease; alkaline upregulated by Rim101; Spider biofilm induced	2	1461343	1462974
CJI97_001744	1.16589	1.05896	1.0417	0.992197	1.04584	orf19.5281	Predicted essential RNA-binding G protein; ortholog an effector of mating response pathway in S. cerevisiae; mainly associated with nuclear envelope and ER; flow model and Spider biofilm repressed	2	1464038	1467643
CJI97_001745	1.15644	1.09612	1.06137	0.989543	0.986734	orf19.92	Protein with a predicted thioredoxin-like domain; Hap43-repressed; induced by prostaglandins	2	1468763	1472002
CJI97_001746	1.12946	1.07683	1.16953	0.956063	1.01779	CDC34	Putative ubiquitin-protein ligase; transcript regulated by Nrg1 and Tup1, and by Gcn2 and Gcn4; rat catheter biofilm induced	2	1474226	1474942
CJI97_001747	1.24781	1.10354	1.14566	0.996408	1.14224	orf19.6528	Protein of unknown function	2	1475333	1475746
CJI97_001748	1.26281	1.14175	1.05639	1.08052	1.09924	DBF4	Regulatory subunit of Cdc7p-Dbf4p protein kinase complex that acts as negative regulator of hyphal development; cell-cycle regulated periodic mRNA expression; S. cerevisiae ortholog is not cell-cycle regulated	2	1477155	1478840
CJI97_001749	1.19364	1.09813	1.14429	1.07765	1.04899	IFM1	Putative mitochondrial translation initiation factor; transcript regulated by Nrg1, Mig1, and Tup1	2	1479088	1481493
CJI97_001750	1.20388	1.15887	1.14429	1.05213	1.06842	orf19.5168	have role in maturation of SSU-rRNA and cytosol, nucleolus localization	2	1481638	1482960
CJI97_001751	1.18193	1.04033	1.04606	1.02856	1.03877	orf19.6527	of S. cerevisiae; colony morphology-related gene regulation by Ssn6; induced by Mnl1 under weak acid stress; possibly essential gene, disruptants not obtained by UAU1 method; Spider biofilm induced	2	1484408	1487281
CJI97_001752	1.19959	1.05546	1.03281	1.05093	1.06203	orf19.7131	Butyrobetaine dioxygenase, the fourth enzyme of the carnitine biosynthesis pathway	2	1487584	1488861
CJI97_001753	1.26761	1.09944	1.08683	1.03318	1.04998	SPT6	Putative transcription elongation factor; transposon mutation affects filamentous growth; transcript induced in an RHE model of oral candidiasis and in clinical isolates from oral candidiasis	2	1488936	1493261
CJI97_001754	1.1504	1.02927	1.11424	1.08482	0.99427	orf19.3742	Protein of unknown function; Spider biofilm induced; upregulated in a cyr1 null mutant	2	1493488	1494207
CJI97_001755	1.21553	1.08688	1.03434	1.04321	1.03732	orf19.3737	Protein with a Vps9 vacuolar protein sorting protein domain; Hap43-repressed; repressed by ciclopirox olamine; Spider biofilm induced	2	1494351	1496711
CJI97_001756	1.2507	1.14873	1.17336	1.13949	1.10985	orf19.4247	Protein of unknown function; rat catheter and Spider biofilm repressed	2	1497836	1498849
CJI97_001757	1.25392	1.11421	1.14345	0.978472	1.03108	BTS1	Putative geranylgeranyl diphosphate synthase; repressed by benomyl treatment; Spider biofilm induced	2	1498978	1500033
CJI97_001758	1.28142	1.19401	1.20192	1.13395	1.20612	orf19.3701	Protein of unknown function; mutants are viable; ortholog of S. cervisiae Art10, a protein of unknown function	2	1500444	1501820
CJI97_001759	1.26385	1.15293	1.14814	1.12279	1.01058		Protein of unknown function	2	1502426	1502875
CJI97_001760	1.28242	1.17185	1.13865	1.09473	1.15645	orf19.867	have superoxide-generating NADPH oxidase activity, role in apoptotic process, regulation of actin cytoskeleton organization and perinuclear endoplasmic reticulum, ribosome localization	2	1503619	1505472
CJI97_001761	1.25117	1.08926	1.13908	1.22128	1.06485	RBT1	Cell wall protein with similarity to Hwp1; required for virulence; predicted glycosylation; fluconazole, Tup1 repressed; farnesol, alpha factor, serum, hyphal and alkaline induced; Rfg1, Rim101-regulated	2	1506347	1506805
CJI97_001762	1.36745	1.28015	1.28999	1.16972	1.18054	SIT1	#N/A	2	1509112	1511136
CJI97_001763	1.4404	1.20513	1.21563	1.27542	1.19352	SAP3	Secreted aspartyl proteinase, acts in utilization of protein as nitrogen source; assessment of virulence role complicated by URA3 effects; regulated by growth phase; produced by opaque phase cells; alpha-pheromone rep	2	1512038	1513249
CJI97_001764	1.39587	1.30845	1.14667	1.20603	1.23204	orf19.6679	have cytosol, nucleus localization	2	1513365	1514228
CJI97_001765	1.2386	1.07568	1.11961	1.09793	1.17211	orf19.4240	have role in GPI anchor biosynthetic process, cellular manganese ion homeostasis and endoplasmic reticulum, fungal-type vacuole membrane localization	2	1515521	1516696
CJI97_001766	1.26325	1.16466	1.16884	1.16019	1.1194	orf19.1124.2	have diphthine synthase activity, role in peptidyl-diphthamide biosynthetic process from peptidyl-histidine and cytosol, nucleus localization	2	1516733	1517072
CJI97_001767	1.40102	1.238	1.23383	1.22475	1.29428	SIT1	#N/A	2	1519588	1521618
CJI97_001768	1.45186	1.23347	1.15152	1.23212	1.13158		Protein of unknown function	2	1521982	1523412
CJI97_001769	1.58182	1.36046	1.32434	1.32004	1.31772		Has domain(s) with predicted catalytic activity, lyase activity and role in metabolic process	2	1524681	1525571
CJI97_001770	1.42086	1.26478	1.26097	1.19831	1.12804		Has domain(s) with predicted DNA binding, DNA-binding transcription factor activity, RNA polymerase II-specific, zinc ion binding activity and role in regulation of transcription, DNA-templated, transcription, DNA-templated	2	1525779	1528073
CJI97_001771	1.43989	1.29776	1.24002	1.33837	1.14318		Protein of unknown function	2	1528723	1528929
CJI97_001772	1.48316	1.24063	1.22823	1.255	1.27406		Protein of unknown function	2	1529832	1531274
CJI97_001773	1.51018	1.29973	1.23623	1.27845	0.285713		Protein of unknown function	2	1531906	1533348
CJI97_001774	1.59408	1.35274	1.34049	1.25677	0		Has domain(s) with predicted catalytic activity, oxidoreductase activity	2	1533992	1535185
CJI97_001775	1.55298	1.3712	1.31729	1.26802	0	SAP3	Secreted aspartyl proteinase, acts in utilization of protein as nitrogen source; assessment of virulence role complicated by URA3 effects; regulated by growth phase; produced by opaque phase cells; alpha-pheromone rep	2	1536075	1537259
CJI97_001776	1.42617	1.28824	1.20862	1.25784	0		Has domain(s) with predicted oxidoreductase activity, oxidoreductase activity, acting on the aldehyde or oxo group of donors, NAD or NADP as acceptor activity and role in oxidation-reduction process	2	1538231	1539769
CJI97_001778	1.62091	1.51156	1.35995	1.38745	1.31122	IFF5	Putative GPI-anchored protein; adhesin-like protein; possibly an essential gene, disruptants not obtained by UAU1 method	2	1542900	1547027
CJI97_001779	1.20009	1.04858	0.985667	1.42196	0.857105	DIP5	Dicarboxylic amino acid permease; mutation confers hypersensitivity to toxic ergosterol analog; induced upon phagocytosis by macrophage; Gcn4-regulated; upregulated by Rim101 at pH 8; rat catheter and Spider biofilm i	2	1550934	1552661
CJI97_001780	1.49537	1.32891	1.27717	1.2761	1.19865		Has domain(s) with predicted transmembrane transporter activity, role in transmembrane transport and integral component of membrane, membrane localization	3	3345	4829
CJI97_001781	1.48795	1.35983	1.25847	1.29069	1.21226		Has domain(s) with predicted DNA-binding transcription factor activity, RNA polymerase II-specific, zinc ion binding activity, role in regulation of transcription, DNA-templated and nucleus localization	3	4884	6845
CJI97_001782	1.46741	1.39503	1.28569	1.31674	1.16677		Has domain(s) with predicted transmembrane transporter activity, role in transmembrane transport and integral component of membrane, membrane localization	3	7451	8935
CJI97_001783	1.49092	1.31312	1.26248	1.30591	1.18971	orf19.1664	Protein of unknown function; expression downregulated in an ssr1 null mutant	3	9724	12216
CJI97_001784	1.50858	1.24812	1.23447	1.18303	1.13569	SIT1	#N/A	3	15032	17056
CJI97_001785	1.4399	1.26945	1.15082	1.21679	1.16032	orf19.2445	Putative dicarboxylic amino acid permease; fungal-specific (no human or murine homolog); induced by alpha pheromone in SpiderM medium	3	17833	19491
CJI97_001786	1.42382	1.23053	1.16793	1.16732	1.11713	GIT3	Glycerophosphocholine permease; white cell specific transcript; fungal-specific; alkaline repressed; caspofungin, macrophage/pseudohyphal-repressed; flow model biofilm induced; Spider biofilm induced	3	19684	21306
CJI97_001787	1.46668	1.25448	1.14385	1.18179	1.12051		Protein of unknown function	3	23901	24374
CJI97_001788	1.34399	1.2264	1.08622	1.14321	1.15382	orf19.3139	Putative NADP-dependent oxidoreductase; Hap43-repressed; induced by benomyl treatment; oxidative stress-induced via Cap1; rat catheter biofilm repressed	3	24585	25646
CJI97_001789	1.36524	1.15331	1.03357	1.18436	1.05671	orf19.4771	Protein of unknown function; Spider biofilm induced	3	28137	29987
CJI97_001790	1.38584	1.22142	1.03506	1.11378	1.10273		Protein of unknown function	3	30210	30902
CJI97_001791	0.838781	0.770422	0.70085	0.74519	0.953214		Protein of unknown function	3	32565	32588
CJI97_001792	1.36948	1.10592	1.01609	1.18446	1.0509	orf19.4779	Putative transporter; slightly similar to the Sit1p siderophore transporter; Gcn4p-regulated; fungal-specific; induced by Mnl1p under weak acid stress	3	34466	36226
CJI97_001793	1.29531	1.12167	0.994342	1.04293	0.962478	HGT12	Glucose, fructose, mannose transporter; major facilitator superfamily; role in macrophage-induced hyphal growth; detected at germ tube plasma membrane by mass spectrometry; Snf3p-induced; 12 probable transmembrane seg	3	39212	40783
CJI97_001794	1.35338	1.11112	1.02179	1.07725	0.920894	HGT2	Putative MFS glucose transporter; 20 member C. albicans glucose transporter family; 12 probable membrane-spanning segments; expressed in rich medium with 2% glucose; rat catheter and Spider biofilm induced	3	41180	42165
CJI97_001795	1.24945	1.097	0.97306	1.05991	0.952215	orf19.7096	have fungal-type vacuole membrane, mitochondrion localization	3	46341	49427
CJI97_001796	1.47992	1.07742	1.04437	1.20906	1.0235	orf19.7097	Putative cytoplasmic RNA-binding protein; heterozygous null mutant exhibits hypersensitivity to parnafungin and cordycepin in C. albicans fitness test; Spider biofilm repressed	3	49555	50184
CJI97_001797	1.16373	1.09853	0.985965	1.06486	0.945699	orf19.7098	Putative protein of unknown function; Hap43-repressed; repressed by nitric oxide; Spider biofilm induced	3	50276	50908
CJI97_001798	1.28573	1.09503	0.996088	1.06981	0.859323		Protein of unknown function	3	52115	52519
CJI97_001799	1.20733	1.07926	0.945503	1.06549	0.953018		Protein of unknown function	3	53770	54609
CJI97_001800	1.33236	1.07261	0.994978	1.03193	0.906256	GRP1	Protein similar to dihydroflavonol-4-reductases	3	55541	56578
CJI97_001801	1.16981	0.985236	0.963932	1.05357	0.882481	CCC1	Manganese transporter; required for normal filamentous growth; mRNA binds She3, localized to hyphal tips; repressed by NO, alkaline pH; colony morphology-related regulation by Ssn6; regulated by Sef1, Sfu1, Hap43; Spi	3	57889	58800
CJI97_001802	1.19243	0.984891	0.905245	0.96916	0.882521	HGT4	Glucose and galactose sensor; fermentation, filamentation, virulence roles; 20-member glucose transporter family; extended C terminus; high-glucose repressed; macrophage induced; flow model biofilm repressed; Spider b	3	60160	62334
CJI97_001803	1.16787	1.00811	0.874122	0.963184	0.845862	orf19.5961	have role in proteasome regulatory particle assembly, proteolysis and cytosol, nucleus, proteasome regulatory particle localization	3	66010	66696
CJI97_001804	1.12941	0.922359	0.886938	0.922544	0.945568	NCE102	Non classical protein export protein; localized to plasma membrane; Hap43-induced gene; flow model biofilm induced; Spider biofilm induced	3	68502	69011
CJI97_001805	1.18903	0.974542	0.946156	0.980015	0.841272	KRE6	Essential beta-1,6-glucan synthase subunit; change in mRNA length, not abundance, at yeast-hypha transition; alkaline induced by Rim101, on cell wall regeneration; Spider biofilm induced; Bcr1-repressed in RPMI a/a bi	3	72553	74583
CJI97_001806	1.20566	1.01726	0.944998	1.00648	0.940407	KRE6	Essential beta-1,6-glucan synthase subunit; change in mRNA length, not abundance, at yeast-hypha transition; alkaline induced by Rim101, on cell wall regeneration; Spider biofilm induced; Bcr1-repressed in RPMI a/a bi	3	75349	77367
CJI97_001807	1.12745	0.986564	0.870731	0.95997	0.906829	CEM1	Protein similar to S. cerevisiae Cem1p, an acyl carrier protein involved in fatty acid biosynthesis; likely to be essential for growth, based on an insertional mutagenesis strategy	3	77482	78753
CJI97_001808	1.10604	0.930979	0.858804	0.859714	0.860401	orf19.5976	Protein of unknown function; ortholog of S. cerevisiae Urn1; downregulated by fluphenazine treatment, in azole-resistant strains that overexpress CDR1 and CDR2 or MDR1	3	79140	80426
CJI97_001809	1.17925	0.945333	0.848198	0.981337	0.888299	TRY4	C2H2 transcription factor; fluconazole-repressed; induced in ssr1 mutant; required for yeast cell adherence to silicone substrate; Spider biofilm induced	3	81959	82504
CJI97_001810	1.09537	1.03223	0.944659	0.972609	0.962199	orf19.349	have role in aerobic respiration, mRNA metabolic process and mitochondrial outer membrane localization	3	84558	86315
CJI97_001811	1.01789	0.897068	0.974119	0.920472	0.920354	PRE9	subunit of the 20S proteasome; transcript regulated by Mig1; flow model biofilm repressed	3	86860	87609
CJI97_001812	1.10872	0.984749	0.969698	1.02849	0.897375	orf19.351	Protein of unknown function	3	88091	88567
CJI97_001813	1.10052	1.03703	0.963379	0.924169	0.871608	orf19.352	Protein of unknown function	3	89079	90482
CJI97_001814	1.08305	0.925986	0.928869	0.938742	0.887751	ULP1	off proteins	3	90581	91624
CJI97_001815	1.17231	0.980639	0.984129	1.01533	0.98671	orf19.354	have aminopeptidase activity, role in protein processing, protein stabilization and extrinsic component of mitochondrial inner membrane, nucleus localization	3	91737	93275
CJI97_001816	1.09433	1.07908	1.06582	0.961685	1.03096	PHB1	Putative prohibitin; identified in detergent-resistant membrane fraction (possible lipid raft component); predicted N-terminal acetylation; Hap43p-repressed gene	3	93384	94223
CJI97_001817	1.15288	0.998243	0.998231	0.985572	1.00908	orf19.1308	family, major facilitator superfamily (MFS)	3	94574	96310
CJI97_001818	1.11303	1.03011	1.08238	1.00823	1.03914	orf19.5963	Putative prenyltransferase; essential gene in S. cerevisiae; Spider biofilm induced	3	97638	98468
CJI97_001819	1.13603	1.01111	1.08491	0.96863	0.992485	ARF2	Essential protein, putative ADP-ribosylation factor; involved in invasive growth; mutation confers hypersensitivity to Brefeldin A; Spider biofilm repressed	3	99866	100411
CJI97_001820	0.56067	0.52456	0.517162	0.508395	0.551682	RPL35	Ribosomal protein; downregulation correlates with clinical development of fluconazole resistance; colony morphology-related gene regulation by Ssn6; Hap43-induced; Spider biofilm repressed	3	100900	100902
CJI97_001821	1.02838	0.956953	0.967695	0.892149	0.976054	orf19.5965	have ubiquitin-ubiquitin ligase activity and role in ER-associated ubiquitin-dependent protein catabolic process, cellular response to ethanol, positive regulation of protein ubiquitination, protein ubiquitination	3	101696	104785
CJI97_001822	1.07121	0.949451	1.04395	0.915611	0.949152	ZCF23	Predicted Zn(II)2Cys6 transcription factor; ortholog of S. cerevisiae Gsm1; flow model biofilm induced	3	106594	107742
CJI97_001823	1.04974	1.0249	0.982676	0.930836	1.05593	GAP4	High-affinity S-adenosylmethionine permease; required for SAM-induced morphogenesis; hyphal induced; regulated by Hap43, Gcn2 and Gcn4; colony morphology-related gene regulation by Ssnp	3	110947	112722
CJI97_001824	1.06932	1.01699	1.02466	0.980223	0.980689	TAF145	Protein similar to S. cerevisiae Taf145p, a component of RNA polymerase II transcription factor TFIID; flucytosine repressed; likely to be essential for growth, based on an insertional mutagenesis strategy	3	112755	116171
CJI97_001825	1.01885	0.998324	1.00015	0.964922	0.965152	orf19.6194	Protein of unknown function	3	116421	117353
CJI97_001826	1.09517	1.04702	1.01231	0.908152	1.05401	orf19.6195	have 3'-5'-exoribonuclease activity	3	117838	119331
CJI97_001827	1.00825	0.973048	0.957548	0.913573	1.01317	orf19.6195	have 3'-5'-exoribonuclease activity	3	119831	121459
CJI97_001828	1.16524	1.06579	1.04066	0.960585	0.904964	orf19.6196	Component of the SWI/SNF and RSC chromatin remodeling complexes; suggested role in chromosome maintenance; Spider biofilm induced	3	121733	122095
CJI97_001829	1.02606	0.910594	0.925013	0.904078	0.914512	orf19.4455	Protein of unknown function; Spider biofilm induced	3	122654	123754
CJI97_001830	1.01793	0.999537	0.970861	0.876272	1.00482	RIA1	Putative translation elongation factor; genes encoding ribosomal subunits, translation factors, and tRNA synthetases are downregulated upon phagocytosis by murine macrophage	3	124099	127239
CJI97_001831	1.04053	0.935342	0.960049	0.951445	0.937182	orf19.4450.2	Protein of unknown function	3	127397	127648
CJI97_001832	1.00657	0.977698	0.941982	0.871432	0.92299	DHH1	Putative RNA helicase	3	128621	130261
CJI97_001833	0.957754	1.02378	0.93935	0.882649	0.936649	ADE4	Putative phosphoribosylpyrophosphate amidotransferase; flucytosine induced	3	131817	133421
CJI97_001834	1.02995	1.00188	0.882926	0.806176	1.02602	EGD1	Putative GAL4 DNA-binding enhancer protein; soluble protein in hyphae; biofilm induced; macrophage/pseudohyphal-induced; equal level of protein in exponential and stationary growth phase yeast cultures; Spider biofilm	3	133636	134100
CJI97_001835	1.00077	0.947164	0.930858	0.892352	0.897348		Has domain(s) with predicted transmembrane transporter activity, role in transmembrane transport and integral component of membrane localization	3	135675	137063
CJI97_001836	0.945847	0.91418	0.873115	0.840528	0.926831	orf19.672	have RNA binding, first spliceosomal transesterification activity, role in mRNA 5'-splice site recognition and U5 snRNP localization	3	137417	138982
CJI97_001837	1.02447	1.01637	0.922316	0.82593	0.892308	orf19.674	have U6 snRNA binding, pre-mRNA binding activity and role in mRNA cis splicing, via spliceosome, spliceosomal snRNP assembly	3	139093	139850
CJI97_001839	0.857373	0.903216	0.759566	0.845737	0.892183	orf19.675	Cell wall protein; induced in core stress response and core caspofungin response; iron-regulated; amphotericin B, ketoconazole, and hypoxia induced; regulated by Cyr1, Ssn6; induced in oralpharyngeal candidasis; Spide	3	146240	146830
CJI97_001840	1.0448	0.986947	0.956661	0.871058	0.969843	TNA1	Putative nicotinic acid transporter; detected at germ tube plasma membrane by mass spectrometry; transcript induced upon phagocytosis by macrophage; rat catheter biofilm induced	3	149061	150626
CJI97_001841	1.0228	1.03706	0.948986	0.935576	0.997462	CAT1	Catalase; resistance to oxidative stress, neutrophils, peroxide; role in virulence; regulated by iron, ciclopirox, fluconazole, carbon source, pH, Rim101, Ssn6, Hog1, Hap43, Sfu1, Sef1, farnesol, core stress response;	3	152645	154105
CJI97_001842	0.968681	1.01943	0.881562	0.874647	0.903391	orf19.6230	have GDP binding, RNA pyrophosphohydrolase activity, enzyme regulator activity, phosphodiesterase decapping endonuclease activity	3	156616	157809
CJI97_001843	1.01682	0.878814	0.848751	0.89247	0.922459	orf19.4738	have role in protein folding in endoplasmic reticulum and cell periphery, integral component of endoplasmic reticulum membrane localization	3	158012	159619
CJI97_001844	0.980488	0.951076	0.941645	0.859191	0.96762	MSS116	Putative DEAD-box protein; required for efficient splicing of mitochondrial Group I and II introns; Hap43-induced; rat catheter biofilm induced	3	159653	161500
CJI97_001845	0.97145	0.953946	0.866296	0.880845	0.842327	MSO1	Putative secretory protein involved in S. cerevisiae sporulation; repressed during pseudohyphal growth in the presence of lysed macrophages; Hap43-repressed; Spider biofilm induced	3	162509	163099
CJI97_001846	1.00961	1.00082	0.885848	0.85156	0.962726	ARG5%2C6	activity; Gcn4 regulated; alkaline repressed; Spider biofilm induced	3	163386	165971
CJI97_001847	0.974705	0.954233	0.822203	0.896654	0.934602	orf19.4792	Protein with a regulator of G-protein signaling domain; Plc1-regulated; Spider biofilm induced; rat catheter biofilm repressed	3	168082	169596
CJI97_001848	0.954239	0.952308	0.839815	0.857095	0.899326	orf19.4795	Protein of unknown function; Sef1-, Sfu1-, and Hap43 regulated; Spider biofilm induced	3	170936	174979
CJI97_001849	1.06058	1.03276	0.966466	0.861162	0.904559	orf19.4793	Putative ribosome-associated protein; ortholog of S. cerevisiae Tma16; Hap43-induced gene; Spider biofilm induced	3	175024	175554
CJI97_001850	1.0148	0.985456	0.941805	0.952137	0.891341	orf19.4796	Putative eIF-4E-binding repressor of CAP-dependent translation; stationary phase enriched protein	3	176550	177044
CJI97_001851	1.02112	1.02291	0.933843	0.844871	0.911194	orf19.4798	have role in establishment of protein localization to plasma membrane and mitochondrion, plasma membrane localization	3	177187	179808
CJI97_001852	0.988971	0.942125	0.866597	0.864868	0.815905		Protein of unknown function	3	181811	182155
CJI97_001853	1.00685	0.934435	0.955637	0.823169	0.942687	TPT1	tRNA 2'-phosphotransferase; enzyme of tRNA splicing; functionally complements viability of S. cerevisiae tpt1 null mutant	3	184159	184788
CJI97_001854	1.01101	1.05998	0.872989	0.851253	1.03474	orf19.5433	have protein binding involved in protein folding activity, role in mitochondrial respiratory chain complex III assembly and mitochondrial matrix localization	3	185294	185650
CJI97_001855	0.919457	1.00954	0.929004	0.849566	0.906544	UTP8	Essential nucleolar protein; involved in tRNA export from the nucleus and ribosomal small subunit biogenesis; physically interacts with TAP-tagged Nop1; Spider biofilm induced	3	185855	188062
CJI97_001856	0.965625	0.978985	0.908743	0.844111	0.895916	VPS11	Protein involved in protein trafficking; putative role in vesicle-target membrane fusion; mutant lacks vacuole; role in hyphal growth, possibly via vacuole expansion into hypha; role in killing of and survival within	3	189064	192066
CJI97_001857	1.0072	1.02562	0.93899	0.864217	0.941624		Protein of unknown function	3	192224	193339
CJI97_001858	0.977788	0.915335	0.954013	0.868551	0.966084	orf19.3799	have role in ER-dependent peroxisome organization, endoplasmic reticulum inheritance, endoplasmic reticulum tubular network maintenance, nuclear pore complex assembly, response to endoplasmic reticulum stress	3	194325	195260
CJI97_001859	0.974648	0.904788	0.843666	0.83223	0.964468	orf19.3798	have tRNA (guanine-N7-)-methyltransferase activity, role in tRNA methylation and nucleolus, tRNA methyltransferase complex localization	3	195444	196349
CJI97_001860	0.964097	0.96352	0.97476	0.807093	0.886047	orf19.3797	have structural constituent of ribosome activity and mitochondrial large ribosomal subunit localization	3	196743	197525
CJI97_001861	0.984849	1.02997	0.924927	0.798552	0.974982	DCR1	Putative Dicer RNAse involved in RNA interference, similar to S. cerevisiae Rnt1p but orthologous to S. castellii Dcr1p, which is not conserved in S. cerevisiae	3	198208	199716
CJI97_001862	0.933884	0.928278	0.841319	0.843154	0.932071		Protein of unknown function	3	200206	201675
CJI97_001864	1.05277	1.04055	0.914219	0.91002	1.04439	ARX1	Putative ribosomal large subunit biogenesis protein; repressed in core stress response; repressed by prostaglandins	3	204075	205775
CJI97_001865	1.0452	1.0374	0.884278	0.861952	1.01286	BMH1	Sole 14-3-3 protein in C. albicans; role in hyphal growth; possibly regulated by host interaction; localizes to yeast-form cell surface, not hyphae; alternatively spliced 5' UTR intron; Spider biofilm repressed	3	208035	208802
CJI97_001866	1.02452	1.02161	0.968173	0.896022	0.936809	CDC12	Septin; essential for viability; forms ring at sites of cell division and also forms filaments in mature chlamydospore; filamentous growth induced; regulated by Nrg1, Tup1, tyrosol and cell density; rat catheter biofi	3	210323	211483
CJI97_001867	0.930639	0.977478	0.968861	0.903482	0.965278	ARO80	Zn(II)2Cys6 transcription factor; transcriptional activator of aromatic amino acid catabolism; regulator of aromatic alcohol biosynthesis via the Ehrlich pathway; mutant is viable	3	212616	215363
CJI97_001868	0.97571	0.963919	0.970201	0.88091	0.936574	PHM5	have endopolyphosphatase activity, exopolyphosphatase activity, role in polyphosphate catabolic process and cytosol, fungal-type vacuole membrane, nucleus localization	3	215401	217341
CJI97_001869	1.01599	1.03968	1.04489	0.866972	1.01923	YOX1	Putative homeodomain-containing transcription factor; transcriptional repressor; periodic mRNA expression, peak at cell-cycle G1/S phase	3	219000	220259
CJI97_001870	1.04734	0.989044	0.948193	0.90323	1.04554	TIF34	Putative translation initiation factor eIF3, p39 subunit; mutation confers hypersensitivity to roridin A, verrucarin A; downregulated upon phagocytosis by murine macrophages; Spider biofilm repressed	3	220411	221472
CJI97_001871	1.07026	1.02071	1.06874	0.89881	1.11558	orf19.2966	Predicted dienelactone hydrolase domain; clade-associated gene expression; farnesol-downregulated; rat catheter biofilm repressed	3	221838	222647
CJI97_001872	0.927364	0.969276	1.01158	0.781416	0.901792	orf19.2965	Putative guanyl-nucleotide exchange factor; Spider biofilm repressed	3	224347	225396
CJI97_001873	0.992284	0.903024	0.996322	0.85798	1.03969	orf19.5616	Protein of unknown function	3	225726	226643
CJI97_001875	0.885355	0.952467	0.939502	0.780497	0.947229	orf19.2253	Protein of unknown function; expression regulated by white-opaque switch; repressed by alpha pheromone in SpiderM medium; Spider biofilm induced	3	227778	228644
CJI97_001876	0.97932	0.992856	0.979401	0.867605	0.941374	orf19.2253	Protein of unknown function; expression regulated by white-opaque switch; repressed by alpha pheromone in SpiderM medium; Spider biofilm induced	3	229802	231271
CJI97_001877	0.919352	0.968833	0.981123	0.842943	0.991838	orf19.1964	Protein of unknown function; repressed by fluphenazine treatment; induced by benomyl treatment and in an RHE model; regulated by Nrg1, Tup1	3	231841	233223
CJI97_001878	0.856131	0.896535	0.860378	0.738614	0.856316	CTF8	Putative kinetochore protein with a predicted role in sister chromatid cohesion; repressed during the mating process; flow model biofilm induced	3	233900	234337
CJI97_001879	1.02019	1.0471	1.02682	0.831474	0.949579	orf19.577	Predicted protein tyrosine phosphatase; rat catheter biofilm induced	3	234361	236280
CJI97_001880	1.00956	1.01688	1.07876	0.851441	1.00828	VPS22	trafficking; required for processing of Rim8p; Hap43p-repressed gene	3	237265	237975
CJI97_001881	0.967984	0.970277	0.954079	0.834998	0.96679	orf19.6297	have pseudouridine synthase activity, role in mRNA pseudouridine synthesis, tRNA pseudouridine synthesis and cytosol, nucleus localization	3	237979	239247
CJI97_001882	0.915834	0.96288	0.997794	0.838194	0.955212	SPB4	Putative ATP-dependent RNA helicase; flucytosine repressed; Spider biofilm induced	3	239382	241199
CJI97_001883	0.980377	0.995347	1.04042	0.873216	1.0027	orf19.4153	have NEDD8 activating enzyme activity, role in protein neddylation and cytosol, nucleus localization	3	241210	242754
CJI97_001884	0.987625	1.01178	0.9585	0.839376	0.985283	TRY3	RING-finger transcription factor; regulator of yeast form adherence; required for yeast cell adherence to silicone substrate; Spider biofilm induced	3	243085	244464
CJI97_001885	0.941683	0.956657	0.916749	0.817667	0.939599	NDE1	Putative NADH dehydrogenase; may act alternatively to complex I in respiration; caspofungin repressed; rat catheter biofilm induced; Spider biofilm repressed	3	245265	246929
CJI97_001886	0.832038	0.950228	0.99339	0.752475	0.916652	orf19.340	have role in ATP export, protein targeting to membrane, protein targeting to vacuole and ESCRT I complex, nucleus localization	3	247360	247875
CJI97_001887	0.882823	0.934956	0.975654	0.835891	0.979362	MBP1	Putative component of the MBF transcription complex involved in G1/S cell-cycle progression; non-periodic mRNA expression; predicted, conserved MBF binding sites upstream of G1/S-regulated genes	3	248339	250969
CJI97_001888	0.912416	1.05259	1.07438	0.776049	0.996171	EGD2	Nascent polypeptide associated complex protein alpha subunit; soluble protein in hyphae; macrophage/pseudohyphal-induced; protein level decrease in stationary phase cultures; GlcNAc-induced protein; Spider biofilm rep	3	253806	254336
CJI97_001889	0.965594	1.0072	1.03837	0.844669	1.0561	orf19.323	Putative haloacid dehalogenase; localized to plasma membrane	3	254930	259435
CJI97_001890	0.969322	0.950797	0.988988	0.862991	1.01577	orf19.325	Putative mRNA cleavage and polyadenlylation factor; heterozygous null mutant exhibits hypersensitivity to parnafungin and cordycepin in the C. albicans fitness test	3	259484	262393
CJI97_001892	0.884638	0.994762	1.04572	0.802882	1.00113	orf19.7197	Putative intranuclear transport and DNA replication mediator; heterozygous null mutant exhibits resistance to parnafungin in the C. albicans fitness test; Spider biofilm induced	3	262860	264848
CJI97_001893	0.905473	0.906935	1.05432	0.829965	1.01827	ERG5	double bond in the sterol side chain; transposon mutation affects filamentous growth	3	265429	266997
CJI97_001894	0.838845	0.872258	0.89949	0.725074	0.910513	GND1	6-phosphogluconate dehydrogenase; soluble in hyphae; farnesol, macrophage-induced protein; antigenic in mice; dual localization to cytosol and peroxisomes depends on alternative splicing; rat catheter and Spider biofi	3	267091	268561
CJI97_001895	1.00711	1.04552	1.08948	0.832175	1.06619	MET3	ATP sulfurlyase; sulfate assimilation; repressed by Met, Cys, Sfu1, or in fluconazole-resistant isolate; Hog1, caspofungin, white phase-induced; induced on biofilm formation, even in presence of Met and Cys; Spider, F	3	269896	271500
CJI97_001896	0.838613	0.866445	0.838183	0.742637	0.872771	orf19.6929	have acid phosphatase activity, protein tyrosine phosphatase activity, metal-dependent activity and cytosol, nucleus localization	3	273539	274060
CJI97_001898	0.754093	0.767989	0.847102	0.64677	0.882913	orf19.1730	HMG-box protein; Spider biofilm repressed	3	276449	276485
CJI97_001899	0.955592	1.00346	1.02134	0.835791	1.01954	UTP20	and parnafungin	3	277209	284600
CJI97_001900	0.941862	0.996396	1.08968	0.899951	0.559468	orf19.3158	have fungal-type vacuole membrane localization	3	284836	284850
CJI97_001901	1.01636	0.948363	1.05075	0.886346	1.05142		Protein of unknown function	3	287362	288079
CJI97_001902	0.959968	0.996462	1.08863	0.88288	1.06543	orf19.3154	have role in inner mitochondrial membrane organization and integral component of mitochondrial inner membrane localization	3	289077	290252
CJI97_001903	0.890712	0.919771	0.974774	0.760644	1.03676	MSS4	Phosphatidylinositol-4-phosphate 5-kinase; activity induced by phosphatidic acid (Pld1 product); macrophage/pseudohyphal-repressed; mRNA binds to She3, localized to yeast cell buds and hyphal tips; Hap43-induced; Spid	3	290371	292281
CJI97_001904	0.945555	0.940358	1.03928	0.832529	0.985094	orf19.158	Ortholog of S. cerevisiae Apd1; required for normal localization of actin patches and normal tolerance of sodium ions and hydrogen peroxide; Hap43-induced; Spider biofilm induced	3	293895	294806
CJI97_001905	0.94385	0.948619	1.03479	0.776632	0.981193	orf19.2516	with predicted role in cell redox homeostasis	3	294835	295899
CJI97_001906	0.985545	1.01783	0.980947	0.880559	1.05154	AYR1	Putative oxidoreductase; transcriptionally induced by interaction with macrophage; rat catheter biofilm repressed	3	296988	297860
CJI97_001907	0.903883	1.03213	1.02044	0.797097	0.995176	orf19.6166	Protein of unknown function	3	297893	299929
CJI97_001908	1.04131	1.04414	1.08452	0.888066	1.0522	KGD1	Putative 2-oxoglutarate dehydrogenase; regulated by Efg1 under yeast but not hyphal growth conditions; transcript induced in an RHE model of oral candidiasis; stationary phase enriched protein; Hap43-repressed; rat ca	3	300054	303101
CJI97_001909	1.00206	0.940446	1.08558	0.846637	1.14397	PAM17	involved in protein import into mitochondrial matrix	3	304115	304729
CJI97_001910	0.998457	1.04643	1.03066	0.858808	1.0389	orf19.239	Putative ATP-dependent helicase; induced by nitric oxide	3	305573	309388
CJI97_001911	0.957264	1.08442	1.0964	0.860988	1.00144	CCP1	Cytochrome-c peroxidase N terminus; Rim101, alkaline pH repressed; induced in low iron or by macrophage interaction; oxygen-induced activity; regulated by Sef1, Sfu1, and Hap43; Spider biofilm induced; rat catheter bi	3	309969	311039
CJI97_001912	1.02576	1.12984	1.10889	0.960621	1.12348	RPL9B	Ribosomal protein L9; repressed upon phagocytosis by murine macrophages; repressed by nitric oxide; protein levels decrease in stationary phase; Hap43-induced; Spider biofilm repressed	3	311917	312492
CJI97_001913	0.926503	1.04075	1.05737	0.856628	0.998624	PHA2	Putative prephenate dehydratase; Hap43p-repressed gene; expression downregulated in an ssr1 null mutant	3	312911	312955
CJI97_001914	0.998809	1.03645	0.981595	0.850536	1.00215	HRT1	Ortholog of S. cerevisiae Hrt1; component of a nuclear ubiquitin-protein ligase complex involved in cell cycle control; induced by hydroxyurea; Spider biofilm induced	3	313898	314323
CJI97_001915	0.979364	0.995315	1.04825	0.88097	1.09953	MED7	Subunit of the RNA polymerase II mediator complex	3	314584	315195
CJI97_001916	1.02415	1.06187	1.05637	0.857623	1.08066	APL2	Phosphorylated protein of unknown function; mutation confers hypersensitivity to toxic ergosterol analog	3	315347	317587
CJI97_001917	0.837427	0.955639	0.844332	0.71946	0.866137	orf19.3448	Protein of unknown function; ketoconazole-repressed	3	319220	319555
CJI97_001918	0.912702	0.930024	1.0319	0.832142	1.04604	orf19.3446	have Ran GTPase binding activity, role in protein import into nucleus and nucleus localization	3	319605	320153
CJI97_001919	1.06939	1.07789	1.08172	0.861743	1.05885	HOC1	Protein with similarity to mannosyltransferases; similar to S. cerevisiae Hoc1p and C. albicans Och1p	3	320664	321839
CJI97_001920	1.07303	1.117	1.10108	0.897957	1.09271	LYS9	Saccharopine dehydrogenase; lysine biosynthesis; soluble protein in hyphae; amphotericin B repressed; Gcn4-regulated; colony morphology-related gene regulation by Ssn6; protein present in exponential and stationary gr	3	322321	323658
CJI97_001921	0.99661	0.929582	1.0787	0.819969	1.00471	orf19.7449	have role in mitochondrial genome maintenance, plasmid maintenance and cytosol, mitochondrion localization	3	323708	325159
CJI97_001922	1.04749	1.01985	1.04607	0.895513	1.07292	LIP1	Secreted lipase, member of a lipase gene family whose members are expressed differentially in response to carbon source and during infection; may have a role in nutrition and/or in creating an acidic microenvironment	3	326148	327731
CJI97_001924	0.941329	0.970188	0.988246	0.799164	1.06908	orf19.3438	have chaperone binding activity, role in ER-associated ubiquitin-dependent protein catabolic process, protein folding in endoplasmic reticulum, response to unfolded protein and endoplasmic reticulum lumen localization	3	330557	331648
CJI97_001925	1.13761	1.11965	1.10107	0.913723	1.0453	orf19.3447	have mannosyltransferase activity and role in ER-associated ubiquitin-dependent protein catabolic process, GPI anchor biosynthetic process, protein processing	3	331719	333059
CJI97_001926	1.05036	1.09167	1.19123	0.866874	1.1045	OPI3	Phosphatidylethanolamine N-methyltransferase; phosphatidylcholine biosynthesis; downregulation correlates with clinical development of fluconazole resistance; amphotericin B, caspofungin repressed; Hap43-induced; Spid	3	333944	334561
CJI97_001927	0.962061	0.982102	1.02011	0.812314	0.990569	orf19.7445	vesicles; regulated by Sef1, Sfu1, and Hap43; Spider biofilm induced	3	334758	335714
CJI97_001928	1.036	1.04637	1.1146	0.86016	1.00535	orf19.7444	have cytoplasm, holo TFIIH complex localization	3	336976	337827
CJI97_001929	1.02689	1.0555	1.08295	0.94134	1.01448	orf19.7443	Protein of unknown function	3	337924	338445
CJI97_001930	0.977799	0.911731	1.02823	0.897772	1.01561	orf19.7442	Protein of unknown function	3	338449	339210
CJI97_001931	0.992244	0.970523	1.03218	0.883911	1.12097	orf19.7441	have role in lipid homeostasis, nuclear envelope organization and cell periphery, endoplasmic reticulum, nuclear envelope localization	3	340136	340939
CJI97_001932	0.970276	0.918712	0.971463	0.800941	1.04225		Ortholog of Candida guilliermondii ATCC 6260 : PGUG_04232 and Candida lusitaniae ATCC 42720 : CLUG_04192	3	341620	343794
CJI97_001934	1.07445	1.05025	1.09348	0.923256	1.07379	UBA1	Ubiquitin-activating enzyme; protein level decreases in stationary phase cultures	3	347753	350809
CJI97_001935	1.02316	0.986237	1.00401	0.874432	1.007	orf19.1392	activity, unfolded protein binding activity	3	351928	354102
CJI97_001936	1.10829	1.10603	1.08557	0.93028	0.985301	PMI1	Phosphomannose isomerase; cell wall biosynthesis enzyme; drug target; functional homolog of S. cerevisiae, E. coli phosphomannose isomerase; Gcn4-regulated; induced on adherence to polystyrene, phagocytosis; 3-AT, Spi	3	355149	356468
CJI97_001937	1.09624	1.15638	1.04658	0.808766	1.1103	orf19.1389	binding activity, role in mRNA metabolic process and cytoplasm localization	3	356648	357232
CJI97_001938	1.03838	1.069	1.03862	0.91858	1.0014	orf19.1388	Putative 66S pre-ribosomal particle component; Hap43-induced; F-12/CO2 early biofilm induced	3	357455	358096
CJI97_001939	1.00947	0.983726	1.07953	0.914986	0.950536	orf19.1387	have 4 iron, 4 sulfur cluster binding, ATPase activity, role in iron-sulfur cluster assembly, tRNA wobble uridine modification and Nbp35-Cfd1 ATPase complex localization	3	358195	359049
CJI97_001940	0.983762	1.0286	1.02237	0.882227	1.03463	orf19.1386	have SNAP receptor activity and role in ER to Golgi vesicle-mediated transport, retrograde vesicle-mediated transport, Golgi to ER, vesicle fusion	3	359944	360381
CJI97_001941	1.09361	1.06906	1.02356	0.913844	1.0695	orf19.1383	Protein of unknown function; induced by alpha pheromone in SpiderM medium	3	360446	362299
CJI97_001942	0.999786	0.947979	0.987271	0.807471	0.945949	orf19.1381	Ortholog of S. cerevisiae/S. pombe Lsb5; predicted role in actin cortical patch localization, actin filament organization, endocytosis; flow model biofilm induced; Spider biofilm repressed	3	362599	364080
CJI97_001943	1.01401	1.04886	1.00827	0.879157	1.04428	SUP35	Translation factor eRF3; shows prion-like aggregation in some, not all, studies; partially complements S. cerevisiae sup35 mutant translation defect; species barrier with S. cerevisiae Sup35p prion; gene not regulated	3	365542	367671
CJI97_001944	1.05669	1.09092	1.01253	0.875531	1.01411	IPK2	Putative inositol polyphosphate multikinase; moderately induced at 42 deg	3	367712	368722
CJI97_001945	0.9845	1.00437	0.954993	0.840574	0.921175	SSO2	Plasma membrane t-SNARE; involved in fusion of secretory vesicles at the plasma membrane	3	370642	371526
CJI97_001946	1.12252	1.07048	1.03182	0.911691	1.05698	FCY21	High affinity, high capacity, hypoxanthine-adenine-guanine-cytosine/H+ symporter; similar to S. cerevisiae Fcy2; mutation confers resistance to 5-fluorocytosine (5-FC); flow model biofilm induced	3	372793	374331
CJI97_001947	1.05449	1.04771	1.0139	0.925408	0.953722	orf19.6610	have microtubule plus-end binding, structural constituent of cytoskeleton activity	3	374506	377013
CJI97_001948	1.09762	1.09623	1.02226	0.905863	0.960649	orf19.6612	Putative mitochondrial protein; Hap43p-induced gene	3	377350	378117
CJI97_001949	1.00529	0.960657	0.893634	0.861829	1.01173	orf19.7345	have ATP binding activity and cytosol, nucleus localization	3	378442	379287
CJI97_001950	1.14112	1.08998	0.9935	0.97933	0.929381	PRE3	Putative beta-1 proteasome subunit; macrophage-induced protein; regulated by Gcn2p and Gcn4p; GlcNAc-induced protein	3	379434	380087
CJI97_001951	1.09891	0.960791	1.02351	0.847021	0.920547		Protein of unknown function	3	380523	381137
CJI97_001952	1.07105	1.03635	0.907201	0.865262	0.9142	OYE2	Putative NAPDH dehydrogenase; induced by nitric oxide; Spider biofilm induced	3	382473	383699
CJI97_001953	1.03818	0.970452	0.954818	0.837329	0.973792	orf19.6990	localization	3	384137	384967
CJI97_001954	0.973615	1.06243	0.967997	0.824377	0.848305	orf19.6989	Putative U2 snRNP-associated protein; Spider biofilm induced	3	385553	385909
CJI97_001955	1.06958	1.05264	0.932449	0.889575	0.902432	OST1	Alpha subunit of the oligosaccharyltransferase complex of the ER lumen; catalyzes asparagine-linked glycosylation of newly synthesized proteins; Spider biofilm repressed	3	386139	387551
CJI97_001956	1.07089	1.06847	0.925431	0.932356	0.955335	YPF1	Ortholog(s) have aspartic endopeptidase activity, intramembrane cleaving activity and role in cellular response to starvation, proteolysis involved in cellular protein catabolic process	3	390049	391716
CJI97_001957	1.0475	1.00256	0.950784	0.881317	0.964186	OYE2	Putative NAPDH dehydrogenase; induced by nitric oxide; Spider biofilm induced	3	392321	393556
CJI97_001958	1.02467	1.04795	0.904572	0.899184	0.941623	DNM1	Putative dynamin-related GTPase; transcript upregulated inbRHE model of oral candidiasis; transcript regulated by Nrg1, Mig1, and Tup1	3	394425	396944
CJI97_001959	1.04969	1.04707	1.0022	0.819387	0.856461		Has domain(s) with predicted flap-structured DNA binding activity and role in double-strand break repair via single-strand annealing, removal of nonhomologous ends	3	396985	397608
CJI97_001961	0.990392	0.950626	0.874479	0.796554	0.860415		Ortholog of C. parapsilosis CDC317 : CPAR2_102920, Candida tenuis NRRL Y-1498 : CANTEDRAFT_127364, Debaryomyces hansenii CBS767 : DEHA2B10076g and Pichia stipitis Pignal : PICST_29713	3	400931	400950
CJI97_001963	1.08872	1.03528	0.938566	0.857401	1.01868	orf19.1306	have cytosol, nucleus localization	3	404570	405580
CJI97_001964	1.12269	1.06466	0.975752	0.871763	0.979739	FAS2	Alpha subunit of fatty-acid synthase; required for virulence in mouse systemic infection and rat oropharyngeal infection models; regulated by Efg1; fluconazole-induced; amphotericin B repressed; flow model and Spider	3	408086	413716
CJI97_001965	1.03305	1.02803	0.954455	0.860296	0.961287	SEC7	Putative guanine nucleotide exchange factor (GEF); mutation confers hypersensitivity to Brefeldin A; caspofungin repressed	3	414987	420533
CJI97_001966	0.807223	0.810065	0.752065	0.68438	0.704868	orf19.5943.1	Protein of unknown function; transcript upregulated in an RHE model of oral candidiasis; rat catheter and Spider biofilm repressed	3	420979	420996
CJI97_001967	0.976508	0.923822	0.811054	0.791905	0.82412	STB3	Putative SIN3-binding protein 3 homolog; caspofungin induced; macrophage/pseudohyphal-repressed; rat catheter biofilm induced	3	424458	425978
CJI97_001968	1.1151	1.0896	0.956051	0.925073	0.936107	CDC47	Phosphorylated protein described as having role in control of cell division; RNA abundance regulated by tyrosol and cell density; merged with orf19.201 in Assembly 20; unmerged from orf19.201 in a revision of Assembly	3	427106	429466
CJI97_001969	1.09098	1.07116	0.91485	0.823876	0.903399	orf19.201	Protein of unknown function; unmerged from orf19.202 in a revision of Assembly 21	3	429584	430321
CJI97_001970	1.0005	0.960881	1.02665	0.784417	0.961978	orf19.200	Putative nuclear RNA-binding protein; Spider biofilm repressed	3	430772	431314
CJI97_001971	1.04819	0.95305	0.946166	0.82265	0.936319		Has domain(s) with predicted oxidoreductase activity and role in oxidation-reduction process	3	431948	433123
CJI97_001972	1.05362	1.04102	0.977773	0.890298	0.94175		Has domain(s) with predicted metallopeptidase activity, zinc ion binding activity	3	433593	436226
CJI97_001973	1.10945	1.0876	0.959487	0.872602	0.950699	ASN1	Putative asparagine synthetase; soluble protein in hyphae; regulated by Rim101; decreased expression at pH 4 vs pH 8; protein detected during exponential and stationary phases of yeast-form growth	3	436357	438078
CJI97_001974	1.02806	1.04238	0.901105	0.954418	0.898448	orf19.213	have role in proteasome-mediated ubiquitin-dependent protein catabolic process and nuclear chromatin, nuclear periphery, proteasome regulatory particle, lid subcomplex, proteasome storage granule localization	3	439620	440303
CJI97_001975	1.04362	1.13502	0.986105	0.832653	0.962066	VPS28	ESCRT I protein sorting complex subunit; involved in Rim8 processing and proteolytic activation of Rim101, which regulates pH response; role in echinocandin, azole sensitivity	3	440468	441292
CJI97_001976	0.983943	0.98096	0.877504	0.797841	0.833433	orf19.210	have role in barrier septum assembly, positive regulation of GTPase activity, protein localization to bud neck and barrier septum, cell division site, cellular bud neck, cytosol localization	3	441673	442896
CJI97_001977	0.872737	0.993127	0.890923	0.843743	0.866744	DFG10	have role in dolichol biosynthetic process, dolichol-linked oligosaccharide biosynthetic process, polyprenol catabolic process, pseudohyphal growth and endoplasmic reticulum localization	3	443159	444013
CJI97_001978	1.04712	1.02175	0.917238	0.855307	0.962266		Protein of unknown function	3	444138	445973
CJI97_001979	1.11151	1.09115	0.972732	0.915	0.970381	FCY21	High affinity, high capacity, hypoxanthine-adenine-guanine-cytosine/H+ symporter; similar to S. cerevisiae Fcy2; mutation confers resistance to 5-fluorocytosine (5-FC); flow model biofilm induced	3	446114	447640
CJI97_001980	1.03713	1.03544	0.934704	0.929608	1.04906	NUO1	NADH-ubiquinone oxidoreductase subunit with roles in mitochondrial respiratory chain complex I assembly	3	449543	450160
CJI97_001981	1.0692	0.937464	0.863689	0.825471	0.88656	orf19.6605	have fungal-type vacuole, mitochondrion localization	3	451313	452158
CJI97_001982	0.99853	1.01325	0.86	0.745417	0.903899	orf19.6604	Ortholog of S. cerevisiae Pba1 that is involved in 20S proteasome assembly; upregulated in a cyr1 null mutant; contains a 5' UTR intron	3	452301	453101
CJI97_001983	1.07379	1.02819	0.906589	0.97358	0.948468	orf19.6602	have role in ubiquinone-6 biosynthetic process and mitochondrial inner membrane localization	3	454230	454973
CJI97_001984	1.23096	0.958806	0.91192	0.909071	0.940556	YKE2	Possible heterohexameric Gim/prefoldin protein complex subunit; role in folding alpha-tubulin, beta-tubulin, and actin; transcript induced by yeast-to-hypha switch; regulated by Nrg1, Tup1; Spider and flow model biofi	3	454999	455355
CJI97_001985	1.1059	1.07851	0.867198	0.91172	0.964184	orf19.6601	Protein of unknown function; rat catheter and flow model biofilm induced	3	456083	456790
CJI97_001986	0.998922	1.08963	0.881263	0.888687	0.943364	orf19.6600	have phosphatidic acid transporter activity and role in cardiolipin metabolic process, phospholipid translocation, positive regulation of phosphatidylcholine biosynthetic process	3	458076	458609
CJI97_001987	1.07181	1.09205	0.916652	0.883127	0.962602	orf19.7566	Predicted amino acid transport domain; transcript upregulated in clinical strains from HIV+ patients with oral candidiasis; alkaline upregulated by Rim101; rat catheter, Spider and flow model biofilm induced	3	461115	462821
CJI97_001988	1.11272	1.02431	0.997799	0.889421	0.96406	orf19.6979	have role in cellular manganese ion homeostasis, mitochondrion organization and endoplasmic reticulum, fungal-type vacuole membrane localization	3	463847	465997
CJI97_001989	1.07461	0.995184	0.891712	0.861671	0.956701	orf19.6980	with predicted ATP binding, protein kinase activity, protein tyrosine kinase activity and role in protein phosphorylation	3	467361	469097
CJI97_001990	1.01356	0.984758	0.843708	0.943761	0.914528	orf19.6981	have endoplasmic reticulum localization	3	469455	471074
CJI97_001991	1.01028	1.04711	0.92837	0.897818	0.889836	orf19.6982	have ribosome binding activity, role in mitochondrial translational initiation and mitochondrion localization	3	471112	472155
CJI97_001992	0.94169	0.927968	0.803619	0.818891	0.887632	ASG1	Gal4p family zinc-finger transcription factor with similarity to S. cerevisiae Asg1p	3	472374	474959
CJI97_001993	0.997684	0.925075	0.887576	0.854738	0.938647	RIB1	Putative GTP cyclohydrolase II; enzyme of riboflavin biosynthesis; fungal-specific (no human or murine homolog); regulated by Sef1p-, Sfu1p-, and Hap43p	3	476370	477344
CJI97_001994	1.15966	0.993185	0.90101	0.871531	0.946394	orf19.4758	Putative reductase or dehydrogenase; Hap43-repressed gene; alkaline repressed	3	479818	480477
CJI97_001995	1.05255	1.06389	0.976181	0.900462	0.977456	CDR4	Putative ABC transporter superfamily; fluconazole, Sfu1, Hog1, core stress response induced; caspofungin repressed; fluconazole resistance not affected by mutation or correlated with expression; rat catheter and flow	3	481691	486100
CJI97_001996	1.01489	0.961323	0.906437	0.8199	0.885458	orf19.834	have carbohydrate binding, mannosyl-oligosaccharide 1,2-alpha-mannosidase activity and role in endoplasmic reticulum mannose trimming, mannose trimming involved in glycoprotein ERAD pathway	3	486864	489314
CJI97_001997	1.02907	1.07876	0.979748	0.849192	0.946338	BAT21	Putative branched chain amino acid aminotransferase; regulated by Gcn4, Gcn2; induced in response to amino acid starvation (3-aminotriazole treatment); early-stage flow model biofilm formation	3	490124	491242
CJI97_001998	0.984308	1.03665	0.84519	0.787932	0.866924	HYM1	Protein of RAM cell wall integrity signaling network; involved in regulation of Ace2 activity and cellular morphogenesis; role in cell separation, azole sensitivity; required for hyphal growth	3	491329	492333
CJI97_001999	1.01795	1.0012	0.93562	0.824533	0.909694	VPS36	ESCRT II protein sorting complex subunit; involved in Rim8 processing and proteolytic activation of Rim101, which regulates pH response; role in uptake of Histatin-5 into vacuole	3	493356	495281
CJI97_002000	1.06539	1.04224	0.922022	0.877813	0.962286	DUR3	High affinity spermidine transporter; expression is induced by urea; fungal-specific (no human or murine homolog); not required for virulence in a mouse intravenous model	3	495750	497927
CJI97_002001	1.097	1.07051	0.951041	0.888238	0.999804	DUR1%2C2	Urea amidolyase; hydrolyzes urea to CO2; use of urea as N source and for hyphal switch in macrophage; regulated by Nrg1/Hap43; required for virulence; promotes mouse kidney and brain colonization; rat catheter and flo	3	499008	504497
CJI97_002002	1.06009	1.0089	0.975256	0.844269	0.896247	HAT1	Hat1-Hat2 histone acetyltransferase complex subunit; involved in DNA damage repair and morphogenesis; mutations cause constitutive pseudohyphal growth, white to opaque switch, caspofungin sensitivity; rat catheter, Sp	3	505131	506378
CJI97_002003	1.04381	0.991563	1.00761	0.892258	0.986729	PIL1	Eisosome component; predicted role in endocytosis; echinocandin-binding protein; localizes to cell surface of hyphae, but not yeast-form cells; Hap43, YNB biofilm induced; rat catheter biofilm repressed	3	507377	508300
CJI97_002004	1.10909	1.1036	1.03299	0.897765	0.939227	orf19.776	have chromatin binding activity and role in meiotic sister chromatid cohesion, protein localization to chromosome, centromeric region, reciprocal meiotic recombination, synaptonemal complex assembly	3	508475	510016
[truncated: 3,429 more rows]

## Sheet: NCBI_CNVs
Copy number variation analysis of ALS4 gene for 1156 C. auris strains (sequences retrieved from the NCBI database)
[truncated: 1,160 more rows]
