# Supplementary material for: Clinical isolates of Candida auris with enhanced adherence and biofilm formation due to genomic amplification of ALS4
Source: PLoS Pathog. 2023 Mar 13;19(3):e1011239. doi: 10.1371/journal.ppat.1011239 (PMC10035925; doi:10.1371/journal.ppat.1011239)
Supplement: S3 Dataset — (XLSX) [file ppat.1011239.s003.xlsx]

## Sheet: DEG
Differentially expressed genes between strain the nonaggregative/yeast-form strain SJ01 and aggregating-form strain SJ02.
			Yeast form			aggregate form
C. auris GENE ID	log2(/Aggregate/Yeast)	FDR	SJ01-1	SJ01-2	SJ01-3	SJ02-1	SJ02-2	SJ02-3	C. albicans GENE ID	Annotation
B9J08_004895	8.67286	2.12185e-11	0	0	0	77.792	74.6833	64.6335	B9J08_004895
B9J08_004112	8.64341	0	1265.76	1232.49	1290.46	503467	503433	509771	ALS4	GPI-anchored adhesin; role in adhesion, germ tube induction; growth, temperature regulated; expressed during infection of human buccal epithelial cells; repressed by vaginal contact; biofilm induced; repressed during
B9J08_001535	2.2989	2.03891e-47	133.85	102.093	145.726	618.131	706.006	560.51	CYB2	Putative cytochrome b2 precursor; induced in high iron; alkaline repressed; colony morphology-related gene regulation by Ssn6; Hap43-repressed; Spider biofilm induced
B9J08_003734	1.4135	6.45824e-49	491.753	476.787	493.361	1440.2	1193.94	1261.94	DIP5	Dicarboxylic amino acid permease; mutation confers hypersensitivity to toxic ergosterol analog; induced upon phagocytosis by macrophage; Gcn4-regulated; upregulated by Rim101 at pH 8; rat catheter and Spider biofilm induced
B9J08_003283	1.29218	4.94574e-134	2208.53	2037.66	2253.48	5605.23	5199.95	5123	orf19.1580	Protein of unknown function; Spider biofilm induced
B9J08_004161	1.2582	3.81809e-58	922.401	1029.36	976.188	2585.01	2169.8	2247.34	orf19.5728	Putative cytochrome P450; Spider biofilm induced
B9J08_004204	1.2049	0	16594.5	16049.7	16529.4	38359.9	38642.1	36361.1	JEN2	Dicarboxylic acid transporter; regulated by glucose repression; induced by Rgt1; disruptants not obtained by UAU1 method; rat catheter and Spider biofilm induced
B9J08_005497	1.19325	0	8902.97	9233.67	8914.74	20620.1	20477.2	20748.4	MAE1	Malic enzyme, mitochondrial; transcription regulated by Mig1, Tup1; colony morphology-related gene regulation by Ssn6; Hap43-repressed; Spider biofilm repressed
B9J08_000740	1.19071	0	8733.23	8910.55	8962.14	20274.3	20548.9	19909.2	GDH3	NADP-glutamate dehydrogenase; Nrg1, Plc1 regulated; hypha, hypoxia, Efg1-repressed; Rim101-induced at pH 8; GlcNAc, ciclopirox, ketoconazole induced; exp and stationary phase protein; Spider biofilm repressed; rat catheter biofilm induced
B9J08_005552	1.18074	0	14366.6	14025.8	14359.3	32565.4	33474	30878.9	orf19.5711	Putative phosphatidylinositol transfer protein; possibly an essential gene, disruptants not obtained by UAU1 method
B9J08_000363	1.16925	1.6212e-44	819.589	716.76	815.538	1799.73	1870.07	1623.26	NCE103	Carbonic anhydrase; converts of CO2 to bicarbonate; essential for virulence in host niches with limited CO2, normal white-opaque switch; Mnl1-induced in weak acid stress; Hap43-induced gene; F-12/CO2, rat catheter, Spider biofilm induced
B9J08_001540	1.15145	3.8571e-51	945.68	882.004	892.791	2116.15	1837.21	2091.58	B9J08_001540
B9J08_002630	1.13298	1.58434e-54	1254.12	1085.14	1061.34	2371.6	2496.41	2588.52	MEP1	Ammonium permease; Mep1 more efficient permease than Mep2, Mep2 has additional regulatory role; 11 predicted transmembrane regions; low mRNA abundance; hyphal downregulated; flow model biofilm induced
B9J08_005317	1.00089	1.04879e-79	2844.8	2931.24	3080.44	5551.62	6367	5807.48	SUT1	Zn2Cys6 transcription factor involved in sterol uptake; flow model biofilm induced; Spider biofilm repressed
B9J08_002854	-1.01094	2.63708e-64	3838.97	3409.08	3880.17	1900.65	1794.39	1829.87	orf19.5381	Ortholog(s) have mRNA binding activity and role in negative regulation of translation, nuclear-transcribed mRNA catabolic process, deadenylation-dependent decay, protein localization
B9J08_000438	-1.03043	1.10804e-08	422.889	437.844	526.72	255.452	164.303	260.653	PGA30	GPI-anchored protein of cell wall
B9J08_005257	-1.13	6.00812e-18	585.836	616.771	713.706	313.27	294.75	268.07	B9J08_005257
B9J08_004102	-1.27906	0.00735534	50.4363	43.1529	64.9622	18.9224	15.9324	30.7274	B9J08_004102
B9J08_000483	-1.29148	0	83487.5	83125.2	82499.3	34621.6	33883.3	33264	HSP70	Putative hsp70 chaperone; role in entry into host cells; heat-shock, amphotericin B, cadmium, ketoconazole-induced; surface localized in yeast and hyphae; antigenic in host; farnesol-downregulated in biofilm; Spider biofilm induced
B9J08_003627	-1.64756	0	92596.1	87563.6	89696.9	29097.4	29034.9	28000.1	HSP21	Small heat shock protein; role in stress response and virulence; fluconazole-downregulated; induced in cyr1 or ras1 mutant; stationary phase enriched protein; detected in some, not all, biofilm extracts; Spider biofilm induced
Notes:
1. Our analysis was based on the genomic sequence of C. auris B8441 (https://www.ncbi.nlm.nih.gov/genome/38761?genome_assembly_id=353836)
2. B9J08_00**** stands for GeneBank accession number.
3. Our analysis were performed with R package DESeq2.
4. log2(Aggregate/Yeast), log2 (ratio of FPKM values of strains SJ02 and SJ01)

## Sheet: all counts
RNAseq analysis for strains SJ1 and SJ2.
	Yeast form			aggregate form
C. auris GENE ID	SJ01-1	SJ01-2	SJ01-3	SJ02-1	SJ02-2	SJ02-3	C. albicans GENE ID	Annotation
B9J08_004112	1305	1171	1470	478925	505568	481113	ALS4	GPI-anchored adhesin; role in adhesion, germ tube induction; growth, temperature regulated; expressed during infection of human buccal epithelial cells; repressed by vaginal contact; biofilm induced; repressed during
B9J08_004831	3348	3146	3726	3409	3421	3018	AAF1	Possible regulatory protein; possible adhesin-like; Glu-rich domain; production in S. cerevisiae increases endothelial cell adherence and flocculence; flow model biofilm, alkaline or caspofungin induced
B9J08_005078	760	724	742	936	983	944	AAH1	Adenine deaminase; purine salvage and nitrogen catabolism; colony morphology-related regulation by Ssn6; Hog1, CO2-induced; chlamydospore formation repressed in C. albicans and C. dubliniensis; rat catheter and F-12/C
B9J08_000319	389	440	569	469	462	359	AAH1	Adenine deaminase; purine salvage and nitrogen catabolism; colony morphology-related regulation by Ssn6; Hog1, CO2-induced; chlamydospore formation repressed in C. albicans and C. dubliniensis; rat catheter and F-12/C
B9J08_002478	18422	17768	19822	26176	26990	25417	AAT1	Aspartate aminotransferase; soluble protein in hyphae; macrophage-induced protein; alkaline upregulated; amphotericin B repressed; gene used for strain identification by multilocus sequence typing; farnesol-, Hap43p-i
B9J08_000460	55656	51661	60698	63769	68029	62278	AAT21	Putative aspartate aminotransferase; stationary phase enriched protein; Gcn4-regulated; Spider biofilm induced
B9J08_000766	3179	2827	3433	2321	2565	2447	AAT22	Aspartate aminotransferase; nitrogen metabolism; similar but not orthologous to S. cerevisiae Aat2; clade-associated gene expression; protein levels decrease in stationary phase yeast; mutant is viable; flow model bio
B9J08_000189	45931	43150	51560	46014	48098	44756	ABC1	Putative ubiquinol-cytochrome-c reductase; induced upon adherence to polystyrene; flow model biofilm induced; Spider biofilm induced
B9J08_004811	3201	2999	3633	2951	3331	3060	ABD1	SAM-dependent RNA methyltransferase; methylates mRNA 5' cap; binds phosphorylated RNA Pol II C-term domain peptide; does not bind mRNA TPase and mRNA GTase (Cet1,Cgt1); functional homolog of S. cerevisiae Abd1; rat ca
B9J08_003027	4387	3732	4354	4174	4552	4034	ABG1	Vacuolar membrane protein; depletion causes abnormal vacuolar morphology, cell separation defect, sensitivity to cell wall stress, increased hyphal branching; essential, no mammalian homolog; Cyr1-regulated; rat cathe
B9J08_001416	20418	18781	22644	19130	21613	19827	ABP1	Ortholog of S. cerevisiae Abp1; actin-binding protein of the cortical actin cytoskeleton; caspofungin induced; protein only detected in stationary phase yeast-form cultures; Spider biofilm repressed
B9J08_000942	1522	1388	1691	1262	1317	1333	ABP140	Ortholog of S. cerevisiae actin-binding protein Abp140; Hap43-induced; F-12/CO2 early biofilm induced
B9J08_005002	1242	998	1363	1436	1507	1372	ABP2	Putative alpha-actinin-like protein; induced by alpha pheromone in SpiderM medium
B9J08_005218	8863	8290	9676	6556	7266	6890	ABZ1	have 4-amino-4-deoxychorismate synthase activity, role in para-aminobenzoic acid biosynthetic process and cytosol, nucleus localization
B9J08_003285	1303	1238	1294	1271	1352	1230	ACB1	Protein similar to a region of acyl-coenzyme-A-binding protein; amphotericin B repressed; regulated by Nrg1, Tup1; Hap43-induced
B9J08_000468	2358	2070	2775	2419	2532	2559	ACE2	Transcription factor; similar to S. cerevisiae Ace2 and Swi5; regulates morphogenesis, cell separation, adherence, virulence in a mice; mutant is hyperfilamentous; rat catheter and Spider biofilm induced
B9J08_004532	5149	4519	5221	4999	4971	4871	ACF2	Putative endo-1,3-beta-glucanase; fungal-specific (no human or murine homolog)
B9J08_004702	17299	15905	19631	15678	16359	15623	ACH1	Acetyl-coA hydrolase; acetate utilization; nonessential; soluble protein in hyphae; antigenic in human; induced on polystyrene adherence; farnesol-, ketoconazole-induced; no human or murine homolog; stationary phase-e
B9J08_004914	47994	43885	52327	45932	48313	43334	ACO1	Aconitase; induced in high iron; 2 upstream CCAAT motifs; amino acid starvation (3-AT), amphotericin B, phagocytosis, farnesol induced; Hap43, fluconazole-repressed; Gcn4-regulated; antigenic in infection; flow and Sp
B9J08_001702	3568	3167	3778	3359	3703	3363	ACO2	Putative aconitate hydratase 2; induced in high iron; regulated by Gcn4; repressed by amino acid starvation (3-AT); protein levels decrease in stationary phase yeast; flow model and Spider biofilm repressed
B9J08_001821	2577	2490	3118	2365	2583	2498	ACP1	Putative mitochondrial acyl carrier protein involved in fatty acid biosynthesis; shows colony morphology-related gene regulation by Ssn6p; protein newly produced during adaptation to the serum
B9J08_003625	7276	6579	7212	6637	7298	6515	ACP12	Putative mitochondrial acyl carrier protein
B9J08_003998	21547	20536	24788	34055	35900	32715	ACS1	Acetyl-CoA synthetase; induced by human neutrophils; fluconazole-repressed; regulated by Nrg1/Mig1; colony morphology-related gene regulation by Ssn6; only in stationary phase cultures; rat catheter biofilm repressed,
B9J08_003365	21907	20074	24808	18474	19346	18375	ACS2	Acetyl-CoA synthetase; antigenic during human and murine infection; induced by Efg1; macrophage-induced protein; soluble protein in hyphae; gene contains intron; flow model and Spider biofilm repressed
B9J08_000486	126086	112085	131162	119411	126049	118697	ACT1	Actin; gene has intron; transcript regulated by growth phase, starvation; at polarized growth site in budding and hyphal cells; required for wild-type Cdc42 localization; unprocessed N terminus; Hap43-induced; Spider
B9J08_000255	2170	2168	2386	1903	1848	2075	ADA2	Zinc finger and homeodomain transcriptional coactivator; role in cell wall integrity and in sensitivity to caspofungin; required for the normal transcriptional response to caspofungin; required for yeast cell adherenc
B9J08_003454	66582	61957	75880	70288	73521	68609	ADAEC	Protein of unknown function; transcription is specific to white cell type
B9J08_002994	2124	1875	2355	1978	2087	1867	ADE1	Phosphoribosylaminoimadazole succinocarboxamide synthetase, enzyme of adenine biosynthesis; not induced in GCN response, unlike the S. cerevisiae ortholog; fungal-specific (no human or murine homolog); levels decrease
B9J08_004225	7883	7363	8582	7703	7774	7549	ADE12	Adenylosuccinate synthase; upregulated in biofilm; decreased expression in hyphae vs yeast-form cells; not induced during GCN response, in contrast to S. cerevisiae ADE12, which is induced by Gcn4p; stationary phase-e
B9J08_000800	4216	3671	4600	3626	3650	3519	ADE13	Adenylosuccinate lyase; enzyme of adenine biosynthesis; soluble protein in hyphae; not induced during GCN response, in contrast to the S. cerevisiae ortholog; repressed by nitric oxide
B9J08_001850	12167	11426	12614	10769	11158	10715	ADE17	5-Aminoimidazole-4-carboxamide ribotide transformylase, enzyme of adenine biosynthesis; antigenic in human; soluble protein in hyphae; not induced during GCN response, in contrast to the S. cerevisiae ortholog
B9J08_003951	6815	5571	7079	7358	7948	7238	ADE2	Phosphoribosylaminoimadazole carboxylase; role in adenine biosynthesis; required for normal growth and virulence in immunosuppressed mouse infection; not induced in GCN response, in contrast to S. cerevisiae ADE2; sta
B9J08_002290	4021	3427	4338	2973	3435	3089	ADE4	Putative phosphoribosylpyrophosphate amidotransferase; flucytosine induced
B9J08_001606	5827	5580	6347	5550	5451	5489	ADE5,7	Phosphoribosylamine-glycine ligase and phosphoribosylformylglycinamidine cyclo-ligase; interacts with Vps34p; required for hyphal growth and virulence; flucytosine induced; not induced in GCN response, in contrast to
B9J08_001975	6769	6007	7265	5759	5710	5333	ADE6	5-Phosphoribosylformyl glycinamidine synthetase; adenine biosynthesis; not induced in GCN response, in contrast to S. cerevisiae Ade6; protein in stationary phase yeast-form cultures; flow model and rat catheter biofi
B9J08_002771	968	853	861	824	1111	1062	ADE8	Putative phosphoribosylglycinamide formyl-transferase, enzyme of amino acid biosynthesis pathway; upregulated in biofilm; S. cerevisiae ortholog is Gcn4p regulated; protein enriched in stationary phase yeast-form cult
B9J08_004331	106951	95241	116338	68278	72995	64913	ADH1	Alcohol dehydrogenase; oxidizes ethanol to acetaldehyde; at yeast cell surface; immunogenic in humans/mice; complements S. cerevisiae adh1 adh2 adh3 mutant; fluconazole, farnesol-induced; flow model biofilm induced; S
B9J08_003614	7264	6192	7476	7609	8141	7217	ADH2	Alcohol dehydrogenase; soluble in hyphae; expression regulated by white-opaque switching; regulated by Ssn6; indued by Mnl1 in weak acid stress; protein enriched in stationary phase yeast cultures; Spider biofilm indu
B9J08_001171	12268	11372	12897	8044	8699	7612	ADH5	Putative alcohol dehydrogenase; regulated by white-opaque switch; fluconazole-induced; antigenic in murine infection; regulated by Nrg1, Tup1; Hap43, macrophage repressed, flow model biofilm induced; Spider biofilm in
B9J08_005499	7771	7023	8272	6666	6836	6407	ADK1	Putative adenylate kinase; repressed in hyphae; macrophage-induced protein; adenylate kinase release used as marker for cell lysis; possibly essential (UAU1 method); flow model biofilm induced; rat catheter and Spider
B9J08_003665	28661	25916	31676	26384	28637	26462	ADO1	Adenosine kinase; heterozygous null mutant is resistant to cordycepin in C. albicans fitness test; ketoconazole-induced; protein level decrease in stationary phase cultures; sumoylation target; Spider biofilm represse
B9J08_000657	21265	20139	22805	19422	20431	19350	ADP1	Putative PDR-subfamily ABC transporter; similar to WHITE subfamily proteins; gene used for strain identification by multilocus sequence typing
B9J08_002027	15086	14069	17072	14551	15240	14656	ADR1	C2H2 transcription factor; ortholog of S. cerevisiae Adr1 but mutant phenotype suggests a different set of target genes; transposon mutation affects filamentous growth; Spider biofilm induced
B9J08_004721	4041	3408	4166	3711	4022	3951	AFG1	Putative mitochondrial ATPase of the AAA family; similar but not orthologous to S. cerevisiae Afg1; mutant is viable; regulated by Sef1, Sfu1, and Hap43
B9J08_001905	40614	37901	45679	37256	39443	35374	AFG3	Similar to S. cerevisiae Afg3p, a subunit of the mitochondrial inner membrane m-AAA protease; likely to be essential for growth, based on an insertional mutagenesis strategy
B9J08_001297	19542	18808	21683	18912	19267	18981	AFL1	have 2 iron, 2 sulfur cluster binding, diphosphoinositol-pentakisphosphate kinase activity and inositol 1,5-bisdiphosphate 2,3,4,6-tetrakisphosphate 1-diphosphatase activity, <a href="#GOsection">more</a>
B9J08_002587	4624	4340	4940	7103	7548	7345	AFP99	Protein related to arginases; downregulated upon adherence to polystyrene; regulated by Gcn2p and Gcn4p
B9J08_002785	2291	2358	2828	2131	2377	2271	AFT2	Putative Aft domain transcription factor; role in regulation of iron metabolism, oxidative stress, adhesion, hyphal growth, colony morphology, virulence; complements S. cerevisiae aft1 mutation; Spider biofilm induced
B9J08_000440	3913	3750	4476	6767	7234	6663	AGA1	Protein with some similarity to agglutinin subunit; expression regulated upon white-opaque switch; Spider biofilm induced
B9J08_004633	11393	10583	13403	12361	13100	12078	AGC1	Putative mitochondrial carrier protein; transcript is alkaline upregulated rat catheter biofilm induced
B9J08_002047	5015	4814	5838	4676	4796	4850	AGE1	Putative GTPase activator; induced in low iron; rat catheter biofilm repressed
B9J08_004824	2663	2201	3002	2472	2653	2235	AGE2	have GTPase activator activity, role in ER to Golgi vesicle-mediated transport, intra-Golgi vesicle-mediated transport and Golgi apparatus, clathrin-coated vesicle, cytosol localization
B9J08_000948	7575	6489	7967	6880	7296	6694	AGE3	Putative ADP-ribosylation factor GTPase activating protein, functional ortholog of S. cerevisiae GCS1; mutation affects endocytosis, hyphal growth, chemical and drug resistance, and sensitivity to cell wall inhibitors
B9J08_002512	5056	4129	5333	5037	5376	5058	AGM1	biosynthesis
B9J08_002666	28008	24575	30102	17628	19012	17638	AGP2	Amino acid permease; hyphal repressed; white-opaque switch regulated; induced in core caspofungin response, during cell wall regeneration, by flucytosine; regulated by Sef1, Sfu1, and Hap43; rat catheter and Spider bi
B9J08_001362	3454	3471	4515	3365	3431	3345	AGP3	Putative serine transporter; possible role in assimilation of sulfur; F-12/CO2 early biofilm induced
B9J08_002768	4922	4595	5656	4110	4301	4086	AHA1	stress-induced; oxidative stress-induced via Cap1; rat catheter biofilm induced; flow model biofilm repressed
B9J08_002143	39001	34308	39507	36081	38620	37184	AHP2	Putative thiol-specific peroxiredoxin; macrophage-downregulated gene
B9J08_001918	5542	4949	5973	4561	4774	4828	AHR1	Zn(II)2Cys6 transcription factor; involved in regulation of adhesion genes; involved in white-opaque switch; forms complex with Mcm1; mutant is sensetive to 5-fluorocytosine and lithium chloride; Spider biofilm induce
B9J08_002780	4024	3908	4669	3649	3694	3447	AIP2	Putative actin interacting protein; regulated by Gcn4; induced in response to amino acid starvation (3-AT); repressed by elevated CO2; flow model biofilm repressed
B9J08_001493	10114	9646	11846	8772	9574	8574	AKL1	Putative serine/threonine protein kinase; induced during the mating process
B9J08_002034	4029	3463	4147	3232	3292	3152	AKR1	Ankyrin-repeat protein; induced by fluphenazine
B9J08_001122	11956	10741	13193	11253	12269	10541	ALA1	Alanyl-tRNA synthetase; translational regulation generates cytoplasmic and mitochondrial forms; Gcn4p-regulated; repressed by amino acid starvation (3-AT); translation-related genes downregulated upon phagocytosis by
B9J08_003088	54424	49857	59200	74516	79053	72103	ALD5	NAD-aldehyde dehydrogenase; decreased expression in fluconazole-resistant isolate, or in hyphae; biofilm induced; fluconazole-downregulated; protein abundance is affected by URA3 expression in the CAI-4 strain; statio
B9J08_005580	11623	10527	12503	14226	14952	13989	ALD6	Putative aldehyde dehydrogenase; stationary phase enriched protein; expression regulated upon white-opaque switch; rat catheter biofilm induced; rat catheter and Spider biofilm induced
B9J08_002874	2230	1863	2210	1670	1847	1903	ALG1	Protein similar to S. cerevisiae Alg1p, a mannosyltransferase involved in N-linked protein glycosylation; likely to be essential for growth, based on an insertional mutagenesis strategy
B9J08_001925	1614	1421	1794	1853	2175	1955	ALG11	Alpha-1,2-mannosyltransferase; catalyzes sequential addition of 2 terminal alpha 1,2-mannose residues to the Man5GlcNAc2-PP-dolichol intermediate during asparagine-linked glycosylation in the ER; Spider biofilm induce
B9J08_003714	2007	1896	2066	1779	1794	1749	ALG2	Putative mannosyltransferase involved in cell wall mannan biosynthesis; transcription is elevated in chk1, nik1, and sln1 homozygous null mutants
B9J08_000978	2363	2319	2747	2272	2186	2290	ALG5	Putative glucosyltransferase involved in cell wall mannan biosynthesis; possibly an essential gene, disruptants not obtained by UAU1 method
B9J08_001793	3291	3069	3618	3189	3173	3256	ALG6	Putative glucosyltransferase involved in cell wall mannan biosynthesis; transcription is elevated in chk1, nik1, and sln1 homozygous null mutants; repressed by nitric oxide; possibly essential gene, disruptants not ob
B9J08_004221	1578	1721	2124	1512	1467	1444	ALG7	Protein involved in cell wall mannan biosynthesis; mutation confers hypersensitivity to tunicamycin; transcript elevated in chk1, nik1, and sln1 homozygous null mutants; possibly essential gene, disruptants not obtain
B9J08_000900	3206	3032	3668	2472	2508	2556	ALG8	Putative glucosyltransferase involved in cell wall mannan biosynthesis; transcription is elevated in nik1 and sln1 homozygous null mutants, but not in the chk1 null mutant; possibly an essential gene, disruptants not
B9J08_004226	5672	5275	6912	4817	4927	4712	ALG9	Putative mannosyltransferase; similar to S. cerevisiae Alg9p; has HKEXRF motif
B9J08_003300	2481	2267	2681	1660	1822	1742	ALI1	Putative NADH-ubiquinone oxidoreductase; in detergent-resistant membrane fraction (possible lipid raft component); predicted N-terminal acetylation; nitric oxide-repressed; plasma membrane-localized; protein decreases
B9J08_002668	5543	5404	6519	7378	7287	6743	ALK2	N-Alkane inducible cytochrome P450
B9J08_004478	1675	1860	1871	1997	1978	1868	ALK2	N-Alkane inducible cytochrome P450
B9J08_004501	18393	16685	19978	15624	16707	14991	ALO1	D-Arabinono-1,4-lactone oxidase involved in biosynthesis of dehydro-D-arabinono-1,4-lactone, which has a protective role against oxidative damage; plasma membrane-localized;required for full virulence in a mouse model
B9J08_001162	23821	22177	27258	18817	20085	18708	ALR1	Putative transporter of divalent cations; hyphal-induced expression; rat catheter biofilm induced
B9J08_004498	344	352	337	382	419	434	ALS4	GPI-anchored adhesin; role in adhesion, germ tube induction; growth, temperature regulated; expressed during infection of human buccal epithelial cells; repressed by vaginal contact; biofilm induced; repressed during
B9J08_002582	46	35	38	19	44	43	ALS4	GPI-anchored adhesin; role in adhesion, germ tube induction; growth, temperature regulated; expressed during infection of human buccal epithelial cells; repressed by vaginal contact; biofilm induced; repressed during
B9J08_001713	4736	4346	5136	4081	4500	4236	ALT1	Putative alanine transaminase; mutation confers hypersensitivity to 5-fluorocytosine (5-FC); rat catheter and flow model biofilm induced
B9J08_002177	2957	2716	3561	3231	3166	3111	AMN1	Putative negative regulator of exit from mitosis; Plc1-regulated; rat catheter biofilm induced
B9J08_002774	4808	4322	5225	5310	5593	5536	AMO1	Putative peroxisomal copper amine oxidase
B9J08_001660	41223	39008	46254	51537	53606	49618	AMO2	Protein similar to A. niger predicted peroxisomal copper amino oxidase; mutation confers hypersensitivity to toxic ergosterol analog; F-12/CO2 early biofilm induced
B9J08_001383	34829	31900	37518	36733	39172	36444	AMS1	Putative alpha-mannosidase; transcript regulated by Nrg1; induced during cell wall regeneration; flow model biofilm induced; Spider biofilm induced
B9J08_005387	8785	7975	9393	9259	9555	8619	ANB1	Translation initiation factor eIF-5A; repressed in hyphae vs yeast cells; downregulated upon phagocytosis by murine macrophage; Hap43-induced; GlcNAc-induced protein; Spider biofilm repressed
B9J08_000132	1287	1339	1506	1101	1069	1047	ANP1	Putative mannosyltransferase of Golgi; member of Mnn9p family; similar to S. cerevisiae Anp1p; fungal-specific (no human or murine homolog)
B9J08_003678	4083	3785	4936	3851	3983	3497	ANT1	Peroxisomal adenine nucleotide transporter; role in beta-oxidation of medium-chain fatty acid and peroxisome proliferation; rat catheter biofilm induced
B9J08_001930	262739	238819	282494	287320	303234	284698	AOX2	Alternative oxidase; cyanide-resistant respiration; induced by antimycin A, oxidants; growth; Hap43, chlamydospore formation repressed; rat catheter, Spider biofilm induced; regulated in Spider biofilms by Bcr1, Tec1,
B9J08_003239	2643	2565	3133	2324	2629	2587	APC1	Putative Anaphase-Promoting Complex/Cyclosome subunit; essential for growth; periodic mRNA expression, peak at cell-cycle S/G2 phase
B9J08_000023	19795	17959	22534	17061	18992	17053	APE2	Neutral arginine, alanine, leucine specific metallo-aminopeptidase; purified from cell wall/intracellular fractions; protein repressed during mating; Hog1, farnesol-induced; may be essential (UAU1 method); rat cathete
B9J08_005184	12542	11535	13435	12445	13541	12785	APE3	Putative vacuolar aminopeptidase Y,; regulated by Gcn2 and Gcn4; rat catheter and Spider biofilm repressed
B9J08_005131	4319	4033	4566	4121	4499	4288	APG7	have Atg12 activating enzyme activity, Atg8 activating enzyme activity
B9J08_002371	8040	7823	8774	8088	7967	8271	APL2	Phosphorylated protein of unknown function; mutation confers hypersensitivity to toxic ergosterol analog
B9J08_005282	10840	9993	11612	9634	10243	9461	APL4	complex; that binds clathrin and is involved in vesicle mediated transport; induced in core caspofungin response; rat catheter biofilm repressed
B9J08_005049	9114	8223	10180	8356	9020	8903	APL5	Ortholog of S. cerevisiae and S. pombe Apl5; subunit of the AP-3 adaptor complex involved in Golgi-to-vacuole transport; phosphorylated protein; mutant is viable;
B9J08_005244	3383	3291	3887	3809	3753	3516	APM1	subunit; phosphorylated protein; Tn mutation affects filamentous growth; Spider biofilm repressed
B9J08_004196	949	969	1115	888	910	813	APM4	Cargo-binding subunit of the clathrin associated protein complex (AP-2), involved in endocytosis
B9J08_002571	2451	2062	2401	2065	2172	2266	APN1	Ortholog of S. cerevisiae Apn1; an AP endonuclease; transcript induced by interaction with macrophages; fungal-specific (no human or murine homolog)
B9J08_001355	3629	3393	4216	3363	3560	3528	APN2	endonuclease; flucytosine induced
B9J08_000272	1088	962	1183	933	1094	973	APS3	Component of the adaptor complex AP-3, which is involved in vacuolar protein sorting
B9J08_003860	1310	1030	1338	867	926	883	APT1	Adenine phosphoribosyltransferase; flucytosine induced; repressed by nitric oxide; protein level decreased in stationary phase yeast cultures
B9J08_000928	61555	56502	71993	51206	55135	49001	AQY1	Aquaporin water channel; osmotic shock resistance, WT freeze tolerance; virulent in mice; flucytosine repressed; flow model/RPMI/Spider/rat catheter biofilm induced; required for RPMI biofilm formation; Bcr1-induced i
B9J08_004467	10271	8858	10952	12179	13232	11868	ARA1	D-Arabinose dehydrogenase; dehydro-D-arabinono-1,4-lactone synthesis; active on D-arabinose, L-fucose, L-xylose, L-galactose; inhibited by metal ions, thiol group-specific reagents; induced on polystyrene adherence; S
B9J08_000351	3423	2890	3546	2787	3115	2585	ARC1	Putative G4 nucleic acid binding protein; macrophage/pseudohyphal-repressed; protein enriched in stationary phase yeast-form cultures; Spider biofilm repressed
B9J08_000810	5386	4791	5571	4981	5694	5447	ARC15	Putative ARP2/3 complex subunit; mutation confers hypersensitivity to cytochalasin D
B9J08_003478	8226	7547	8919	8466	8672	8559	ARC19	Putative ARP2/3 complex subunit; Hap43-induced gene; mutation confers hypersensitivity to cytochalasin D; rat catheter biofilm repressed
B9J08_001823	10066	8837	10479	10919	11047	10587	ARC35	Putative ARP2/3 complex subunit; shows colony morphology-related gene regulation by Ssn6p; mutation confers hypersensitivity to cytochalasin D
B9J08_000803	21532	20585	24650	21290	22071	19606	ARC40	Protein similar to S. cerevisiae Arc40; involved in actin filament organization in S. cerevisiae; transposon mutation affects filamentous growth; rat catheter and Spider biofilm repressed
B9J08_000370	12764	11514	14518	11176	12249	10927	ARD	D-arabitol dehydrogenase, NAD-dependent (ArDH); enzyme of D-arabitol and D-arabinose catabolism; D-arabitol is a marker for active infection in humans; rat catheter and Spider biofilm induced
B9J08_002807	11068	10047	12490	9586	9679	9468	ARE2	Acyl CoA:sterol acyltransferase; uses cholesterol and oleoyl-CoA substrates; protoberberine derivative drug inhibits enzyme activity; ketoconazole-induced; Hap43-repressed; flow model biofilm induced; Spider biofilm i
B9J08_002276	17389	16080	19294	17399	17815	16986	ARF2	Essential protein, putative ADP-ribosylation factor; involved in invasive growth; mutation confers hypersensitivity to Brefeldin A; Spider biofilm repressed
B9J08_000187	1126	898	1104	989	930	955	ARF3	Similar to but not orthologous to S. cerevisae Arf3; transcript filament induced; Tup1 regulated; rat catheter biofilm repressed (see Locus History Note for Assembly 19 correction)
B9J08_000686	9304	8842	9962	12109	13272	12350	ARG1	Argininosuccinate synthase; arginine synthesis; Gcn4, Rim101 regulated; induced by amino acid starvation (3-AT), benomyl treatment; stationary phase enriched protein; repressed in alkalinizing medium; rat catheter, Sp
B9J08_003754	202	184	150	170	134	143	ARG11	Putative ornithine transporter of the mitochondrial inner membrane; induced during the mating process
B9J08_003881	8592	7756	9782	7835	8379	7908	ARG2	Putative enzyme of arginine biosynthesis; transcription of genes of arginine biosynthesis pathway, except for ARG2, is induced upon phagocytosis by macrophage
B9J08_004798	2048	1849	2237	2798	2995	2633	ARG3	Putative ornithine carbamoyltransferase; Gcn4-regulated; Hap43-induced; repressed in alkalinizing medium; rat catheter and Spider biofilm induced
B9J08_002117	3461	3110	3707	3764	3597	3657	ARG4	Argininosuccinate lyase, catalyzes the final step in the arginine biosynthesis pathway; alkaline downregulated; flow model biofilm induced; Spider biofilm induced
B9J08_002303	18475	17546	20653	18810	19774	18825	ARG5%2C6	activity; Gcn4 regulated; alkaline repressed; Spider biofilm induced
B9J08_005210	5018	4737	5488	5038	5231	4984	ARG8	Putative acetylornithine aminotransferase; Gcn2, Gcn4 regulated; rat catheter biofilm induced; Spider biofilm induced
B9J08_001367	1763	1825	1977	1519	1897	1845	ARG81	Zn(II)2Cys6 transcription factor; required for utilization of ornithine as a nitrogen source and for wild-type resistance to caffeine; required for yeast cell adherence to silicone substrate
B9J08_001786	6468	6155	7262	5025	5329	5348	ARG83	GAL4-like Zn(II)2Cys6 transcription factor; clade-associated expression; null shows abnormal regulation of invasive colony growth, is unable to utilize proline as a nitrogen source; flow model biofilm induced
B9J08_000127	5296	4431	5698	4717	4982	4747	ARH2	Putative adrenodoxin-NADPH oxidoreductase; role in heme biosynthesis
B9J08_001387	3862	3383	3773	3395	3572	3469	ARL1	Putative GTPase in the late Golgi involved in regulation of polarized growth and secretion; mutation confers dose-dependent sensitivity to Brefeldin A
B9J08_000335	1058	964	1164	999	1210	970	ARL3	Putative Ras superfamily GTPase; induced by nitric oxide independent of Yhb1p
B9J08_002043	14029	13287	15761	12078	13118	11932	ARO1	Putative pentafunctional arom enzyme; fungal-specific (no human or murine homolog); Gcn2p-, Gcn4p-regulated
B9J08_004930	3395	2931	3426	2687	3013	2580	ARO10	Aromatic decarboxylase; Ehrlich fusel oil pathway of aromatic alcohol biosynthesis; alkaline repressed; protein abundance affected by URA3 expression in CAI-4 strain; Spider biofilm induced
B9J08_000465	6603	5557	6736	5911	6148	5712	ARO2	Putative chorismate synthase; fungal-specific (no human or murine homolog); protein level decreased in stationary phase yeast cultures; GlcNAc-induced protein
B9J08_002185	6498	5550	6761	6101	6536	5908	ARO3	3-deoxy-D-arabinoheptulosonate-7-phosphate synthase; aromatic amino acid synthesis; GCN-regulated; feedback-inhibited by phe if expressed in S. cerevisiae; decreased in stationary phase; flow model biofilm repressed
B9J08_003882	2247	2100	2560	3250	3385	3250	ARO4	3-deoxy-D-arabinoheptulosonate-7-phosphate synthase; aromatic amino acid biosynthesis; GCN-regulated; feedback-inhibited by tyrosine if produced in S. cerevisiae Aro3p and Aro4p catalyze same reaction; protein decreas
B9J08_003840	1229	841	1162	1090	1182	1084	ARO7	Putative chorismate mutase; fungal-specific (no human or murine homolog); alkaline upregulated
B9J08_001648	5624	4917	5969	5758	5875	5582	ARO8	Aromatic transaminase of the Ehrlich fusel oil pathway of aromatic alcohol biosynthesis; Rim101 independent alkaline induction; protein abundance affected by URA3 expression in CAI-4 strain; Gcn4-regulated; stationary
B9J08_002324	2230	1963	2311	2051	2232	1892	ARO80	Zn(II)2Cys6 transcription factor; transcriptional activator of aromatic amino acid catabolism; regulator of aromatic alcohol biosynthesis via the Ehrlich pathway; mutant is viable
B9J08_003219	2438	2471	2876	2806	2883	2670	ARO9	Aromatic transaminase; Ehrlich fusel oil pathway of aromatic alcohol biosynthesis; Rim101-dependent pH-regulation (alkaline induced); Hap43-induced gene
B9J08_004075	526	495	561	567	540	512	ARP1	Putative centractin; induced upon adherence to polystyrene
B9J08_004653	13939	12602	15012	14224	15170	14374	ARP2	Component of the Arp2/3 complex; required for virulence, hyphal growth, cell wall/cytoskeleton organization, not for endocytosis; mutation confers hypersensitivity to cytochalasin D; regulated by Gcn2 and Gcn4; Spider
B9J08_001137	18230	16739	20225	17849	18911	18204	ARP3	Protein with Myo5p-dependent localization to cortical actin patches at hyphal tip; mutation confers hypersensitivity to cytochalasin D; Spider biofilm repressed
B9J08_002988	6559	5550	6936	5119	5538	5034	ARP4	Subunit of the NuA4 histone acetyltransferase complex
B9J08_000651	6712	6531	8230	6928	7370	6420	ARP8	Putative chromatin-remodeling enzyme complex protein; mutation confers hypersensitivity to toxic ergosterol analog, and to amphotericin B; rat catheter biofilm induced
B9J08_002844	3748	3383	4162	3763	3723	3810	ARP9	Protein similar to S. cerevisiae Arp3p, a component of the Arp2/3 complex involved in actin-dependent processes; likely to be essential for growth, based on an insertional mutagenesis strategy
B9J08_000677	1296	1521	1694	1340	1329	1242	ARR3	Ortholog of S. cerevisiae Arr3; arsenite transporter of the plasma membrane required for resistance to arsenic compounds; benomyl-induced; Gcn4-regulated; Hap43-repressed; mutant is viable; Spider biofilm induced
B9J08_003759	3012	2881	3229	2330	2202	2388	ARV1	Lipid transporter involved in sterol trafficking and transport of glycosylphosphatidylinositol and sphingolipid precursors
B9J08_002321	3047	3046	3317	2364	2861	2459	ARX1	Putative ribosomal large subunit biogenesis protein; repressed in core stress response; repressed by prostaglandins
B9J08_005458	8800	7841	9107	7341	7647	7231	ASC1	40S ribosomal subunit similar to G-beta subunits; glucose or N starvation induced filamentation; required for virulence in mice; snoRNA snR24 encoded in ASC1 intron; repressed in stationary phase; GlcNAc-induced; Spid
B9J08_002008	572	560	582	643	730	660	ASE1	Putative microtubule-associated protein; member of conserved Mcm1p regulon; periodic mRNA expression, peak at cell-cycle G2/M phase
B9J08_002085	954	629	778	993	1126	862	ASF1	Protein similar to S. cerevisiae Asf1p, a chromatin assembly complex component; likely to be essential for growth, based on an insertional mutagenesis strategy
B9J08_002448	7797	7497	9173	8164	8397	8080	ASG1	Gal4p family zinc-finger transcription factor with similarity to S. cerevisiae Asg1p
B9J08_001074	55	46	72	104	91	99	ASG7	a-cell specific protein of unknown function; two predicted transmembrane domains; member of conserved Mcm1 regulon; induced by alpha pheromone in SpiderM medium
B9J08_003579	3242	3097	3826	3397	3618	3386	ASH1	GATA-like transcription factor; localizes to daughter cell, hyphal tip cell nuclei; mRNA localization mediated by She3; required for WT virulence and filamentous growth on solid media; Ras1 repressed in yeast, Cyr1 re
B9J08_004306	1998	1738	2123	2237	2269	2121	ASH2	Protein of unknown function
B9J08_000130	1063	847	1008	632	793	746	ASK1	complex, which acts in chromosome segregation by coupling kinetochores to spindle microtubules
B9J08_000509	7182	6982	8953	5853	6141	5891	ASM3	Putative secreted acid sphingomyelin phosphodiesterase; possible Kex2 substrate; transcript increased in an azole-resistant strain that overexpresses MDR1; flow model biofilm induced; F-12/CO2 early biofilm induced
B9J08_002429	3498	3238	4021	4002	3957	3545	ASN1	Putative asparagine synthetase; soluble protein in hyphae; regulated by Rim101; decreased expression at pH 4 vs pH 8; protein detected during exponential and stationary phases of yeast-form growth
B9J08_001932	40426	34844	43338	43303	45622	40551	ASR1	Heat shock protein; transcript regulated by cAMP, osmotic stress, ciclopirox olamine, ketoconazole; repressed by Cyr1, Ras1; colony morphology-related regulated by Ssn6; stationary phase enriched; Hap43-induced; Spide
B9J08_000849	82905	75491	90281	81017	85085	77685	ASR2	Adenylyl cyclase and stress responsive protein; induced in cyr1 or ras1 mutant; stationary phase enriched protein; Spider biofilm induced
B9J08_005333	4826	4437	4750	4470	5248	4867	ASR3	Adenylyl cyclase and stress responsive protein; induced in cyr1 or ras1 mutant; Spider biofilm induced
B9J08_003397	13302	12678	14684	10277	10873	10125	ATC1	Cell wall acid trehalase; catalyzes hydrolysis of the disaccharide trehalose; similar to S. cerevisiae vacuolar acid trehalase (Ath1p); Hap43p-repressed gene
B9J08_005513	10096	9145	10603	9208	9825	8966	ATF1	Putative alcohol acetyltransferase; caspofungin repressed; expression depends on Tac1p
B9J08_003355	7579	6914	8770	7228	8009	7456	ATG1	pathway; Spider biofilm induced
B9J08_005379	6463	6207	7827	6766	7230	6555	ATG15	Putative lipase; fungal-specific (no human or murine homolog); Hap43p-repressed gene
B9J08_004827	10836	10007	12309	8911	8911	8698	ATG9	Protein similar to S. cerevisiae Atg9; required for early step in autophagy; required for cytoplasm to vacuole trafficking of Lap41; Spider biofilm induced
B9J08_002232	15416	14911	17684	12300	12552	11479	ATM1	Member of MDR subfamily of ABC family; ortholog of S. cerevisiae ABC transporter, Atm1; induced in low iron; induced by nitric oxide independent of Yhb1
B9J08_001775	4794	4521	5395	5938	5496	5602	ATO7	Putative fungal-specific transmembrane protein
B9J08_000020	66764	61197	73767	57974	61832	54763	ATP1	ATP synthase alpha subunit; antigenic in human/mouse; at hyphal surface; ciclopirox, ketoconazole, flucytosine induced; Efg1, caspofungin repressed; may be essential; sumoylation target; stationary phase-enriched; Spi
B9J08_000084	5803	5203	5876	4846	4948	4974	ATP14	Putative mitochondrial F1F0 ATP synthase subunit; macrophage/pseudohyphal-induced
B9J08_001250	10072	8958	10158	9033	9497	8768	ATP16	Subunit of the mitochondrial F1F0 ATP synthase; sumoylation target; protein newly produced during adaptation to the serum; Spider biofilm repressed
B9J08_002610	2470	2150	2061	2148	2302	2438	ATP17	Mitochondrial ATPase complex subunit; downregulated by Efg1p; flucytosine induced; caspofungin repressed
B9J08_003926	301	186	222	209	236	125	ATP19	Subunit k of the mitochondrial F1F0 ATP synthase; a large enzyme complex required for ATP synthesis; Spider biofilm repressed
B9J08_003508	82321	77193	94064	76009	79864	72839	ATP2	F1 beta subunit of F1F0 ATPase complex; antigenic in human, mice; induced by ciclopirox olamine; caspofungin repressed; macrophage/pseudohyphal-induced; detected during exponential and stationary growth phases; Spider
B9J08_003747	3566	3045	3484	2754	2729	2463	ATP20	Putative mitochondrial ATP synthase; shows colony morphology-related gene regulation by Ssn6p; flucytosine induced; caspofungin repressed; macrophage/pseudohyphal-induced
B9J08_005349	24652	22577	26789	21219	23210	21114	ATP3	F1-ATP synthase complex subunit; caspofungin repressed; flucytosine and macrophage/pseudohyphal-induced; present in exponential and stationary growth phases; Hap43p-induced gene
B9J08_003138	19359	17842	19981	17683	18531	17535	ATP4	Putative F0-ATP synthase subunit 4; macrophage/pseudohyphal-induced; present in exponential and stationary growth phases
B9J08_004005	21806	19732	23364	19781	21242	19898	ATP5	Putative F0-ATP synthase FO subunit B; caspofungin repressed; protein level decreased in stationary phase yeast cultures; Spider biofilm repressed
B9J08_003146	18190	16431	19043	17407	18543	17360	ATP7	Putative subunit of the F1F0-ATPase complex; colony morphology-related gene regulation by Ssn6; farnesol, macrophage-downregulated protein abundance; protein present in exponential and stationary yeast growth phases;
B9J08_000888	1570	1438	1847	1624	1708	1470	ATS1	Protein required for modification of wobble nucleosides in tRNA; induced upon adherence to polystyrene; regulated by Sef1, Sfu1, and Hap43
B9J08_005313	8798	7620	9900	6301	6423	5884	AUR1	synthase; catalyzes the key step in sphingolipid biosynthesis; antifungal drug target; flow model biofilm induced; Spider biofilm induced
B9J08_005081	6411	5814	6552	6924	7930	6826	AUT7	Putative autophagosome protein; macrophage/pseudohyphal-repressed; alternatively spliced intron in 5' UTR; Spider biofilm induced
B9J08_000080	2276	2036	2410	1761	1847	1632	AVT1	Putative vacuolar transporter; promoter bound by a1p and alpha2p by ChIP-chip analysis
B9J08_001241	3165	2917	3541	3554	3227	3363	AVT4	Putative vacuolar transporter of large neutral amino acids; induced by alpha pheromone in SpiderM medium
B9J08_002102	6392	5508	7129	5202	5781	5303	AVT7	Ortholog of S. cerevisiae Avt7 transporter; repressed upon adherence to polystyrene; constitutive expression independent of MTL or white-opaque status; Spider biofilm induced
B9J08_001658	972	926	1140	774	692	735	AXL1	Putative endoprotease; induced by alpha factor; transcript is upregulated in an RHE model of oral candidiasis and in clinical isolates from HIV+ patients with oral candidiasis
B9J08_005205	747	773	873	783	757	733	AXL2	Ortholog of S. cerevisiae Axl2; a plasma membrane protein involved in determination of budding pattern; O-glycosylated by Pmt4; mutant is viable
B9J08_002361	3172	2756	3325	3079	3303	3229	AYR1	Putative oxidoreductase; transcriptionally induced by interaction with macrophage; rat catheter biofilm repressed
B9J08_002830	15728	15619	18723	19847	21218	18685	AYR2	Putative NADPH-dependent 1-acyl dihydroxyacetone phosphate reductase; shows colony morphology-related gene regulation by Ssn6p
B9J08_003542	2564	2424	2969	3018	2911	2806	AYR2	Putative NADPH-dependent 1-acyl dihydroxyacetone phosphate reductase; shows colony morphology-related gene regulation by Ssn6p
B9J08_004214	1440	1330	1902	1752	1902	1647	BAS1	Putative Myb-like transcription factor; ortholog S. cerevisiae Bas1, a regulator of purine biosynthetic genes; mutant exhibits adenine auxotrophy and abnormal colony morphology
B9J08_002453	5547	5321	6161	7895	8729	7846	BAT21	Putative branched chain amino acid aminotransferase; regulated by Gcn4, Gcn2; induced in response to amino acid starvation (3-aminotriazole treatment); early-stage flow model biofilm formation
B9J08_003151	16900	15253	18983	18003	19065	16978	BBC1	Putative SH3-domain-containing protein
B9J08_000735	10921	10306	12759	9137	9467	9590	BCK1	Ortholog of S. cerevisiae Bck1; MAP kinase kinase kinase of cell integrity pathway; mutant is hypersensitive to caspofungin
B9J08_003985	3757	3693	4717	3817	4045	3515	BCR1	Transcription factor; regulates a/alpha biofilm formation, matrix, cell-surface-associated genes; confers adherence, impermeability, impenetrability, fluconazole resistance; Tup1/Tec1/Mnl1-regulated; mRNA binds She3;
B9J08_002818	14452	13595	16698	15448	15669	14845	BCY1	Protein kinase A regulatory subunit; involved in regulation of filamentation, phenotypic switching and mating; required for nuclear localization of Tpk1; physically interacts with Tpk1; apoptosis-regulated
B9J08_001303	28839	26032	31999	26907	28383	26369	BDF1	Bromodomain transcription factor; repressed upon adherence to polystyrene; reduced mRNA abundance detected in null mutant; macrophage/pseudohyphal-repressed; possibly essential, disruptants not obtained by UAU1 method
B9J08_004456	4694	4386	5508	4436	4735	4680	BEM1	Protein required for wild-type budding, hyphal growth, and virulence in a mouse systemic infection; suppresses pseudohyphal and filamentous growth defects of various S. cerevisiae mutants and heat sensitivity of S. ce
B9J08_004729	5560	5493	6460	5327	5507	5216	BEM2	Putative Rho1p GTPase activating protein (GAP); serum-induced transcript; Spider biofilm induced; flow model biofilm repressed
B9J08_001424	3988	3869	4957	3764	3805	3921	BEM3	for Rho-type GTPase Cdc42p; involved in cell signaling pathways that control cell polarity; similar to <i>S. cerevisiae</i> Bem3p
B9J08_001668	1457	1404	1720	1372	1560	1396	BET2	Putative Type II geranylgeranyltransferase beta subunit; transcript regulated by Mig1
B9J08_001994	1984	1791	1972	1979	1833	1959	BET4	have Rab geranylgeranyltransferase activity and role in ER to Golgi vesicle-mediated transport, protein geranylgeranylation, protein targeting to membrane
B9J08_000385	2372	2281	2770	2475	2724	2517	BFA1	have GDP-dissociation inhibitor activity, GTPase activator activity, role in mitotic spindle orientation checkpoint and Bfa1-Bub2 complex localization
B9J08_001420	10056	8981	10595	7505	7991	7388	BFR1	Protein involved in the maintenance of normal ploidy; S. cerevisiae ortholog cofers Brefeldin A resistance; stationary phase enriched protein; Spider biofilm repressed
B9J08_001418	23679	20863	25882	21681	22388	20975	BGL2	Cell wall 1,3-beta-glucosyltransferase; mutant has cell-wall and growth defects, but wild-type 1,3- or 1,6-beta-glucan content; antigenic; virulence role in mouse systemic infection; rat catheter biofilm induced
B9J08_001665	558	507	644	536	488	418	BGL22	Putative glucanase; induced during cell wall regeneration
B9J08_000252	3380	2788	3406	2692	2766	2664	BIG1	protein; ortholog of S. cerevisiae Big1; required for beta-1,6-glucan synthesis, filamentation, adhesion, and virulence; rat catheter biofilm repressed
B9J08_001884	929	820	877	846	821	717	BIO2	Putative biotin synthase; induced by high iron; repressed by ciclopirox olamine; upregulated in clinical isolates from HIV+ patients with oral candidiasis; Hap43-repressed; Spider biofilm induced
B9J08_000990	1062	990	1111	1541	1592	1572	BIO32	Putative class III aminotransferase with a predicted role in biotin biosynthesis; Spider biofilm induced
B9J08_004133	26262	24815	30080	22323	23166	22611	BLM3	Putative proteasome activator; binds core proteasome and stimulates proteasome-mediated protein degradation by inducing gate opening; ortholog of S. cerevisiae Blm10; transcript regulated by Nrg1 and Mig1
B9J08_002322	32580	28648	33770	29434	31027	28375	BMH1	Sole 14-3-3 protein in C. albicans; role in hyphal growth; possibly regulated by host interaction; localizes to yeast-form cell surface, not hyphae; alternatively spliced 5' UTR intron; Spider biofilm repressed
B9J08_002615	4680	4065	4731	3594	4447	3817	BMS1	Putative GTPase; Hap43-induced gene; mutation confers resistance to 5-fluorocytosine (5-FC); flucytosine induced; repressed by prostaglandins; Spider biofilm induced
B9J08_003016	2644	2534	3064	1648	1711	1693	BMT8	Putative beta-mannosyltransferase, member of a 9-gene family including characterized BMT genes with roles in beta-1,2-mannosylation of cell wall phosphopeptidomannan; transposon insertion in promoter region causes dec
B9J08_003051	4091	3880	4734	3202	3526	3357	BMT8	Putative beta-mannosyltransferase, member of a 9-gene family including characterized BMT genes with roles in beta-1,2-mannosylation of cell wall phosphopeptidomannan; transposon insertion in promoter region causes dec
B9J08_005022	12174	10278	12336	12318	12763	11818	BNA4	Putative kynurenine 3-monooxygenase, involved in NAD biosynthesis; transposon mutation affects filamentous growth; Hap43p-repressed gene; oral infection upregulated; mutants have reduced capacity to damage oral epithe
B9J08_004138	21131	19875	24722	17727	19216	17847	BNI1	Formin; role in cytoskeletal organization, cell polarity; role in systemic virulence in mouse; cell-cycle regulated localization to site of polarized growth, bud neck; localizes to Spitzenkorper of hyphae, minor local
B9J08_004985	8008	7603	9433	6646	7236	6581	BNI4	Protein required for wild-type cell wall chitin distribution, morphology, hyphal growth; not essential; similar to S. cerevisiae Bni4p (targeting subunit for Glc7p phosphatase, involved in bud-neck localization of chi
B9J08_002676	7755	8164	9641	6772	7973	7798	BNR1	Formin; probable role in hyphal cytoskeletal polarity; synthetic lethality if Bnr1p and Bni1p are absent
B9J08_003845	2723	2724	3411	2542	2486	2288	BNR1	Formin; probable role in hyphal cytoskeletal polarity; synthetic lethality if Bnr1p and Bni1p are absent
B9J08_005346	10044	9754	11672	8781	9010	8686	BOI2	Putative SH3-domain-containing protein; mutation confers hypersensitivity to toxic ergosterol analog; Spider biofilm induced
B9J08_000610	12179	11734	14027	13059	13684	13745	BPH1	Ortholog of S. cerevisiae Bph1; a putative ortholog of human Chediak-Higashi syndrome protein and murine beige gene implicated in disease syndromes involving defective lysosomal trafficking; mutant is viable
B9J08_001302	9188	8536	10441	7058	7729	7066	BRE1	Putative transcription factor with C3HC4 zinc finger DNA-binding motif; similar to S. cerevisiae Bre1p; transposon mutation affects filamentous growth
B9J08_005119	2261	2034	2660	2087	2286	2170	BRF1	Component of the general transcription factor for RNA polymerase III (TFIIIB); possibly an essential gene, disruptants not obtained by UAU1 method
B9J08_002529	12209	11019	13249	11663	12524	11025	BRG1	Transcription factor; recruits Hda1 to hypha-specific promoters; Tn mutation affects filamentation; Hap43-repressed; Spider and flow model biofilm induced; required for Spider biofilm formation; Bcr1-repressed in RPMI
B9J08_005042	2794	2659	2900	2643	2721	2560	BRN1	Putative condensin complex subunit; cell-cycle regulated periodic mRNA expression
B9J08_001900	10541	10320	12371	9923	10390	9576	BRO1	Class E vacuolar protein sorting factor; role in transport from multivesicular body to vacuole; not involved in Rim101 pathway; macrophage and pseudohyphal-repressed; flow model biofilm induced
B9J08_005146	4942	4441	5395	4409	4709	4329	BST1	Inositol deacylase involved in attachment of GPI-anchored proteins to cell wall; required for host invasion and immune escape
B9J08_003841	3380	3283	4036	3323	3211	2971	BTA1	Protein of unknown function
B9J08_001553	2244	2087	2509	2196	2211	2169	BTS1	Putative geranylgeranyl diphosphate synthase; repressed by benomyl treatment; Spider biofilm induced
B9J08_004346	615	660	784	814	772	797	BUB1	Putative cell cycle checkpoint kinase; mutation confers increased sensitivity to nocodazole
B9J08_003081	1374	1212	1286	992	1157	1167	BUB2	have GTPase activator activity
B9J08_002937	1083	962	1187	927	1047	1034	BUB3	Protein similar to S. cerevisiae Bub3; a kinetochore checkpoint component; induced by hydroxyurea treatment; flow model biofilm induced; Spider biofilm induced
B9J08_002466	1478	1165	1584	1426	1381	1370	BUD14	Putative SH3-domain-containing protein; predicted role in bud-site selection; Spider biofilm induced
B9J08_001827	4853	4426	5528	4359	4646	4555	BUD16	Putative pyridoxal kinase; a key enzyme in pyridoxal 5'-phosphate synthesis, the active form of vitamin B6; involved in bud-site selection and genome integrity in S. cerevisiae; induced by alpha pheromone in SpiderM m
B9J08_000443	3901	3678	4337	3420	3683	3484	BUD2	for Rsr1; negative regulator of filament branching, acts in hyphal growth guidance; required for wild-type budding pattern; induced in low iron; regulated by tyrosol and cell density
B9J08_004014	475	378	431	280	386	241	BUD21	Small-subunit processome component; repressed by prostaglandins
B9J08_002154	1634	1288	1622	1241	1329	1236	BUD22	Protein with a predicted role in 18S rRNA maturation and small ribosomal subunit biogenesis; repressed in core stress response; repressed by prostaglandins
B9J08_002808	859	886	1112	974	985	838	BUD23	Putative methyltransferase; Hap43-induced; repressed by prostaglandins
B9J08_003547	546	527	648	454	549	357	BUD31	Bud31 ortholog; not subject to mating-type regulation, in contrast to S. cerevisiae Bud31 which has a role in specifying the bud site; Spider biofilm induced
B9J08_001703	2471	2364	2745	2223	2296	2241	BUD5	Predicted GTP/GDP exchange factor for Rsr1; rat catheter biofilm induced
B9J08_004233	5974	5103	6078	5454	5935	5308	BUD6	Protein required for Spitzenkorper formation in hyphal cells (wild-type localization of Mlc1p to the Spitzenkorper); localizes to polarisome
B9J08_000666	16873	16594	19221	16563	17354	16848	BUD7	have small GTPase binding activity and role in Golgi to plasma membrane transport, fungal-type cell wall chitin biosynthetic process
B9J08_001738	1867	1915	2183	1517	1494	1219	BUL1	Protein similar but not orthologous to S. cerevisiae Bul1; a protein involved in selection of substrates for ubiquitination; mutants are viable; macrophage/pseudohyphal-induced; rat catheter biofilm induced
B9J08_004844	2081	1715	2000	1753	2076	1878	BUR2	Protein with similarity to S. cerevisiae Bur2p, contains a cyclin domain; not required for wild-type hyphal growth, adherence to buccal epithelial cells, or virulence in mouse systemic infection
B9J08_000184	5995	5626	6631	5556	6039	5636	BZZ1	Protein similar to <i>S. cerevisiae</i> Bzz1p, which is an SH3 domain protein involved in the regulation of actin polymerization
B9J08_004693	1998	1828	2160	1731	1753	1783	CAC2	Component of the chromatin assembly factor I (CAF-1); involved in regulation of white-opaque switching frequency; macrophage-induced
B9J08_000818	2608	2211	2690	2553	2637	2549	CAF16	ABC family protein, predicted not to be a transporter; Hap43, caspofungin repressed; rat catheter and Spider biofilm repressed
B9J08_003972	3518	3553	4520	3743	3764	3747	CAG1	heterotrimeric G protein alpha subunit; positive role in mating pheromone response; opaque-enriched transcript; transcript repressed by MTLa1-MTLalpha2; regulated by hemoglobin-responsive Hbr1 via MTL genes; rat cathe
B9J08_003735	718	620	865	715	695	709	CAK1	not required for activity; possibly essential gene (by UAU1 method)
B9J08_001917	9873	8890	10437	9584	10503	9968	CAM1	Putative translation elongation factor eEF1 gamma; protein level decreased in stationary phase cultures; Spider biofilm repressed
B9J08_005360	11076	10449	12392	13622	14598	13410	CAN2	Basic amino acid permease; arginine metabolism; regulated by Nrg1/Tup1; caspofungin, flucytosine induced; colony morphology-related regulation by Ssn6; Hap43-repressed; rat catheter and Spider biofilm induced; promote
B9J08_005344	25244	23243	27356	25037	26834	24275	CAP1	AP-1 bZIP transcription factor; apoptotic, oxidative stress response/resistance, multidrug resistance; nuclear in oxidative stress; complements S. cerevisiae yap1 mutant; oralpharyngeal candidasis-, human neutrophil,
B9J08_004271	1640	1421	2055	1524	1785	1535	CAP4	Predicted bZip transcription factor; possibly an essential gene, disruptants not obtained by UAU1 method
B9J08_004292	6624	5859	7039	11355	11974	10851	CAR1	Arginase; arginine catabolism; transcript regulated by Nrg1, Mig1, Tup1; colony morphology-related regulation by Ssn6; alkaline induced; protein decreased in stationary phase; sumoylation target; flow model biofilm in
B9J08_003517	33814	31280	37755	34153	36606	34166	CAR2	Ornithine aminotransferase; arginine metabolism; alkaline induced; mutant sensitivite to toxic ergosterol analog, to amphotericin B; exponential and stationary phase yeast; flow model biofilm induced; rat catheter, Sp
B9J08_001236	3871	3404	4122	3591	3987	3600	CAS1	Putative transcription factor with Ku70/Ku80 beta-barrel DNA-binding motif; involved in telomerase regulation and telomere protection; mutation causes marginal increase in caspofungin sensitivity
B9J08_000181	16404	16379	20377	15917	16344	16640	CAS4	RAM cell wall integrity signaling network protein; cell separation, azole sensitivity; needed for hyphal growth; insertion mutation near 3' end of gene increases caspofungin sensitivity; pheromone/hyphal induced; flow
B9J08_000765	1837	1737	2174	1525	1485	1380	CAS5	Transcription factor; cell wall damage response; required for adherence, response/resistance to caspofungin; repressed in core stress response; mutants have reduced CFU in mice, hyphal defect in C. elegans infection;
B9J08_002298	26092	24851	29515	32998	34449	31817	CAT1	Catalase; resistance to oxidative stress, neutrophils, peroxide; role in virulence; regulated by iron, ciclopirox, fluconazole, carbon source, pH, Rim101, Ssn6, Hog1, Hap43, Sfu1, Sef1, farnesol, core stress response;
B9J08_000010	8935	8419	10022	10804	11272	10350	CAT2	Major carnitine acetyl transferase; intracellular acetyl-CoA transport; localized in peroxisomes and mitochondria; induced in macrophages; Hog1-repressed; stationary phase enriched; farnesol-upregulated in biofilm; Sp
B9J08_002891	3134	2715	3669	2691	2805	2970	CAT8	Zn(II)2Cys6 transcription factor; similar to S. cerevisiae Cat8 but mutant phenotype suggests different target genes; mutant displays increased filamentous/invasive growth; flucytosine repressed; rat catheter biofilm
B9J08_002230	1167	1134	1186	915	1221	1311	CBF1	Transcription factor; binds ribosomal protein gene promoters and rDNA locus with Tbf1; regulates sulfur starvation-response, respiratory, glycolytic genes; does not bind to centromeres as does S. cerevisiae Cbf1; Spid
B9J08_000822	5544	5886	6754	4410	4660	4424	CBK1	Ser/Thr kinase of cell wall integrity pathway; mutants show abnormal morphology and aggregation; Mob2p associated; required for wild-type hyphal growth and transcriptional regulation of cell-wall-associated genes
B9J08_004507	4665	4188	5061	4787	4779	4379	CBP1	Corticosteroid binding protein; transcription induced at late log-phase or upon adherence to polystyrene; not induced by corticosterone; contains a possible NAD/FAD binding region; regulated by Nrg1, Tup1; Spider biof
B9J08_003215	9487	8566	10842	8825	9012	8128	CBR1	Putative cytochrome B5 reductase; plasma membrane-localized
B9J08_002258	4831	4422	5149	3777	4072	3612	CCC1	Manganese transporter; required for normal filamentous growth; mRNA binds She3, localized to hyphal tips; repressed by NO, alkaline pH; colony morphology-related regulation by Ssn6; regulated by Sef1, Sfu1, Hap43; Spi
B9J08_002491	12368	11700	14319	10617	11141	10451	CCC2	Copper-transporting P-type ATPase of Golgi; required for wild-type iron assimilation (indirect effect via Fet3p); induced by iron starvation, ciclopirox olamine; caspofungin repressed; not required for virulence in mo
B9J08_003488	253	217	299	262	273	244	CCE1	Putative Holliday junction resolving enzyme; similar to S. cerevisiae Cce1p
B9J08_003401	8311	8861	10687	7079	7331	7054	CCH1	Voltage-gated Ca2+ channel of the high affinity calcium uptake system; roles in thigmotropism, establishment of galvanotropism; transcript regulated by Nrg1 and Mig1; flow model biofilm repressed
B9J08_001462	587	580	722	606	609	546	CCN1	G1 cyclin; required for hyphal growth maintenance (not initiation); cell-cycle regulated transcription (G1/S); Cdc28p-Ccn1p initiates Cdc11p S394 phosphorylation on hyphal induction; expression in S. cerevisiae inhibi
B9J08_002366	2349	2035	2399	2045	2019	1887	CCP1	Cytochrome-c peroxidase N terminus; Rim101, alkaline pH repressed; induced in low iron or by macrophage interaction; oxygen-induced activity; regulated by Sef1, Sfu1, and Hap43; Spider biofilm induced; rat catheter bi
B9J08_002888	8665	7972	9534	7775	7786	7806	CCR4	Component of the Ccr4-Pop2 mRNA deadenylase; transposon mutation affects filamentous growth
B9J08_003869	4147	3664	4363	4520	4621	4127	CCS1	Copper chaperone involved in activation and protection of superoxide dismutase Sod1p
B9J08_004992	11043	9751	12312	9408	10340	9249	CCT2	Chaperonin of the cytosolic TCP1 ring complex; protein present in exponential and stationary-phase yeast cells, but higher amounts in stationary phase; GlcNAc-induced protein
B9J08_004338	7416	7012	7773	6877	7524	6752	CCT3	Putative cytosolic chaperonin Cct ring complex subunit; mutation confers hypersensitivity to cytochalasin D
B9J08_001136	12307	11880	13687	10881	11188	10379	CCT5	T-complex protein 1, epsilon subunit; protein present in exponential and stationary growth phase yeast cultures; Spider biofilm repressed
B9J08_003771	11403	10545	13247	12065	13608	11888	CCT6	Putative cytosolic chaperonin Cct ring complex subunit; mutation confers hypersensitivity to cytochalasin D; GlcNAc-induced protein; Spider biofilm repressed
B9J08_001461	8878	8185	9954	8506	9143	8549	CCT7	Cytosolic chaperonin Cct ring complex; protein is present in exponential and stationary growth phase yeast cultures; sumoylation target
B9J08_001271	8371	7759	9192	7656	7670	7374	CCT8	Chaperonin-containing T-complex subunit; role in hyphal morphogenesis, particularly starvation-induced; essential; expression in S. cerevisiae inhibits Ras2-mediated pathways; CCT8 and TRP1 overlap; Spider biofilm rep
B9J08_003897	2306	2317	3007	1850	1952	1873	CCZ1	Protein involved in oxidative stress response and autophagy; mutants have fragmented mitochondria and attenuated virulence
B9J08_004841	2208	2033	2425	2117	2139	1917	CDA2	Putative chitin deacetylase; transcription is positively regulated by Tbf1p
B9J08_004834	4545	4003	4791	5146	5589	4714	CDC10	Septin, required for wild-type cell, hyphal, or chlamydospore morphology; role in virulence and kidney tissue invasion in mouse infection; forms ring at sites of cell division and filaments in mature chlamydospore; Sp
B9J08_004605	2546	2432	2773	2883	3284	2893	CDC11	Septin; cell and hyphal morphology, agar-invasive growth, full virulence and kidney tissue invasion in mouse, but not kidney colonization, immunogenicity; hyphal and cell-cycle-regulated phosphorylation; rat catheter
B9J08_002323	6538	6101	7434	6852	7007	6636	CDC12	Septin; essential for viability; forms ring at sites of cell division and also forms filaments in mature chlamydospore; filamentous growth induced; regulated by Nrg1, Tup1, tyrosol and cell density; rat catheter biofi
B9J08_005538	436	392	466	403	420	417	CDC13	Essential protein with similarity to S. cerevisiae Cdc13p, involved in telomere maintenance
B9J08_001868	617	640	714	632	566	679	CDC14	tem1 mutant phenotypes
B9J08_002487	1891	1664	2152	1477	1790	1673	CDC15	have protein serine/threonine kinase activity
B9J08_003632	8621	7810	9552	10937	11592	10356	CDC19	Pyruvate kinase at yeast cell surface; Gcn4/Hog1/GlcNAc regulated; Hap43/polystyrene adherence induced; repressed by phagocytosis/farnesol; hyphal growth role; stationary phase enriched; flow model biofilm induced; Sp
B9J08_004370	1389	1448	1631	1578	1569	1548	CDC20	Activator of anaphase-promoting complex/cyclosome; induced under Cdc5 depletion; member of conserved Mcm1 regulon; mRNA expression peaks at cell-cycle G2/M phase; mRNA binds She3 and is localized to buds of yeast cell
B9J08_005018	29696	23858	24890	27534	31153	28840	CDC21	Putative thymidylate synthase; flucytosine induced; rat catheter biofilm repressed; Spider biofilm repressed
B9J08_004910	2162	1812	2488	1989	2015	2002	CDC23	Similar to anaphase-promoting complex component; possibly transcriptionally regulated by Tac1p
B9J08_000417	3251	3103	3505	2690	2846	2504	CDC24	GDP-GTP exchange factor for Cdc42p; phosphorylated; required for maintenance of hyphal growth; misexpression blocks hyphal growth and causes avirulence in a mouse model of systemic infection; antigenic during human or
B9J08_005347	2407	2198	2674	1711	1953	1578	CDC27	Putative ubiquitin-protein ligase; periodic mRNA expression, peak at cell-cycle S/G2 phase
B9J08_002497	1050	1024	1096	1087	979	1042	CDC28	Cyclin-dependent protein kinase; interacts with regulatory subunit Cyb1; determination of cell morphology during the cell cycle; phosphorylated mostly by Swe1 and phosphorylation is regulated by Hsl1; 5'-UTR intron; S
B9J08_003359	8182	6981	8461	9137	9933	8656	CDC3	Septin; essential for viability; functional homolog of S. cerevisiae Cdc3p; down-regulation associated with azole resistance; macrophage/pseudohyphal-repressed; virulence-group-correlated expression; gene has intron
B9J08_001564	9337	8899	10622	7488	8122	6764	CDC34	Putative ubiquitin-protein ligase; transcript regulated by Nrg1 and Tup1, and by Gcn2 and Gcn4; rat catheter biofilm induced
B9J08_001631	6187	5535	6570	6271	6385	5906	CDC37	Chaperone for Crk1p; interacts with Crk1p kinase domain and with Sti1p; putative phosphorylation site at Ser14; functional homolog of S. cerevisiae Cdc37p; likely to be essential for growth; regulated by Gcn2p and Gcn
B9J08_003008	21813	20827	24375	18873	19655	19222	CDC39	Protein similar to S. cerevisiae Cdc39p, which is part of the CCR4-NOT transcription regulatory complex; transposon mutation affects filamentous growth
B9J08_001764	7988	7583	8794	7395	7552	7384	CDC4	ubiquitin ligase; functional homolog of S. cerevisiae Cdc4; mutation/depletion causes hyperfilamentation; Sol1 is a substrate of SCF-Cdc4; Spider biofilm induced
B9J08_000269	4397	4045	5133	3570	4113	3542	CDC42	Rho-type GTPase; required for budding and maintenance of hyphal growth; GGTase I geranylgeranylated; misexpression blocks hyphal growth, causes avirulence in mouse IV infection; shows actin-dependent localization to h
B9J08_001965	1414	1410	1676	1211	1373	1067	CDC43	Beta subunit of heterodimeric protein geranylgeranyltransferase type I; GGTase I enzyme binds zinc, is Mg-dependent; Cdc42p is GGTase I substrate
B9J08_004262	657	599	898	593	622	627	CDC45	Putative DNA replication initiation factor; transcriptionally regulated by interaction with macrophage
B9J08_000087	1472	1426	1602	1616	1720	1529	CDC46	Putative hexameric MCM complex subunit; predicted role in control of cell division; periodic mRNA expression. peak at cell-cycle M/G1 phase; regulated by tyrosol, cell density, Plc1; repressed by alpha pheromone in Sp
B9J08_002424	4281	3840	4613	2847	3069	2872	CDC47	Phosphorylated protein described as having role in control of cell division; RNA abundance regulated by tyrosol and cell density; merged with orf19.201 in Assembly 20; unmerged from orf19.201 in a revision of Assembly
B9J08_000480	90570	82050	98711	79363	85720	79072	CDC48	Putative microsomal ATPase; plasma membrane-localized; regulated by Gcn2 and Gcn4; induced by amino acid starvation (3-AT); macrophage/pseudohyphal-repressed; protein levels decrease in stationary phase yeast; Spider
B9J08_003424	359	237	396	435	435	465	CDC5	Polo-like kinase; member of conserved Mcm1 regulon; depletion causes defects in spindle elongation and Cdc35-dependent filamentation; virulence-group-correlated expression; likely essential (UAU1 method); Spider biofi
B9J08_000932	5278	4941	5774	5407	5620	4949	CDC50	Putative endosomal protein; induced by Mnl1p under weak acid stress
B9J08_001897	8972	8724	10239	9438	9860	9050	CDC53	Cullin, a scaffold subunit of the SCF ubiquitin-ligase complexes; depletion leads to increased filamentous growth and premature cell death
B9J08_003467	2591	2364	2902	2250	2562	2292	CDC54	Putative pre-replication complex helicase subunit; transcript regulated by Nrg1 and Mig1; periodic mRNA expression, peak at cell-cycle M/G1 phase; Hap43-induced
B9J08_000141	7079	7164	8347	7429	7902	7452	CDC55	have protein phosphatase regulator activity, protein serine/threonine phosphatase activity
B9J08_003937	193	114	172	184	211	157	CDC6	Putative ATP-binding protein with a predicted role in DNA replication; member of conserved Mcm1p regulon; periodic mRNA expression, peak at cell-cycle M/G1 phase
B9J08_001765	8152	7398	8649	7364	7815	7581	CDC60	Cytosolic leucyl tRNA synthetase; conserved amino acid and ATP binding class I signature, tRNA binding, proofreading motifs; likely essential for growth; interacts with benzoxaborole antifungals; present in exponentia
B9J08_002224	15599	14845	17254	14704	15943	14564	CDC68	Functional homolog of S. cerevisiae Cdc68, a transcription elongation factor; essential; possible drug target
B9J08_005013	1431	1356	1602	1587	1827	1511	CDC7	Catalytic subunit of Dbf4p-regulated serine/threonine protein kinase; negative regulator of hyphal development; cell-cycle regulated periodic mRNA expression; S. cerevisiae ortholog is not cell-cycle regulated
B9J08_003257	2491	2183	2910	2347	2336	2250	CDC73	Putative transcription elongation factor; cdc73 kap114 double transposon mutation affects filamentous growth; Spider biofilm repressed
B9J08_003702	8102	7394	8528	7954	7844	8051	CDG1	Putative cysteine dioxygenases; role in conversion of cysteine to sulfite; transcript regulated upon white-opaque switch; rat catheter, Spider and flow model biofilm induced
B9J08_001647	2060	1998	2245	1823	1931	1859	CDH1	Protein involved in regulation of mitosis; similar to S. cerevisiae Cdh1, which is an APC/C component; transcriptionally induced by Mnl1 under weak acid stress
B9J08_004039	2347	2238	2786	1738	1775	1847	CDL1	Putative RNAse III, ortholog of S. cerevisiae RNT1; merged with orf19.3772 in Assembly 21
B9J08_000164	253840	240656	286469	200782	211991	199097	CDR1	Multidrug transporter of ABC superfamily; transports phospholipids in an in-to-out direction; induced by beta-estradiol, progesterone, corticosteroid, or cholesterol; Spider biofilm induced
B9J08_000479	37065	34234	41969	39970	43097	41446	CDR4	Putative ABC transporter superfamily; fluconazole, Sfu1, Hog1, core stress response induced; caspofungin repressed; fluconazole resistance not affected by mutation or correlated with expression; rat catheter and flow
B9J08_002451	1026	1010	1270	692	680	718	CDR4	Putative ABC transporter superfamily; fluconazole, Sfu1, Hog1, core stress response induced; caspofungin repressed; fluconazole resistance not affected by mutation or correlated with expression; rat catheter and flow
B9J08_003119	12229	10815	13490	10834	11334	10896	CDS1	Protein similar to S. cerevisiae Cds1p; transposon mutation affects filamentous growth
B9J08_003198	3726	3322	4203	3903	4159	3922	CEF1	Putative mRNA splicing factor; ortholog is essential in S. cerevisiae; Spider biofilm induced
B9J08_002813	94464	86325	105575	71424	76212	71131	CEF3	Translation elongation factor 3; antigenic in humans; predicted C-term nucleotide-binding active site; protein on surface of yeast, not hyphae; polystyrene adherence induced; higher protein amount in stationary phase;
B9J08_000458	1428	1305	1633	1270	1279	1244	CEK1	ERK-family protein kinase; required for wild-type yeast-hypha switch, mating efficiency, virulence in mice; Cst20-Hst7-Cek1-Cph1 MAPK pathway regulates mating, and invasive hyphal growth under some conditions; Spider
B9J08_002264	4192	3746	4990	4172	4474	4154	CEM1	Protein similar to S. cerevisiae Cem1p, an acyl carrier protein involved in fatty acid biosynthesis; likely to be essential for growth, based on an insertional mutagenesis strategy
B9J08_000979	3126	3315	3716	3481	3421	3377	CET1	mRNA 5'-triphosphatase; large subunit of mRNA capping enzyme; positively regulates Ceg1 activity; functional homolog of S. cerevisiae Cet1; Cet1 and Cgt1 form a 2:1 complex; flow model biofilm induced
B9J08_004480	2817	3135	3669	2986	3338	3148	CEX1	have tRNA binding activity, role in tRNA export from nucleus and cytoplasm, nuclear pore localization
B9J08_005064	43276	39712	48899	37685	39030	36745	CFL4	C-terminus similar to ferric reductases; induced in low iron; Sfu1-repressed; ciclopirox olamine induced; colony morphology-related gene regulation by Ssn6; Hap43-repressed; Sef1-regulated
B9J08_000418	539	554	711	528	474	536	CFL4	C-terminus similar to ferric reductases; induced in low iron; Sfu1-repressed; ciclopirox olamine induced; colony morphology-related gene regulation by Ssn6; Hap43-repressed; Sef1-regulated
B9J08_001450	1224	1002	1311	921	827	933	CFL4	C-terminus similar to ferric reductases; induced in low iron; Sfu1-repressed; ciclopirox olamine induced; colony morphology-related gene regulation by Ssn6; Hap43-repressed; Sef1-regulated
B9J08_004886	1383	1260	1512	882	880	899	CFL4	C-terminus similar to ferric reductases; induced in low iron; Sfu1-repressed; ciclopirox olamine induced; colony morphology-related gene regulation by Ssn6; Hap43-repressed; Sef1-regulated
B9J08_002214	4931	4540	5501	4695	4675	4503	CGR1	Negative regulator of yeast-form growth; HSP70 family member; induced by growth cessation at yeast-hyphal transition or in planktonic growth; physically interacts with Msi3p; similar to rat anti-aging gene, SMP30, sta
B9J08_004874	5901	5466	6242	5057	5203	5023	CGT1	mRNA 5' guanylyltransferase; small subunit of mRNA capping enzyme; binds an RNA Pol II C-terminal domain peptide; Cet1p and Cgt1p form a 2:1 complex; functional homolog of S. cerevisiae Ceg1p
B9J08_003046	568	459	500	598	480	567	CHA1	Similar to catabolic ser/thr dehydratases; repressed by Rim101; induced in low iron; regulated on white-opaque switch; filament induced; Tn mutation affects filamentation; flow model biofilm induced; Spider biofilm re
B9J08_003069	77461	71567	86682	71261	76849	74353	CHC1	Clathrin heavy chain; subunit of the major coat protein; role in intracellular protein transport and endocytosis; flow model and rat catheter biofilm repressed
B9J08_003381	1028	1041	1200	1234	1279	1182	CHL4	Protein described as having role in chromosome segregation; RNA abundance regulated by tyrosol and cell density
B9J08_005295	14850	14388	17176	15040	15634	14890	CHO1	Putative phosphatidylserine synthase; ortholog of S. cerevisiae CHO1; transposon mutation affects filamentous growth; regulated by Nrg1, Tup1
B9J08_004182	10297	9061	11193	8973	9026	8917	CHO2	Putative phosphatidyl-ethanolamine N-methyltransferase; fungal-specific (no human or murine homolog); amphotericin B repressed; Hap43p-induced gene
B9J08_003748	2461	2207	2728	2154	2322	2459	CHR1	Predicted DEAD-box ATP-dependent RNA helicase; functional homolog of S. cerevisiae Rok1; Hap43-induced; Spider biofilm induced
B9J08_003879	2987	2789	3648	3663	4091	3873	CHS1	Chitin synthase; essential; for primary septum synthesis in yeast and hyphae; 1 of several chitin synthases; enzymatically activated by proteolytic processing; complements defects of S. cerevisiae chs1 or chs2; Spider
B9J08_005077	5422	5494	6378	6351	6304	5691	CHS2	Chitin synthase; nonessential; required for wild-type chitin deposition in hyphae; transcript regulated during dimorphic transition; Chs1 and Chs2, but not Chs3, are inhibited by the protoberberine HWY-289; flow model
B9J08_004150	5748	5068	6270	4867	5385	4685	CHS3	Major chitin synthase of yeast and hyphae; synthesizes short-chitin fibrils; Chs4-activated; transcript induced at yeast-hyphal transition; Chs1 and Chs2, but not Chs3, are inhibited by the protoberberine HWY-289; Spi
B9J08_004972	4951	4892	6251	4046	4624	4194	CHS4	Activator of Chs3p chitin synthase; required for wild-type wall chitin content, but not for hyphal growth; mutant resistant to Calcofluor white; prenylation and 2 transmembrane segments predicted; functional homolog o
B9J08_000868	9856	9615	11351	9523	9681	9201	CHS5	Putative chitin biosynthesis protein; fungal-specific; repressed upon yeast-to-hypha switch; rat catheter biofilm repressed
B9J08_004541	4786	4547	5294	3759	3729	3676	CHS6	Protein with tetratricopeptide repeats (TPRs); ortholog of S. cerevisiae Chs6, which has role in localizing chitin synthase; Cyr1-regulated in hyphae; possibly essential, disruptants not obtained by UAU1 method; flow
B9J08_001816	1632	1509	1755	1327	1433	1421	CHS7	S. cerevisiae Chs7p, which effects ER export of Chs3p; induced cyr1 mutant hyphae and ras1 yeast-form cells; Spider biofilm induced
B9J08_002856	9358	8615	10046	6490	6687	6510	CHS8	Chitin synthase required for synthesis of long-chitin fibrils; nonessential; 8 or 9 membrane spanning regions; mRNA present in yeast and hyphae; induced during cell wall regeneration; flow model biofilm repressed
B9J08_002761	4594	3902	4729	3503	3497	3448	CHT3	Major chitinase; secreted; functional homolog of S. cerevisiae Cts1p; 4 N-glycosylation motifs; possible O-mannosylation; putative signal peptide; hyphal-repressed; farnesol upregulated in biofilm; regulated by Efg1p,
B9J08_002183	4648	4381	5049	5632	5599	5312	CHT4	Chitinase; similar to S. cerevisiae sporulation-specific Cts2p; functionally complements A. gossypii cts2 mutant sporulation defect; homozygous null mutation causes no obvious defects; transcription decreases upon yea
B9J08_001118	2211	1924	2049	2081	2049	1982	CIC1	Putative proteasome-interacting protein; rat catheter biofilm induced
B9J08_003024	2675	2442	2967	2343	2291	2265	CIP1	Possible oxidoreductase; transcript induced by cadmium but not other heavy metals, heat shock, yeast-hypha switch, oxidative stress (via Cap1), or macrophage interaction; stationary phase enriched protein; Spider biof
B9J08_003232	3475	3310	4025	3712	3934	3726	CIS2	Putative role in regulation of biogenesis of the cell wall; upregulated in biofilm; Gcn4p-regulated
B9J08_002652	53083	47757	55424	52555	56045	51348	CIT1	Citrate synthase; induced by phagocytosis; induced in high iron; Hog1-repressed; Efg1-regulated under yeast, not hyphal growth conditions; present in exponential and stationary phase; Spider biofilm repressed; rat cat
B9J08_004116	4244	3929	4511	3887	4177	3556	CKA1	of protein kinase CK2; Cka1p and Cka2p have a common target with respect to fluconazole resistance; synthetically lethal with CKA2; flucytosine induced
B9J08_005003	3717	3355	4083	3264	3631	3361	CKA2	Catalytic alpha-subunit of protein kinase CK2; interaction with calcineurin pathway affects fluconazole sensitivity; synthetically lethal with CKA1; attenuated virulence in a mouse oropharyngeal candidiasis but not in
B9J08_001651	6258	5910	6714	5790	5681	5485	CKB1	Regulatory subunit of protein kinase CK2 (casein kinase II), beta subunit; null mutants are hypersensitive to caspofungin and hydrogen peroxide medium
B9J08_001094	1942	1857	2375	1662	1838	1669	CKB2	Regulatory subunit of protein kinase CK2 (casein kinase II), beta' subunit; null mutants are hypersensitive to caspofungin
B9J08_003115	216	212	251	203	277	220	CKS1	have cyclin-dependent protein serine/threonine kinase activator activity, histone binding, protein complex binding, ubiquitin binding, zinc ion binding activity
B9J08_004028	672	670	811	768	838	751	CLA4	Ste20p family Ser/Thr kinase required for wild-type filamentous growth, organ colonization and virulence in mouse systemic infection; role in chlamydospore formation; functional homolog of S. cerevisiae Cla4p; mutant
B9J08_003856	997	947	964	1164	1226	1146	CLB2	B-type mitotic cyclin (cyclin-dependent protein kinase regulatory subunit); essential; required for wild-type mitotic exit; role in cell polarization; interacts with catalytic subunit Cdk1; Spider biofilm repressed
B9J08_004162	240	220	300	280	286	236	CLB4	B-type mitotic cyclin; nonessential; negative regulator of pseudohyphal growth; dispensible for mitotic exit, cytokinesis; Fkh2-represed; flow model biofilm repressed; farnesol-upregulated in biofilm; reduced total RN
B9J08_002206	10582	9747	11219	11043	12428	11314	CLC1	Clathrin light chain; subunit of the major coat protein involved in intracellular protein transport and endocytosis; rat cathetr and Spider biofilm repressed
B9J08_002220	43275	38479	47614	27400	28879	27236	CLG1	Putative cyclin-like protein; transcription is regulated upon yeast-hyphal switch
B9J08_000422	3146	2652	3520	1665	1577	1591	CLN3	G1 cyclin; depletion abolishes budding and causes hyphal growth defects; farnesol regulated, functional in S. cerevisiae; possibly essential (UAU1 method); other biofilm induced; Spider biofilm induced
B9J08_002876	12458	10828	11922	11918	12544	11910	CMD1	Calmodulin; calmodulin inhibitors cause a defect in hyphal growth; transcript not regulated by yeast-hyphal transition; mutation confers hypersensitivity to cytochalasin D and high concentrations of tunicamycin; gene
B9J08_000285	7595	7916	9224	5501	5574	5177	CMK1	Putative calcium/calmodulin-dependent protein kinase II; expression regulated upon white-opaque switching; biochemically purified Ca2+/CaM-dependent kinase is soluble, cytosolic, monomeric, and serine-autophosphorylat
B9J08_003453	8149	7458	9115	8626	8927	8010	CMK2	Putative calmodulin-dependent protein kinase; involved in cell wall integrity and oxidative stress response
B9J08_004950	5290	5019	6309	4702	4695	4589	CMP1	Catalytic subunit of calcineurin (Ca[2+]-calmodulin-regulated S/T protein phosphatase); required for wild-type virulence, resistance to high pH, Na(+), Li(+), Mn(2+), and fluconazole tolerance; micafungin is fungicida
B9J08_001732	2112	1682	2123	2177	2304	2211	CNB1	Regulatory subunit of calcineurin B (Ca[2+]-calmodulin-regulated S/T protein phosphatase); required for wild-type resistance to fluconazole or to SDS; micafungin is fungicidal to null mutant
B9J08_003518	9336	8599	9992	8482	9317	8796	CNH1	Na+/H+ antiporter; required for wild-type growth, cell morphology, and virulence in a mouse model of systemic infection; not transcriptionally regulated by NaCl; fungal-specific (no human or murine homolog)
B9J08_003234	2364	2043	2522	1978	1962	1987	CNS1	Putative co-chaperone; Hap43p-induced gene; mutation confers hypersensitivity to radicicol
B9J08_002954	14495	13488	16912	11422	12099	11701	CNT	CNT family H(+)/nucleoside symporter; transports adenosine, uridine, inosine, guanosine, tubercidin; variant alleles for high/low-affinity isoforms; S or G at residue 328 affects specificity; Spider, flow model biofil
B9J08_001311	14485	12427	15335	13781	14788	13532	COF1	Putative cofilin; macrophage-induced protein; protein present in exponential and stationary-phase yeast cells, but higher amounts in stationary phase
B9J08_000872	6359	6155	7695	5933	6239	5784	COG4	have role in CVT pathway, establishment of cell polarity, filamentous growth of a population of unicellular organisms, macroautophagy, pexophagy, retrograde transport, vesicle recycling within Golgi
B9J08_005369	2117	1806	2037	1482	1658	1621	COQ3	Protein with a predicted role in coenzyme Q biosynthesis; transcriptionally induced by interaction with macrophages; possibly an essential gene, disruptants not obtained by UAU1 method
B9J08_000619	5080	4122	4993	4388	4336	4135	COQ4	Protein with a putative role in coenzyme Q biosynthesis; transcriptionally induced by interaction with macrophage; Hap43p-repressed gene
B9J08_003631	6071	5488	6660	5381	5749	4731	COQ5	Putative methyltransferase of ubiquinone biosynthesis; regulated by Gcn4; repressed by amino acid starvation (3-AT), Hap43; induced upon adherence to polystyrene; Spider biofilm repressed
B9J08_001281	12643	11246	13913	11392	12443	10976	COQ6	have oxidoreductase activity, acting on paired donors, with incorporation or reduction of molecular oxygen, reduced flavin or flavoprotein as one donor, and incorporation of one atom of oxygen activity
B9J08_001993	14277	12699	15500	11440	12256	11547	COX11	Cytochrome oxidase assembly protein; transcript regulated by Nrg1; protein repressed during the mating process; Hap43-repressed gene; rat catheter biofilm induced
B9J08_000140	11337	9910	11454	8340	8860	8269	COX13	Cytochrome c oxidase; flucytosine induced; repressed by nitric oxide
B9J08_001863	18929	17485	21188	14457	15539	14192	COX15	Cytochrome oxidase assembly protein; transcript regulated by Nrg1 and Tup1; alkaline repressed; Hap43-repressed; early-stage flow model biofilm induced; Spider biofilm repressed
B9J08_004635	4967	4149	4648	4530	4564	4687	COX19	Putative cytochrome c oxidase assembly protein; Plc1-regulated; rat catheter biofilm induced
B9J08_000339	7060	6399	7303	4969	5407	4709	COX5	Cytochrome oxidase subunit V; putative upstream CCAAT box regulatory element; macrophage/pseudohyphal-induced; repressed by nitric oxide; intron in 5'-UTR; Hap43p-dependent repression in low iron medium
B9J08_004273	7352	6505	7613	4774	5105	4535	COX6	Putative cytochrome c oxidase; flucytosine induced
B9J08_003183	1928	1438	1501	1440	1597	1503	COX8	Putative cytochrome c oxidase; flucytosine induced; caspofungin repressed
B9J08_005231	5711	5382	6062	6716	7055	6837	CPA1	Putative carbamoyl-phosphate synthase subunit; alkaline repressed; rat catheter, Spider and flow model biofilm induced
B9J08_002469	5231	4713	5576	6203	6740	6539	CPA2	Putative arginine-specific carbamoylphosphate synthetase; protein enriched in stationary phase yeast cultures; rat catheter biofilm induced; Spider biofilm induced
B9J08_003159	380	262	381	260	330	319	CPH1	Transcription factor; for mating, filamentation on solid media, pheromone-stimulated biofilms; in pathway with Ess1, Czf1; required with Efg1 for host cytokine response; regulates galactose metabolism genes; rat cathe
B9J08_001679	77539	73280	86181	73293	77044	74861	CPH2	Myc-bHLH transcription factor; promotes hyphal growth; directly regulates Tec1 to induce hypha-specific genes; probably homodimeric, phosphorylated; required for colonization of the mouse GI tract; rat catheter and Sp
B9J08_004558	2136	1845	2218	1883	1801	1825	CPP1	VH1 family MAPK phosphatase; regulates Cst20-Hst7-Cek1-Cph1 filamentation pathway; represses yeast-hyphal switch; required for virulence in mice; yeast-enriched; induced by alpha pheromone in SpiderM medium; Spider bi
B9J08_003650	3234	2776	3134	3033	3373	2889	CPR3	Putative peptidyl-prolyl cis-trans isomerase; macrophage-induced protein; protein levels decrease in stationary phase yeast cultures; predicted mitochondrial localization; overlaps orf19.1551
B9J08_004115	3161	2711	3623	3261	3153	2882	CPR6	stress-induced; heterozygous null mutant displays sensitivity to virgineone; rat catheter biofilm induced
B9J08_003793	33693	31861	37796	35335	38362	34457	CPY1	Carboxypeptidase Y; transcript regulated at yeast-hypha transition or macrophage response; induced human neutrophils; regulated by Gcn2 and Gcn4; putative N-glycosylation
B9J08_001889	3521	2895	3559	4435	5024	4375	CRC1	Mitochondrial carnitine carrier protein
B9J08_004410	1500	1260	1371	1264	1248	1263	CRH11	GPI-anchored cell wall transglycosylase, putative ortholog of S. cerevisiae Crh1p; predicted glycosyl hydrolase domain; similar to Csf4p and to antigenic A. fumigatus Aspf9; predicted Kex2p substrate; caspofungin-indu
B9J08_004308	1285	1169	1595	1722	1912	1585	CRH12	CRH family cell wall protein; transcript regulated by Nrg1 and Tup1; alkaline induced by Rim101; repressed during cell wall regeneration; flow model biofilm induced
B9J08_000171	1986	1696	2165	1863	1992	1776	CRK1	Protein kinase of the Cdc2 subfamily involved in hyphal development, virulence; promotes hyphal development independently of Cph1 and Efg1; functionally complements pheromone hypersensitivity of S. cerevisiae sgv1 mut
B9J08_001001	1117	1103	1126	882	870	797	CRL1	Predicted GTPase of RHO family; CAAX motif geranylgeranylated; expression in S. cerevisiae causes dominant-negative inhibition of pheromone response
B9J08_000693	18870	16682	20163	16309	17121	16200	CRM1	Functional homolog of S. cerevisiae Crm1, which acts in protein nuclear export; predicted to be resistant to antifungal drug leptomycin B; partially suppresses signal transduction defects of S. cerevisiae ste20 mutant
B9J08_004936	7273	6252	7642	6084	6526	6345	CRN1	Coronin; cortical actin cytoskeletal component; predicted role in regulation of actin patch assembly; rat catheter and Spider biofilm repressed
B9J08_002096	6095	6103	7278	5726	6354	5655	CRZ1	Calcineurin-regulated C2H2 transcription factor; role in maintenance of membrane integrity, azole tolerance; not required for mouse virulence; repressed by low iron; regulates Ca++ influx during alkaline pH response;
B9J08_000447	3620	3502	4314	4831	4902	4353	CRZ2	C2H2 transcription factor; crz1 not crz2 null mutation suppresses fluconazole resistance of homozygous cka2 null; Rim101-repressed at pH 8; required for yeast cell adherence to silicone substrate; Spider biofilm induc
B9J08_001196	340	337	383	341	324	297	CSA1	Surface antigen on elongating hyphae and buds; strain variation in repeat number; ciclopirox, filament induced, alkaline induced by Rim101; Efg1-, Cph1, Hap43-regulated; required for WT RPMI biofilm formation; Bcr1-in
B9J08_001951	8017	8066	8891	7250	8186	7374	CSA1	Surface antigen on elongating hyphae and buds; strain variation in repeat number; ciclopirox, filament induced, alkaline induced by Rim101; Efg1-, Cph1, Hap43-regulated; required for WT RPMI biofilm formation; Bcr1-in
B9J08_003305	9695	9021	10776	8081	9193	8661	CSC25	Guanyl-nucleotide exchange factor; activator of Ras/adenylyl cyclase pathway; functional homolog of S. cerevisiae Cdc25p; commonly called Cdc25; transposon mutation affects filamentous growth
B9J08_003598	8875	8048	9212	7712	8290	7420	CSH3	Functional homolog of S. cerevisiae Shr3p, which is a chaperone specific for amino acid permeases; localized to ER; required for wild-type amino-acid responsive hyphal growth and for mouse systemic virulence; regulate
B9J08_003927	1299	1125	1496	945	1045	994	CSI2	Putative 66S pre-ribosomal particle component; Hap43-induced; essential for growth; transposon mutation affects filamentous growth; Spider biofilm induced
B9J08_001262	342	288	368	347	389	351	CSM1	Putative component of the monopolin complex with role in rDNA silencing, homologous chromosome segregation, protein localization to nucleolar rDNA repeats
B9J08_001220	373	326	351	322	352	292	CSM3	Putative subunit of a replication fork-pausing checkpoint complex
B9J08_002226	1768	1638	2091	1688	1846	1853	CSO99	Protein of unknown function; Hap43-repressed gene; protein not conserved in S. cerevisiae
B9J08_003500	126108	117568	141526	162100	177461	148685	CSP37	Hyphal cell wall protein; role in progression of mouse systemic infection; predicted P-loop, divalent cation binding, N-glycosylation sites; expressed in yeast and hyphae; hyphal downregulated; stationary-phase enrich
B9J08_000984	5757	6104	7050	4938	5272	4991	CST20	Protein kinase of Ste20p/p65PAK family, required for wild-type mating efficiency and virulence in a mouse model; Cst20p-Hst7p-Cek1p-Cph1p MAPK pathway regulates some hyphal growth; involved in Cdc42p growth regulation
B9J08_000842	1974	1944	2407	1542	1696	1468	CST5	kinase cascade that regulates mating; required for opaque mating or white biofilm formation in response to mating pheromone; induced in response to pheromone; Hap43p-repressed
B9J08_005493	3752	3398	3849	3995	4178	4290	CTA1	Protein similar to S. cerevisiae Mos10p, which affects S. cerevisiae filamentous growth; activates transcription in 1-hybrid assay in S. cerevisiae; protein levels increase under weak acid stress; nonessential
B9J08_001249	1537	1324	1678	1940	2155	1666	CTA26	Putative transcription factor/activator; Med2 mediator complex ddomain; transcript is upregulated in an RHE model of oral candidiasis; member of a family of telomere-proximal genes; Efg1, Hap43-repressed
B9J08_001572	39718	36352	44010	37839	40756	37596	CTA3	Protein similar to <i>S. cerevisiae</i> Ede1p, which is involved in endocytosis; activates transcription in 1-hybrid assay in S. cerevisiae
B9J08_003781	603	621	800	695	826	730	CTA6	Protein that activates transcription in 1-hybrid assay in S. cerevisiae
B9J08_002217	4415	3969	5341	3279	3231	2879	CTA7	Zn(II)2Cys6 transcription factor; activates transcription in 1-hybrid assay in S. cerevisiae; has similarity to S. cerevisiae Stb4
B9J08_002218	934	849	1064	754	811	707	CTA7	Zn(II)2Cys6 transcription factor; activates transcription in 1-hybrid assay in S. cerevisiae; has similarity to S. cerevisiae Stb4
B9J08_001120	14244	12819	15464	10936	11743	10571	CTA8	Essential transcription factor, mediates heat shock transcriptional induction; in the absence of heat stress, Cta8p levels are modulated by growth temperature to regulate basal expression of genes involved in protein
B9J08_002015	1053	907	1060	1194	1207	1019	CTA9	Protein required for normal filamentous growth; induced during the mating process; mRNA binds She3; activates transcription in 1-hybrid assay in S. cerevisiae
B9J08_004861	12041	11609	14654	11311	11793	10768	CTF1	Putative zinc-finger transcription factor, similar to A. nidulans FarA and FarB; activates genes required for fatty acid degradation; induced by oleate; null mutant displays carbon source utilization defects and sligh
B9J08_003896	474	461	571	479	523	526	CTF18	Protein with a predicted role in sister chromatid cohesion; cell-cycle regulated periodic mRNA expression
B9J08_003068	791	736	1039	542	674	549	CTF5	Predicted component of the kinetochore sub-complex COMA; induced during the mating process; repressed by alpha pheromone in SpiderM medium
B9J08_002335	698	637	722	658	565	505	CTF8	Putative kinetochore protein with a predicted role in sister chromatid cohesion; repressed during the mating process; flow model biofilm induced
B9J08_000544	3132	2770	3406	2358	2421	2533	CTM1	Putative cytochrome c lysine methyltransferase; regulated by Gcn2 and Gcn4; transcript induced by Mnl1 under weak acid stress; early-stage flow model biofilm induced
B9J08_003231	4863	4568	5018	7831	8267	7838	CTN1	Carnitine acetyl transferase; required for growth on nonfermentable carbon sources, not for hyphal growth or virulence in mice; induced in macrophage; macrophage/pseudohyphal-repressed after 16 hr; rat catheter, Spide
B9J08_000446	7312	6851	8044	8306	8950	8385	CTN3	Peroxisomal carnitine acetyl transferase; no obvious metabolic, hyphal, virulence defects in Ura+ strain; induced by macrophage engulfment, hyphal growth, starvation, nonfermentable carbon sources; rat catheter, Spide
B9J08_003544	2188	1975	2435	2042	2198	1889	CTP1	Putative citrate transport protein; flucytosine induced; amphotericin B repressed, caspofungin repressed; Hap43p-induced gene
B9J08_001856	153225	136750	157537	131812	136155	132462	CTR1	Copper transporter; transcribed in low copper; induced Mac1, Tye7, macrophage interaction, alkaline pH via Rim101; 17-beta-estradiol repressed; complements S. cerevisiae ctr1 ctr3 copper transport mutant; flow model/S
B9J08_000258	1182	1045	1298	999	1158	1071	CTR2	Putative low-affinity copper transporter of the vacuolar membrane; induced by nitric oxide; clade-associated gene expression; rat catheter and flow model biofilm induced
B9J08_002526	15580	13538	16040	17000	17414	16053	CUE5	Predicted ubiquitin-binding protein; rat catheter biofilm repressed
B9J08_000490	10408	9342	11652	8628	9379	8642	CUP2	Putative copper-binding transcription factor; required for normal resistance to copper; activates transcription of metallothionein genes; Hap43-repressed; Spider biofilm induced
B9J08_005509	7457	6693	8138	7210	7631	6866	CUP5	Putative proteolipid subunit of the vacuolar H(+)-ATPase V0 sector; required for vacuolar acidification, secretion, filamentous growth; caspofungin repressed
B9J08_004870	29037	26675	32097	28817	30384	28974	CUP9	Transcription factor; represses SOK1 expression in response to farnesol inhibition; yeast-hypha switch repressed; ketoconazole-induced; Plc1-regulated; colony morphology-related Ssn6 regulation; Spider, flow model bio
B9J08_003803	3492	3261	3946	3495	3665	3469	CWC22	Predicted spliceosome-associated protein; role in pre-mRNA splicing; Spider biofilm induced
B9J08_003347	8355	7664	9470	7279	7889	7308	CWH41	Processing alpha glucosidase I, involved in N-linked protein glycosylation and assembly of cell wall beta 1,6 glucan; rat catheter biofilm repressed
B9J08_005351	11269	10219	12714	9478	10290	9179	CWH43	Putative sensor/transporter protein with a predicted role in cell wall biogenesis; possibly an essential gene, disruptants not obtained by UAU1 method; flow model and rat catheter biofilm repressed
B9J08_000947	539	470	604	407	507	480	CWH8	phosphatase; ketoconazole-induced; expression is increased in a fluconazole-resistant isolate; clade-associated gene expression; Hap43p-induced gene
B9J08_005107	4420	4067	5012	5017	5700	5309	CWT1	Zn2Cys6 transcription factor involved in negative regulation of nitrosative stress response; mutant has cell wall defects; transcription increased at stationary phase; has predicted PAS domain; similar to S. cerevisia
B9J08_000491	10081	8886	11084	9782	10211	9321	CYB2	Putative cytochrome b2 precursor; induced in high iron; alkaline repressed; colony morphology-related gene regulation by Ssn6; Hap43-repressed; pider biofilm induced
B9J08_004742	4291	3557	4527	3264	3405	3099	CYB5	Cytochrome b(5); ortholog of S. cerevisiae Cyb5; induced in high iron; fluconazole-induced; shows colony morphology-related gene regulation by Ssn6; mutants are viable
B9J08_003804	27014	23151	26663	24062	24643	24714	CYC1	Cytochrome c; complements defects of S. cerevisiae cyc1 cyc7 double mutant; induced in high iron; alkaline repressed; repressed by nitric oxide; Hap43-dependent repression in low iron; regulated by Sef1, Sfu1
B9J08_000424	8095	7833	9111	7598	7996	7679	CYC3	Mitochondrial cytochrome c heme lyase; antigenic cell-wall protein; filament induced; induced on polystyrene adherence, interaction with macrophage; N-glycosylation, 2 heme-binding motifs; rat catheter, Spider biofilm
B9J08_000037	16386	15527	18735	12459	13197	12429	CYM1	Putative metalloprotease of the mitochondrial intermembrane space; rat catheter biofilm induced
B9J08_002142	25072	23128	26477	21374	22171	21380	CYP1	Peptidyl-prolyl cis-trans isomerase; cyclosporin A sensitive activity; soluble in hyphae; biofilm induced, macrophage-induced protein; downregulated upon treatment of biofilm with farnesol; present in exponential and
B9J08_000648	9564	8945	10291	9143	9016	8747	CYP5	localization
B9J08_004540	17236	16906	20131	16917	18320	18091	CYR1	Class III adenylyl cyclase; mutant lacks cAMP; involved in regulation of filamentation, phenotypic switching and mating; mutant hyphal growth defect rescued by exogenous cAMP; downstream of Ras1p and CO2 signaling
B9J08_000174	16346	14360	18141	11965	13097	11976	CYS3	Cystathionine gamma-lyase; induced by alkaline, amphotericin B, cadmium stress, oxidative stress via Cap1; possibly adherence-induced; Hog1 regulated; reduced levels in stationary phase yeast cells; Spider and flow mo
B9J08_004618	8838	7508	9389	7598	8212	7755	CYS4	Cystathionine beta-synthase; sulfur amino acid biosynthesis; antigenic in mouse; flow model biofilm induced; alkaline induced; macrophage/pseudohyphal-induced; present in exponential and stationary growth phase yeast
B9J08_000173	12132	11066	13462	7336	7550	6709	CYT1	Cytochrome c1; induced in high iron; alkaline repressed; possibly an essential gene, disruptants not obtained by UAU1 method; Hap43-repressed; Spider biofilm repressed
B9J08_001393	3867	3374	4031	3253	3542	3245	CYT2	Cytochrome c1 heme lyase; transcript regulated by Nrg1; induced in high iron
B9J08_003772	11940	10581	13453	10251	11116	9521	CZF1	Transcription factor; regulates white-opaque switch; hyphal growth regulator; expression in S. cerevisiae causes dominant-negative inhibition of pheromone response; required for yeast cell adherence to silicone; Spide
B9J08_003838	2100	1946	2600	2165	2371	2346	DAC1	deacetylase; N-acetylglucosamine utilization; required for wild-type hyphal growth and virulence in mouse systemic infection; gene and protein are GlcNAc-induced; Spider biofilm induced
B9J08_003969	1695	1418	1794	1825	2013	1794	DAD1	complex, which acts in chromosome segregation by coupling kinetochores to spindle microtubules
B9J08_000801	428	422	422	487	429	403	DAD3	complex, which acts in chromosome segregation by coupling kinetochores to spindle microtubules
B9J08_000452	294	283	318	292	233	279	DAD4	complex, which acts in chromosome segregation by coupling kinetochores to spindle microtubules
B9J08_003863	1850	1640	1998	1281	1241	1375	DAG7	Secretory protein; a-specific, alpha-factor induced; mutation confers hypersensitivity to toxic ergosterol analog; fluconazole-induced; induced during chlamydospore formation in C. albicans and C. dubliniensis
B9J08_001368	7393	7049	8537	9583	11321	9428	DAK2	Putative dihydroxyacetone kinase; repressed by yeast-hypha switch; fluconazole-induced; caspofungin repressed; protein enriched in stationary phase yeast cultures; flow model biofilm induced; rat catheter and Spider b
B9J08_005028	4297	4076	5406	6837	7240	6652	DAL1	Putative allantoinase; transcript regulated by Nrg1 and Mig1; macrophage/pseudohyphal-repressed
B9J08_000756	3614	3483	4366	5024	5099	4613	DAL4	Putative allantoin permease; fungal-specific (no human or murine homolog)
B9J08_002685	1675	1446	1935	1445	1598	1433	DAL7	Putative allantoate permease; mutant is viable
B9J08_003479	5302	4771	5949	4284	4164	4189	DAL81	Zn(II)2Cys6 transcription factor; ortholog of S. cerevisiae Dal81, involved in the regulation of nitrogen-degradation genes; required for yeast cell adherence to silicone substrate; Spider biofilm induced
B9J08_004099	2422	2442	2713	1580	1540	1576	DAL9	Putative allantoate permease; fungal-specific (no human or murine homolog)
B9J08_000033	2840	2842	3415	2619	2751	2571	DAL9	Putative allantoate permease; fungal-specific (no human or murine homolog)
B9J08_004472	20	23	30	19	46	30	DAL9	Putative allantoate permease; fungal-specific (no human or murine homolog)
B9J08_002743	920	788	1008	1022	987	817	DAM1	complex, which acts in chromosome segregation by coupling kinetochores to spindle microtubules
B9J08_004666	3994	3572	4536	4289	4667	4361	DAO1	Putative D-amino acid oxidase; transcription is regulated upon yeast-hyphal switch
B9J08_005061	915	939	1051	723	824	647	DAO2	Putative D-amino acid oxidase; rat catheter biofilm induced
B9J08_001847	2237	2264	2403	2441	2592	2543	DAP1	Similar to mammalian membrane-associated progesterone receptors involved in DNA damage response; induced in core stress response; Hog1 regulated; clade-associated expression; Hap43-repressed
B9J08_002151	3790	3422	3920	3164	3293	3090	DAP2	Putative dipeptidyl aminopeptidase; transcriptionally regulated during macrophage response
B9J08_002829	2106	2126	2526	2915	3057	3043	DBF2	Essential serine/threonine protein kinase involved in mitotic spindle formation and cytokinesis; required for septum formation, exit from mitosis, and normal hyphal morphogenesis; virulence-group-correlated expression
B9J08_001562	2045	1744	2154	1480	1696	1508	DBF4	Regulatory subunit of Cdc7p-Dbf4p protein kinase complex that acts as negative regulator of hyphal development; cell-cycle regulated periodic mRNA expression; S. cerevisiae ortholog is not cell-cycle regulated
B9J08_004170	13639	11994	15026	13526	14470	13001	DBP2	Putative DEAD-box family ATP-dependent RNA helicase; flucytosine induced; repressed in core stress response
B9J08_001363	1926	1708	2154	1868	1910	1619	DBP3	Putative ATP-dependent DEAD-box RNA helicase; Hap43-induced; repressed by prostaglandins; Spider biofilm induced
B9J08_001745	6855	6643	7894	7558	7950	7138	DBP5	have RNA helicase activity, RNA-dependent ATPase activity, inositol hexakisphosphate binding activity and role in poly(A)+ mRNA export from nucleus, translational termination
B9J08_000720	2161	2006	2197	1842	2064	1905	DBP7	Putative ATP-dependent DEAD-box RNA helicase; Hap43-induced; rat catheter biofilm induced
B9J08_005116	1018	896	1002	773	740	697	DBP8	Protein similar to S. cerevisiae Dbp8p, an ATP-dependent helicase involved in rRNA processing; oxidative stress-repressed via Cap1p; flucytosine repressed; likely to be essential for growth, based on insertional mutag
B9J08_003680	2095	1761	2355	2017	1899	1888	DBR1	Debranchase; homozygous mutant accumulates lariat intermediates of mRNA splicing; rat catheter biofilm repressed
B9J08_000232	1137	1057	1059	858	1034	841	DCC1	Protein with a predicted role in sister chromatid cohesion and telomere length maintenance; cell-cycle regulated periodic mRNA expression
B9J08_000411	989	962	1188	803	929	888	DCG1	Protein of unknown function; ortholog of S. cerevisiae Dcg1; transcript regulated by Nrg1 and Mig1
B9J08_003624	3268	2701	3389	2443	2819	2711	DCK1	Putative guanine nucleotide exchange factor; required for embedded filamentous growth; activates Rac1; has a DOCKER domain; similar to adjacent DCK2 and to S. cerevisiae Ylr422wp; regulated by Nrg1; Spider biofilm ind
B9J08_000105	7790	7299	9149	6188	6952	6561	DCP2	have chromatin binding, m7G(5')pppN diphosphatase activity, mRNA binding activity
B9J08_002318	2146	2015	2469	1797	1651	1642	DCR1	Putative Dicer RNAse involved in RNA interference, similar to S. cerevisiae Rnt1p but orthologous to S. castellii Dcr1p, which is not conserved in S. cerevisiae
B9J08_003852	4613	3767	4842	3565	3502	3338	DCW1	Protein with predicted GPI modification; dfg5 dcw1 double mutant is inviable; not required for wild-type hyphal growth; upregulated in cyr1 mutant (yeast or hyphal form); Hap43-induced
B9J08_000412	2157	1812	2151	1885	2018	1838	DDC1	Putative DNA damage checkpoint protein; transcript induced during filamentous growth; regulated by Nrg1, Tup1
B9J08_004971	8539	7703	8875	8709	9581	8420	DDR48	Immunogenic stress-associated protein; filamentation regulated; induced by benomyl/caspofungin/ketoconazole or in azole-resistant strain; Hog1, farnesol, alkaline repressed; stationary phase enriched; Spider, flow mod
B9J08_002124	15825	15088	18473	11731	11866	11534	DED1	Predicted ATP-dependent RNA helicase; RNA strand annealing activity; Spider biofilm induced
B9J08_002116	9559	8607	9725	9370	10055	8916	DED81	Putative tRNA-Asn synthetase; genes encoding ribosomal subunits, translation factors, tRNA synthetases are downregulated upon phagocytosis by murine macrophage; protein enriched in stationary phase yeast cultures
B9J08_002653	4500	4450	5176	4175	4223	4153	DEM1	Putative mitochondrial exonuclease; alpha-factor induced
B9J08_000787	5378	4719	5670	3995	3734	3682	DES1	Putative delta-4 sphingolipid desaturase; planktonic growth-induced gene
B9J08_002433	1908	1504	1851	1659	1961	1868	DFG10	have role in dolichol biosynthetic process, dolichol-linked oligosaccharide biosynthetic process, polyprenol catabolic process, pseudohyphal growth and endoplasmic reticulum localization
B9J08_004279	6919	6384	7900	7447	8202	7473	DFG16	Rim101 pathway protein that acts in Rim101 processing; regulates filamentation in response to alkaline pH; required for host tissue invasion during infection; flow model biofilm induced
B9J08_002188	4811	4350	5290	4898	5105	4666	DFG5	N-linked mannoprotein of cell wall and membrane; possible signal transducer; role in hyphal growth and HWP1 induction in alkaline pH; GPI modification predicted; dfg5 dcw1 double mutant is inviable; caspofungin-induce
B9J08_000798	7450	7083	8632	6441	6783	5975	DFI1	Cell-surface associated glycoprotein; promotes activation of Cek1 in a matrix-dependent manner; N-glycosylated; Spider biofilm induced
B9J08_000856	533	742	691	613	559	606	DFR1	Trimethoprim resistant dihydrofolate reductase (DHFR), reduces 7,8-dihydrofolate to 5,4,7,8-tetrahydrofolate; binds NADPH; target of drugs that selectively inhibit the fungal enzyme rather than the human enzyme
B9J08_002289	14720	12907	15796	14025	14910	13782	DHH1	Putative RNA helicase
B9J08_000373	1986	1980	2169	1783	1667	1765	DIE2	have dolichyl-phosphate-glucose-glycolipid alpha-glucosyltransferase activity, role in protein N-linked glycosylation and cell periphery, endoplasmic reticulum membrane localization
B9J08_002508	1288	1028	1266	879	916	951	DIM1	Putative 18S rRNA dimethylase; predicted role in rRNA modification and processing; Hap43-induced; likely to be essential for growth based on insertional mutagenesis strategy; F-12/CO2 early biofilm induced
B9J08_003620	1453	1300	1379	1068	912	906	DIP2	Putative small ribonucleoprotein complex; Tn mutation affects filamentous growth; physically interacts with TAP-tagged Nop1; heterozygous null mutant exhibits resistance to parnafungin; Hap43-induced gene; Spider biof
B9J08_001530	4	0	4	0	4	8	DIP5	Dicarboxylic amino acid permease; mutation confers hypersensitivity to toxic ergosterol analog; induced upon phagocytosis by macrophage; Gcn4-regulated; upregulated by Rim101 at pH 8; rat catheter and Spider biofilm i
B9J08_000284	5262	4963	5840	4362	4444	4271	DIT1	have catalytic activity and role in ascospore wall assembly
B9J08_004885	264	225	299	266	273	287	DIT2	Monooxygenase of the cytochrome P450 family; produces N,N'-bisformyl dityrosine from N-formyltyrosine; regulated by Nrg1, Mig1, and Tup1; role in chlamydospore formation; Spider biofilm induced
B9J08_003559	9309	8318	9903	8115	9500	8340	DJP1	Similar to bacterial DnaJ; reported to have a role in peroxisome biogenesis; induced in low iron and upon adherence to polystyrene
B9J08_003553	4436	4010	5244	4113	4120	3573	DLD1	Putative D-lactate dehydrogenase; white cell-specific trancript; colony morphology-related gene regulation by Ssn6; Hap43-repressed; rat catheter biofilm induced; Spider biofilm repressed
B9J08_001883	1836	1740	1751	1690	1813	1718	DLD2	activity, role in lactate catabolic process and mitochondrial inner membrane localization
B9J08_001675	1359	1233	1647	1436	1431	1282	DNA2	Protein similar to S. cerevisiae Dna2p, which is a DNA replication factor involved in DNA repair; induced under hydroxyurea treatment
B9J08_002414	35974	34187	41004	31838	33862	31041	DNM1	Putative dynamin-related GTPase; transcript upregulated inbRHE model of oral candidiasis; transcript regulated by Nrg1, Mig1, and Tup1
B9J08_004043	8631	7914	9067	7612	7562	7217	DOA1	WD repeat protein; required for ubiquitin-mediated protein degradation; role in control of cellular ubiquitin levels; may promote efficient NHEJ in postdiauxic/stationary phase; Spider biofilm repressed
B9J08_005455	5318	5108	6484	4723	4689	4907	DOA4	Ortholog of S. cerevisiae Doa4;, a ubiquitin hydrolase involved in recycling ubiquitin from proteasome-bound ubiquitinated intermediates; oxidative stress-induced via Cap1; mutants are viable
B9J08_000353	3836	3581	4313	3726	4008	3603	DOM34	Endonuclease involved in regulation of translation; stimulates translation of protein O-mannosyltransferase family which includes PMT1, PMT2, PMT4, PMT5, and PMT6; peloto ortholog; Hap43-repressed gene
B9J08_005451	3587	3244	4104	4126	4378	4112	DOS2	Protein of unknown function; induced during planktonic growth
B9J08_000044	5482	5234	6434	4384	4726	4290	DOT1	Putative modulator of white-opaque switching
B9J08_003594	4474	4148	5093	4520	4621	4127	DOT4	Protein similar to ubiquitin C-terminal hydrolase; localizes to cell surface of hyphal cells, but not yeast-form cells; repressed upon high-level peroxide; Hap43p-induced; rat catheter biofilm induced
B9J08_004003	16690	14985	18876	11453	12345	11758	DOT5	Putative nuclear thiol peroxidase; alkaline downregulated; sumoylation target; Spider and flow model biofilm induced
B9J08_000378	2425	2406	3078	2558	2849	2510	DOT6	Protein with a predicted role in telomeric gene silencing and filamentation; repressed by high-level peroxide stress; Spider biofilm induced
B9J08_001667	211	239	275	291	233	211	DPB2	Probable subunit of DNA polymerase II (DNA polymerase epsilon), similar to S. cerevisiae Dpb2p; essential for viability; rat catheter biofilm induced
B9J08_002195	855	679	687	782	846	754	DPB4	Putative DNA polymerase epsilon subunit D; null mutant is viable but slow-growing and displays abnormal invasive growth on SD and YPD media; Spider biofilm repressed
B9J08_000589	6072	5303	6299	5318	5832	5481	DPM1	Dolichol-phosphate mannose synthase catalytic subunit; filament induced; Tup1-regulated; flow model and rat catheter biofilm repressed
B9J08_000519	1332	1180	1415	1384	1498	1451	DPM2	Dolichol-phosphate mannose synthase subunit, not essential for enzyme activity; flow model and Spider biofilm repressed
B9J08_000761	975	790	843	865	993	1028	DPM3	Dolichol-phosphate mannose synthase subunit, essential for enzyme activity; flow model biofilm repressed
B9J08_001465	719	632	678	484	594	463	DPP1	Putative diacylglycerol pyrophosphate phosphatase of diacylglycerol production for phospholipid biosynthesis; downregulation correlates with clinical development of fluconazole resistance
B9J08_005261	1220	1100	1279	946	1173	915	DPP2	Protein similar to S. cerevisiae pyrophosphate phosphatase Lpp1p; possible role in farnesol biosynthesis
B9J08_005414	3961	3560	4013	4146	4505	3957	DPP3	Protein similar to S. cerevisiae pyrophosphate phosphatase Dpp1; required for farnesol biosynthesis; repressed by 17-beta-estradiol, ethynyl estradiol; Spider biofilm induced
B9J08_004993	4868	4284	5368	5399	5685	5216	DPS1-1	Putative tRNA-Asp synthetase; genes encoding ribosomal subunits, translation factors, tRNA synthetases are downregulated upon phagocytosis by murine macrophage; protein enriched in stationary phase yeast cultures
B9J08_002783	1171	1001	1110	1055	976	997	DQD1	Putative 3-dehydroquinate dehydratase; ketoconazole-repressed; protein abundance downregulated by macrophages; flow model biofilm induced
B9J08_004088	3743	3637	4088	2967	3586	3231	DRE2	Putative cytosolic Fe-S protein assembly protein; a-specific transcript; regulated by Sef1, Sfu1, and Hap43; rat catheter and Spider biofilm induced
B9J08_004231	6923	6481	7701	6151	6932	6491	DRG1	Member of the DRG family of GTP-binding proteins; involved in regulation of invasive filamentous growth
B9J08_001512	1094	922	1071	1020	939	857	DRS1	Putative nucleolar DEAD-box protein; Hap43-induced; mutation confers hypersensitivity to 5-fluorouracil (5-FU), tubercidin (7-deazaadenosine); Tbf1-induced; repressed in core stress response
B9J08_005070	4133	3867	4833	4572	5063	4555	DSE1	Essential cell wall protein involved in cell wall integrity and rigidity; periodic mRNA expression peaks at M/G1 phase; Ace2p-induced; required for virulence in a mouse model of infection
B9J08_001042	7058	6195	7876	6332	6232	5992	DSL1	Protein similar to S. cerevisiae Dsl1p, which is a member of the t-SNARE complex of the endoplasmic reticulum
B9J08_004155	860	749	1001	673	770	639	DTD2	deacylase activity, role in D-leucine catabolic process, D-tyrosine catabolic process, tRNA metabolic process and cytosol, nucleus localization
B9J08_000732	1999	1905	2286	2194	2149	2118	DUG3	Putative glutamine amidotransferase (GATase II); role in glutathione catabolism;
B9J08_005202	301	228	282	293	291	288	DUO1	complex, which acts in chromosome segregation by coupling kinetochores to spindle microtubules
B9J08_002457	704	591	547	784	891	859	DUR1%2C2	Urea amidolyase; hydrolyzes urea to CO2; use of urea as N source and for hyphal switch in macrophage; regulated by Nrg1/Hap43; required for virulence; promotes mouse kidney and brain colonization; rat catheter and flo
B9J08_002456	3526	3198	4075	3513	3376	3410	DUR3	High affinity spermidine transporter; expression is induced by urea; fungal-specific (no human or murine homolog); not required for virulence in a mouse intravenous model
B9J08_001304	1038	838	1170	841	967	815	DUS4	have tRNA dihydrouridine synthase activity, role in tRNA modification and mitochondrion localization
B9J08_002020	742	622	943	983	891	728	DUT1	dUTP pyrophosphatase; cell-cycle regulated if expressed in S. cerevisiae; upstream MluI and SCB elements; 17-beta-estradiol, ethynyl estradiol, macrophage induced; decreased in stationary phase yeast; rat catheter, Sp
B9J08_000092	8444	8529	10200	9918	9925	10342	DYN1	Dynein heavy chain; motor protein that moves to microtubule minus end; required for yeast cell separation, spindle positioning, nuclear migration, hyphal growth; regulated by Mig1, Hap43; flow model and rat catheter b
B9J08_005074	2608	2378	2447	2529	2674	2508	EAF3	Subunit of the NuA4 histone acetyltransferase complex; rat catheter and Spider biofilm induced
B9J08_000294	2037	1949	2144	1801	2253	1979	EAF6	Subunit of the NuA4 histone acetyltransferase complex; Hap43-repressed; Spider biofilm repressed
B9J08_005361	1711	1549	1783	1632	1889	1610	EAF7	Subunit of the NuA4 histone acetyltransferase complex
B9J08_004905	5269	5150	5699	6762	7551	6801	ECI1	Protein similar to S. cerevisiae Eci1p, which is involved in fatty acid oxidation; transposon mutation affects filamentous growth; expression is regulated upon white-opaque switching
B9J08_004207	687	560	773	575	605	691	ECM1	stress; Hog1p regulated
B9J08_004526	2594	2494	2834	3154	3104	2997	ECM14	have endoplasmic reticulum, fungal-type vacuole localization
B9J08_004832	2006	1772	1766	1870	1930	1946	ECM15	Protein of unknown function; predicted role in cell wall organization; Hap43-repressed; caspofungin repressed; Spider biofilm induced; rat catheter biofilm repressed
B9J08_001224	18833	18693	22290	20172	21553	20495	ECM17	Putative sulfite reductase beta subunit; role in cell wall biogenesis; regulated by Tsa1/Tsa1B in H2O2 stress; Gcn4-regulated; Tbf1-activated; Hap43-repressed; Spider, flow, F-12/CO2 model biofilm induced
B9J08_000758	3021	2528	3243	2372	2660	2237	ECM18	have mitochondrion localization
B9J08_000325	6119	5919	7094	6867	7232	6860	ECM21	Predicted regulator of endcytosis of plasma membrane proteins; fluconazole induced, alkaline induced by Rim101; repressed by caspofungin and in azole-resistant strain overexpressing MDR1; flow model, rat catheter and
B9J08_005583	888	843	1040	966	991	932	ECM21	Predicted regulator of endcytosis of plasma membrane proteins; fluconazole induced, alkaline induced by Rim101; repressed by caspofungin and in azole-resistant strain overexpressing MDR1; flow model, rat catheter and
B9J08_000096	6517	6419	8266	6688	7339	6694	ECM22	Zn(II)2Cys6 transcription factor; rat catheter and Spider biofilm induced
B9J08_003967	781	680	813	694	780	542	ECM25	Non-essential protein involved in cell morphogenesis
B9J08_004768	17920	16756	20564	13116	14421	13807	ECM29	Putative scaffold protein; assists in association of the proteasome core particle with the regulatory particle; ortholog of S. cerevisiae Ecm29; transposon mutation affects filamentous growth; flow model biofilm repre
B9J08_003643	2858	2604	3052	2439	2548	2543	ECM3	have endoplasmic reticulum localization
B9J08_000614	26481	24219	30263	23482	24650	23195	ECM33	GPI-anchored cell wall protein; mutants show cell-wall defects and reduced adhesion, host cell damage, and endocytosis; mutant infection is immunoprotective in murine model; fluconazole-induced; caspofungin repressed
B9J08_004382	531	621	653	682	880	642	ECM331	GPI-anchored protein; mainly at plasma membrane, also at cell wall; Hap43, caspofungin-induced; Plc1-regulated; Hog1, Rim101-repressed; colony morphology-related regulated by Ssn6; induced by ketoconazole and hypoxia
B9J08_004466	4019	3579	4111	4055	4541	4267	ECM38	Putative gamma-glutamyltransferase; alkaline upregulated; Spider biofilm induced; possibly an essential gene, disruptants not obtained by UAU1 method
B9J08_000737	6522	6407	7813	6867	7287	6739	ECM39	Putative mannosyltransferase similar to S. cerevisiae Ecm39p, which has a role in Calcofluor white resistance; predicted Kex2p substrate; has HKEXRF motif
B9J08_001103	14094	13105	15589	16150	17433	16023	ECM4	Cytoplasmic glutathione S-transferase; regulated by Nrg1, Tup1; induced in core stress response, in cyr1 or ras1 mutant (yeast or hyphal cells); Tn mutation affects filamentous growth; stationary phase enriched; Spide
B9J08_004682	3246	3061	3740	2724	2932	2696	ECM42	Ornithine acetyltransferase; Gcn2, Gcn4-regulated; clade-specific gene expression; possibly essential gene, disruptants not obtained by UAU1 method; Spider biofilm induced
B9J08_005539	1566	1361	1694	1229	1289	1296	ECM42	Ornithine acetyltransferase; Gcn2, Gcn4-regulated; clade-specific gene expression; possibly essential gene, disruptants not obtained by UAU1 method; Spider biofilm induced
B9J08_003515	2198	1887	2246	2062	2127	1981	ECM7	Protein involved in control of calcium homeostasis and oxidative stress response; mutants show defects in hyphal growth
B9J08_004612	3943	3754	4484	4402	4308	4033	EDC3	Protein with mRNA binding activity, involved in regulation of activity of putative metacaspase Mca1p
B9J08_000914	9559	8332	10563	9743	10340	9222	EFB1	Translation elongation factor EF-1 beta; repressed by human whole blood or PMNs; macrophage/pseudohyphal-induced; antigenic in mouse; farnesol-downregulated; snoRNA snR18 is encoded within the EFB1 intron; Spider biof
B9J08_002834	11630	10594	13054	11470	11857	10210	EFG1	bHLH transcription factor; required for white-phase cell type, RPMI and Spider biofilm formation, hyphal growth, cell-wall gene regulation; roles in adhesion, virulence; Cph1 and Efg1 have role in host cytokine respon
B9J08_000079	3	9	9	7	11	11	EFH1	APSES transcription factor; homodimer; minor role in transcriptional regulation vs Efg1; regulates filamentous growth, phenotypic switch; EFG1 and EFH1 genetically interact; expression interferes with mouse intestinal
B9J08_002772	44649	41675	51712	44290	47232	43481	EFT2	Elongation Factor 2 (eEF2); GTPase; essential; highly expressed; target of sordarin antifungals; antigenic in human/mouse; lacks site for regulatory phosphorylation by eEF2 kinase; GCN-regulated; higher protein amount
B9J08_002291	3401	3142	3665	2828	3068	2962	EGD1	Putative GAL4 DNA-binding enhancer protein; soluble protein in hyphae; biofilm induced; macrophage/pseudohyphal-induced; equal level of protein in exponential and stationary growth phase yeast cultures; Spider biofilm
B9J08_002345	5800	4820	5527	3542	3675	4042	EGD2	Nascent polypeptide associated complex protein alpha subunit; soluble protein in hyphae; macrophage/pseudohyphal-induced; protein level decrease in stationary phase cultures; GlcNAc-induced protein; Spider biofilm rep
B9J08_000780	9917	8982	10869	7657	8163	7860	EHD3	Predicted 3-hydroxyisobutyryl-CoA hydrolase; mitochondrially localized; Spider biofilm induced
B9J08_000776	3007	2776	3594	1982	2334	2128	EHT1	Putative acyl-coenzymeA:ethanol O-acyltransferase; regulated by Sef1, Sfu1, and Hap43; induced by alpha pheromone in SpiderM medium; Spider biofilm induced; promoter bound by Ndt80
B9J08_001243	8466	6952	8212	7148	7746	7441	EIF4E	Translation initiation factor eIF4E; genes encoding ribosomal subunits, translation factors, tRNA synthetases downregulated by phagocytosis by macrophage; alternatively spliced intron in 5' UTR; protein levels decreas
B9J08_004980	1144	878	1047	987	1023	986	ELA1	Elongin A; F-box protein; ubiquitin-protein ligase; role in protein ubiquitination and ubiquitin-dependent protein catabolism; rat catheter biofilm induced
B9J08_003379	363	392	394	417	510	469	ELC1	Putative elongin C; transcript regulated by Nrg1 and Mig1; regulated by Gcn2 and Gcn4
B9J08_004504	9651	8876	10395	8686	8813	8679	ELF1	motifs; required for wild-type morphology, growth; expressed in hyphal, pseudohyphal, and yeast form; Hap43-induced; Spider and flow model biofilm induced
B9J08_001912	2961	2592	3418	3298	2946	3178	ELP3	Predicted histone acetyltransferase; role in regulation of transcription, tRNA wobble uridine modification; Spider biofilm induced
B9J08_003902	5759	5226	6510	4237	4409	4265	EMC9	Ortholog of S. cerevisiae Nnf2; possible role in chromosome segregation; mutants are viable, induced during the mating process
B9J08_000459	4436	4183	5039	3442	3790	3764	EMP24	COPII-coated vesicle component
B9J08_004880	4508	4116	4878	4342	4604	4256	EMP46	Protein similar to S. cerevisiae Emp46, an integral membrane component of ER-derived COPII-coated vesicles; functions in ER to Golgi transport; induced by alpha pheromone in SpiderM medium
B9J08_001788	4211	3746	4191	3577	3810	3563	EMP70	Protein with a role in endosome-to-vacuole sorting; rat catheter biofilm repressed
B9J08_002173	79868	74169	86196	68808	71971	68026	ENA2	Putative sodium transporter; induced by ciclopirox olamine; alkaline induced by Rim101; repressed by high-level peroxide stress; induced in oral candidiasis clinical isolates; possibly essential gene; rat catheter and
B9J08_003299	8594	7992	9511	8157	8335	8238	END3	Regulated by Gcn4p; induced in response to amino acid starvation (3-aminotriazole treatment)
B9J08_002109	9138	8960	10929	8602	9155	8308	ENG1	Endo-1,3-beta-glucanase; ortholog of S. cerevisiae Dse4 needed for cell separation; caspofungin, fluconazole repressed; repressed by alpha pheromone in SpiderM medium; flow model biofilm induced; rat catheter biofilm
B9J08_000274	50236	45551	54102	52426	55159	49967	ENO1	Enolase; glycolysis and gluconeogenesis; major cell-surface antigen; binds host plasmin/plasminogen; immunoprotective; Hap43, phagocytosis induced; farnesol-repressed; flow model biofilm induced; Spider biofilm repres
B9J08_003872	8221	7534	9004	7004	7595	6854	ENP1	Protein required for pre-rRNA processing and 40S ribosomal subunit synthesis; associated with U3 and U14 snoRNAs; transposon mutation affects filamentous growth; repressed by prostaglandins; Spider biofilm induced
B9J08_002120	1519	1418	1559	1250	1495	1362	ENP2	Putative nucleolar protein; essential; heterozygous mutation confers resistance to 5-fluorocytosine (5-FC), 5-fluorouracil (5-FU), and tubercidin (7-deazaadenosine); Hap43-induced; Spider biofilm induced
B9J08_003649	12203	10923	13868	10763	11456	10321	ENT3	Putative epsin; induced during the mating process; transcript is upregulated in an RHE model of oral candidiasis
B9J08_004923	2565	2400	2587	2527	2690	2564	ENV7	Membrane-associated protein kinase localized in trans-Golgi network; interacts with Arl1p and Sys3p
B9J08_002679	18430	17242	20814	13516	13971	13130	EPL1	Subunit of the NuA4 histone acetyltransferase complex
B9J08_005141	4376	4296	4954	4324	4237	4002	ERB1	Protein with a predicted role in ribosomal large subunit biogenesis; mutation confers hypersensitivity to 5-fluorocytosine (5-FC), 5-fluorouracil (5-FU), and tubercidin (7-deazaadenosine); hyphal, macrophage repressed
B9J08_002484	5971	5246	6211	4081	4552	4206	ERF1	Putative translation release factor 1, which interacts with stop codons and promotes release of nascent peptides from ribosomes; Hap43p-induced gene
B9J08_000261	7086	6705	8188	5257	5695	5213	ERG1	Squalene epoxidase, epoxidation of squalene to 2,3(S)-oxidosqualene; ergosterol biosynthesis; allylamine antifungal drug target; NADH reducing cofactor but S. cerevisiae Erg1 uses NADPH; flow model biofilm induced; Sp
B9J08_003730	21400	19345	23382	16753	18296	16530	ERG10	Acetyl-CoA acetyltransferase; role in ergosterol biosynthesis; soluble in hyphae; changes in protein abundance associated with azole resistance; fluconazole or ketoconazole induced; macrophage-downregulated protein; G
B9J08_001448	10282	9589	11415	6853	7548	6878	ERG11	Lanosterol 14-alpha-demethylase; cytochrome P450 family; role in ergosterol biosynthesis; target of azole antifungals; may contribute to drug resistance; azole or flow model biofilm induced; drug treated biofilm induc
B9J08_005525	3271	2980	3572	2527	2879	2544	ERG12	have mevalonate kinase activity and role in ergosterol biosynthetic process, farnesyl diphosphate biosynthetic process, mevalonate pathway, isopentenyl diphosphate biosynthetic process, mevalonate pathway
B9J08_004500	9022	8948	10087	6610	7073	6630	ERG13	3-hydroxy-3-methylglutaryl coenzyme A synthase; ergosterol biosynthesis; sumoylation target; Tn mutation affects filamentation; amphotericin B, caspofungin repressed; exponential, stationary growth phase expressed; Sp
B9J08_004943	1203	1307	1454	819	1035	886	ERG2	C-8 sterol isomerase; enzyme of ergosterol biosynthesis; converts fecosterol to episterol; mutant is hypersensitive to multiple drugs; ketoconazole-induced; flow model and Spider biofilm repressed
B9J08_003125	6916	6101	6978	5326	5302	5181	ERG20	Putative farnesyl pyrophosphate synthetase involved in isoprenoid and sterol biosynthesis, based on similarity to S. cerevisiae Erg20p; likely to be essential for growth, based on an insertional mutagenesis strategy
B9J08_003026	3061	2779	3319	2094	2243	2126	ERG24	C-14 sterol reductase, has a role in ergosterol biosynthesis; mutation confers increased sensitivity to dyclonine; rat catheter and Spider biofilm repressed
B9J08_000367	31753	28093	33824	18395	19928	17607	ERG25	Putative C-4 methyl sterol oxidase; C4-demethylation of ergosterol biosynthesis intermediates, based on similarity to S. cerevisiae Erg25; fluconazole-induced; induced in azole-resistant strain; rat catheter and Spide
B9J08_000920	2039	1931	2107	1611	1860	1752	ERG26	C-3 sterol dehydrogenase, catalyzes the 2nd of 3 steps required to remove 2 C-4 methyl groups from an intermediate in ergosterol biosynthesis; amphotericin B, caspofungin repressed; Spider biofilm repressed
B9J08_004245	4934	4622	5224	4533	4644	4372	ERG27	3-Keto sterol reductase of ergosterol biosynthesis; acts in C-4 sterol demethylation with Erg25p and Erg26p; possible drug target, essential for viability; functional homolog of S. cerevisiae Erg27p
B9J08_002817	826	838	914	572	576	626	ERG28	have protein binding, bridging activity, role in ergosterol biosynthetic process and endoplasmic reticulum membrane localization
B9J08_003737	20935	18570	23210	12685	13094	13048	ERG3	double bond into episterol; some clinical isolates show increased azole resistance and defects in hyphal growth and virulence; Efg1p-repressed; fluconazole-induced
B9J08_002852	8521	7844	9055	5906	6193	6029	ERG4	Protein similar to sterol C-24 reductase; shows Mob2p-dependent hyphal regulation; fluconazole-induced; caspofungin repressed; rat catheter biofilm repressed
B9J08_002349	30550	28087	34024	21511	23622	21648	ERG5	double bond in the sterol side chain; transposon mutation affects filamentous growth
B9J08_005340	12922	11114	13457	8917	9407	8147	ERG6	Delta(24)-sterol C-methyltransferase, converts zymosterol to fecosterol, ergosterol biosynthesis; mutation confers nystatin resistance; Hap43, GlcNAc-, fluconazole-induced; upregulated in azole-resistant strain; Spide
B9J08_005007	5344	4949	6229	4484	4937	4812	ERG7	2,3-epoxysqualene-lanosterol cyclase (lanosterol synthase), conversion of 2,3-oxidosqualene to lanosterol in sterol biosynthesis; fluconazole-induced; possibly essential, disruptants not obtained by UAU1 method; rat c
B9J08_001389	4605	4148	5101	4416	4480	4377	ERG8	Putative phosphomevalonate kinase; enzyme of the mevalonate pathway of isoprenoid biosynthesis; transcript regulated by Nrg1; possible drug target; not conserved in H. sapiens
B9J08_004587	6062	5523	6858	4677	5331	4943	ERG9	Putative farnesyl-diphosphate farnesyl transferase (squalene synthase); sterol biosynthesis pathway; likely essential for growth; regulated by fluconazole, lovastatin; amphotericin B, caspofungin repressed; Spider bio
B9J08_001365	13695	12149	14790	8864	9660	8859	ERO1	Ortholog of S. cerevisiae Ero1; role in formation of disulfide bonds in the endoplasmic reticulum; fluconazole-induced; induced by Mnl1 under weak acid stress; Spider biofilm induced
B9J08_000243	5405	4802	5771	4805	4809	4442	ERP5	Protein involved in ER to Golgi transport; rat catheter and Spider biofilm repressed
B9J08_000344	5839	4790	5896	4392	4716	4441	ERV1	Predicted component of the mitochondrial intermembrane space (IMS), involved in protein import into mitochondrial intermembrane space
B9J08_000039	3767	3422	4115	3775	3805	3558	ERV25	Component of COPII-coated vesicles; transcript induced upon filamentous growth; rat catheter biofilm repressed
B9J08_001394	8623	7849	9400	8536	8974	7898	ERV29	Putative SURF4 family member; plasma membrane-localized; flow model biofilm repressed
B9J08_005047	3061	2838	3422	3169	3553	3182	ERV46	Putative ER-derived vesicle protein; COPII-coated vesicle complex subunit; transcript induced by filamentous growth; Spider biofilm repressed
B9J08_003814	3284	2978	3606	3597	3610	3148	ESA1	Subunit of the NuA4 histone acetyltransferase complex; member of MYST family; Spider biofilm induced
B9J08_003855	1106	1060	1295	1000	1056	1040	ESC4	Protein similar to S. cerevisiae Esc4; a protein that represses transposition; transposon mutation affects filamentation; rat catheter biofilm repressed
B9J08_003900	2787	2624	3344	2906	3110	3065	ESP1	Putative caspase-like cysteine protease; mutation confers increased sensitivity to nocodazole; periodic mRNA expression, peak at cell-cycle S/G2 phase; mRNA binds She3
B9J08_000025	3312	3146	3670	3316	3298	3345	ESS1	Prolyl isomerase (parvulin class); essential; involved in yeast-hyphal switching, Cph1p pathway; has inflexible linker between WW and isomerase domains, unlike human homolog; functional homolog of S. cerevisiae Ess1p
B9J08_000786	6822	6683	7579	5679	5640	5792	EST1	Telomerase subunit; allosteric activator of catalytic activity, but not required for catalytic activity; has TPR domain
B9J08_004008	617	627	827	621	628	546	EST3	Telomerase subunit; required for telomere maintenance in vivo; separable roles in telomerase activity and processivity; not required for catalytic activity in vitro; related to mammalian Tpp1p
B9J08_005027	5916	5079	6582	6850	7437	6478	ETR1	Putative 2-enoyl thioester reductase; protein present in exponential and stationary growth phase yeast cultures; rat catheter biofilm repressed
B9J08_000054	1397	1199	1389	1099	1069	1052	EXG2	GPI-anchored cell wall protein, similar to S. cerevisiae exo-1,3-beta-glucosidase Exg2p; predicted Kex2p substrate; induced during cell wall regeneration; possibly an essential gene, disruptants not obtained by UAU1 m
B9J08_001509	876	778	1063	869	999	773	EXM2	Putative U1 snRNP complex compotent; decreased transcription is observed upon fluphenazine treatment
B9J08_002051	455	370	442	456	570	510	EXO1	Putative exodeoxyribonuclease; cell-cycle regulated periodic mRNA expression
B9J08_004869	5087	5004	6236	5120	5323	5168	EXO70	Predicted subunit of the exocyst complex, involved in exocytosis; localizes to a crescent on the surface of the hyphal tip
B9J08_005402	7589	7145	8686	6918	7716	6871	EXO84	Predicted subunit of the exocyst complex, involved in exocytosis; localizes to a crescent on the surface of the hyphal tip
B9J08_004059	4091	3585	4621	3732	4096	3900	FAA2	Putative acyl CoA synthetase; expression regulated upon white-opaque switch; rat catheter biofilm induced; Spider biofilm induced
B9J08_002781	1013	884	1179	1271	1322	1205	FAA21	Predicted acyl CoA synthetase; upregulated upon phagocytosis; transcript regulated by Nrg1 and Mig1
B9J08_004931	7804	7592	9193	9871	10927	9742	FAA2-3	Predicted acyl CoA synthetase
B9J08_002763	59188	54435	66068	70259	73579	68824	FAA4	Predicted acyl CoA synthase
B9J08_002181	9154	9767	11054	9696	10146	9996	FAB1	Phosphatidylinositol 3-phosphate 5-kinase; required for hyphal growth on solid media, and for wild-type vacuolar morphology and acidification; not required for wild-type virulence in mouse systemic infection or for ad
B9J08_002914	3367	3334	3578	3324	3446	3584	FAD1	have ATP binding, FMN adenylyltransferase activity, magnesium ion binding activity, role in FAD biosynthetic process and cytosol, nucleus localization
B9J08_004590	12434	11604	14935	8060	8434	7877	FAD2	Delta-12 fatty acid desaturase, involved in production of linoleic acid, which is a major component of membranes
B9J08_004149	712	549	777	538	561	499	FAD3	Omega-3 fatty acid desaturase; production of alpha-linolenic acid, a major component of membranes; caspofungin induced; Plc1-regulated; colony morphology-related gene regulation by Ssn6; Spider biofilm induced, flow m
B9J08_005085	847	856	970	911	853	917	FAL1	eIF4A subfamily of DEAD-box ATP-dependent RNA helicases; predicted nucleolar protein required for maturation of 18S rRNA; Spider biofilm induced
B9J08_001296	61036	57114	69197	43942	46166	44078	FAS1	Beta subunit of fatty-acid synthase; multifunctional enzyme; Hap43, fluconazole-induced; amphotericin B, caspofungin repressed; macrophage/pseudohyphal-induced; flow model and Spider biofilm repressed
B9J08_002420	56164	50945	62364	48520	51379	46822	FAS2	Alpha subunit of fatty-acid synthase; required for virulence in mouse systemic infection and rat oropharyngeal infection models; regulated by Efg1; fluconazole-induced; amphotericin B repressed; flow model and Spider
B9J08_001861	7992	8006	9200	11997	12072	11458	FAT1	Predicted enzyme of sphingolipid biosynthesis; upregulated in biofilm
B9J08_005239	57255	53285	63000	77325	81376	77838	FBA1	Fructose-bisphosphate aldolase; glycolytic enzyme; antigenic in murine/human infection; regulated by yeast-hypha switch; induced by Efg1, Gcn4, Hog1, fluconazole; phagocytosis-repressed; flow model biofilm induced; Sp
B9J08_005163	15414	14459	17931	26905	28330	25642	FBP1	Fructose-1,6-bisphosphatase; key gluconeogenesis enzyme; regulated by Efg1, Ssn6; induced by phagocytosis; effects switch from glycolysis to gluconeogenesis in macrophage; rat flow model biofilm induced; overlaps orf1
B9J08_005397	955	898	1077	978	995	912	FCA1	in a clinical isolate; hyphal downregulated; gene has intron
B9J08_001232	9247	8343	10418	12012	12982	11840	FCR1	Transcription factor; repressor of fluconazole/ketoconazole/brefeldin A resistance; Tn mutation enhances filamentation; partially rescues S. cerevisiae pdr1 pdr3 fluconazole sensitivity; rat catheter biofilm induced/S
B9J08_004822	4122	3867	4817	4554	4878	4395	FCR3	bZIP transcription factor; ortholog of S. cerevisiae Yap3; partially complements fluconazole sensitivity of S. cerevisiae pdr1 pdr3; Hap43-induced; required for yeast cell adherence to silicone substrate; flow model b
B9J08_003017	1461	1362	1542	1479	1621	1463	FCY2	Purine-cytosine permease of pyrimidine salvage; mutation associated with resistance to flucytosine in clinical isolates; transposon mutation affects filamentation; farnesol-upregulated in biofilm
B9J08_002402	1435	1499	1733	1098	1329	1294	FCY21	High affinity, high capacity, hypoxanthine-adenine-guanine-cytosine/H+ symporter; similar to S. cerevisiae Fcy2; mutation confers resistance to 5-fluorocytosine (5-FC); flow model biofilm induced
B9J08_002435	3888	3777	4594	4366	4965	4143	FCY21	High affinity, high capacity, hypoxanthine-adenine-guanine-cytosine/H+ symporter; similar to S. cerevisiae Fcy2; mutation confers resistance to 5-fluorocytosine (5-FC); flow model biofilm induced
B9J08_001737	1064	899	1355	955	987	801	FCY23	Putative transporter; Gcn4p-regulated; more similar to S. cerevisiae Tpn1p, which is a vitamin B6 transporter, than to purine-cytosine permeases
B9J08_004513	1149	1113	1308	768	741	713	FCY24	Putative transporter; more similar to S. cerevisiae Tpn1, which is a vitamin B6 transporter, than to purine-cytosine permeases; transcription is regulated by Nrg1; Spider biofilm induced
B9J08_002688	43734	40346	47333	45952	48080	44936	FDH1	Formate dehydrogenase; oxidizes formate to CO2; Mig1 regulated; induced by macrophages; fluconazole-repressed; repressed by Efg1 in yeast, not hyphal conditions; stationary phase enriched; rat catheter and Spider biof
B9J08_002769	45718	41884	49868	51321	54773	51589	FDH3	Glutathione-dependent formaldehyde dehydrogenase; glycine catabolism; repressed by Efg1 in yeast, not hyphal growth conditions; induced by Mnl1 under weak acid stress; Spider biofilm repressed
B9J08_003942	1208	1105	1471	1356	1452	1195	FEN1	Putative fatty acid elongase; predicted role in sphingolipid biosynthesis; possibly an essential gene, disruptants not obtained by UAU1 method; Spider and flow model biofilm induced
B9J08_000511	4025	3856	4621	3668	3584	3539	FEN12	Putative protein with a predicted role in the elongation of fatty acids; amphotericin B, caspofungin repressed
B9J08_004753	1923	1763	2057	1660	1630	1492	FESUR1	Putative ubiquinone reductase; transcriptionally induced by interaction with macrophage; alkaline downregulated; repressed by nitric oxide; clade-associated gene expression; Hap43p-repressed gene
B9J08_000517	71062	64372	78198	56851	58000	56427	FET31	Putative multicopper oxidase; ketoconazole/caspofungin/amphotericin B repressed; Sef1/Sfu1/Hap43 regulated; reports differ if functional homolog of ScFet3; rat catheter and Spider biofilm induced
B9J08_002997	10382	9722	11971	10981	11187	10782	FET33	Putative multicopper ferro-O2-oxidoreductase; repressed in core caspofungin response; fails to complement S. cerevisiae fet3 iron-related phenotypes; rat catheter and Spider biofilm induced
B9J08_002717	1139	1040	1152	750	823	778	FGR10	Putative asparaginase; lacks ortholog in S. cerevisiae; transposon mutation affects filamentous growth; Spider biofilm induced
B9J08_005292	1458	1573	1892	1331	1517	1237	FGR12	Protein lacking an ortholog in S. cerevisiae; transposon mutation affects filamentous growth; flow model biofilm induced
B9J08_003706	3102	2811	3520	2694	2771	2667	FGR14	Protein encoded in retrotransposon Zorro3 with similarity to retroviral endonuclease-reverse transcriptase proteins; lacks an ortholog in S. cerevisiae; transposon mutation affects filamentous growth
B9J08_004248	2896	2669	3401	2423	2638	2471	FGR14	Protein encoded in retrotransposon Zorro3 with similarity to retroviral endonuclease-reverse transcriptase proteins; lacks an ortholog in S. cerevisiae; transposon mutation affects filamentous growth
B9J08_004896	0	0	0	7	8	2	FGR14	Protein encoded in retrotransposon Zorro3 with similarity to retroviral endonuclease-reverse transcriptase proteins; lacks an ortholog in S. cerevisiae; transposon mutation affects filamentous growth
B9J08_001289	4447	3720	4810	3541	3456	3265	FGR15	Putative transcription factor with zinc finger DNA-binding motif; lacks an ortholog in S. cerevisiae; transposon mutation affects filamentous growth; caspofungin induced; mutation causes marginal increase in caspofung
B9J08_000333	622	439	549	439	501	450	FGR16	Protein lacking an ortholog in S. cerevisiae; transposon mutation affects filamentous growth; fluconazole-downregulated
B9J08_004962	23390	20200	23878	29118	30748	28474	FGR22	Putative phosphatidylinositol-specific phospholipase C (PI-PLC); predicted type 2 membrane protein; no S. cerevisiae ortholog; role in, and regulated by, filamentation, Hap43p; almost identical to orf19.5797
B9J08_003739	6070	5366	6502	6141	5934	5717	FGR29	Protein lacking an ortholog in S. cerevisiae; transposon mutation affects filamentous growth; rat catheter biofilm repressed
B9J08_004184	2729	2611	3130	2702	2962	2548	FGR3	SUMO E3 ligase for Wor1, involved in CO2-mediated white-opaque phenotypic switching; mutations affect filamentous growth; lacks an ortholog in S. cerevisiae
B9J08_000454	4209	3815	4455	3649	4126	3601	FGR32	Protein similar to S. cerevisiae Swa2p; induced upon adherence to polystyrene; transposon mutation affects filamentous growth; Hap43p-repressed gene
B9J08_002754	9197	8411	10835	8746	9262	8625	FGR34	Protein lacking an ortholog in S. cerevisiae; transposon mutation affects filamentous growth
B9J08_005296	1543	1220	1797	1343	1391	1314	FGR39	Protein lacking an ortholog in S. cerevisiae; transposon mutation affects filamentous growth
B9J08_000824	5978	5179	5928	6349	6513	6080	FGR41	Putative GPI-anchored adhesin-like protein; transposon mutation affects filamentous growth; Spider biofilm repressed
B9J08_005389	7027	6499	7804	5761	5922	5591	FGR47	Protein lacking an ortholog in S. cerevisiae; transposon mutation affects filamentous growth
B9J08_000807	3445	2955	3547	3304	3192	3152	FGR50	Protein lacking an ortholog in S. cerevisiae; transposon mutation affects filamentous growth; Spider biofilm repressed
B9J08_000062	3110	2767	3106	2367	2334	2146	FHL1	Fork-head transcription factor; forms a heterodimer with Ifh1 that is tethered to promoters by Tbf1; positively regulates rRNA and ribosomal protein gene transcription
B9J08_005405	236	122	197	147	183	132	FIG1	S. cerevisiae Fig1 ortholog; an integral membrane protein required for mating; role in thigmotropism; transcript is opaque-specific and a-specific; activated by Cph1 or alpha pheromone
B9J08_002860	1964	1529	1950	1627	1639	1709	FKH2	Forkhead transcription factor; morphogenesis regulator; required for wild-type hyphal transcription, cell separation, and for virulence in cell culture; mutant lacks true hyphae, is constitutively pseudohyphal; upregu
B9J08_002617	9116	8302	10192	7568	7973	7281	FLC1	Protein involved in heme uptake; putative FAD transporter, similar to S. cerevisiae Flc1; regulated by iron; macrophage-induced; mutant defective in filamentous growth; Spider biofilm induced
B9J08_000473	9602	8913	10886	7899	8481	7976	FLC2	Protein involved in heme uptake; putative FAD transporter, similar to S. cerevisiae Flc2p
B9J08_000401	14132	13069	15445	11589	12269	11960	FLO8	Transcription factor; required for hyphal formation and CO2 induced white-opaque switching; regulates hyphal gene expression; required for virulence in mouse systemic infection; binds Efg1p; binds Mss11p via LisH moti
B9J08_000402	4998	4931	6015	4293	4713	4520	FLO8	Transcription factor; required for hyphal formation and CO2 induced white-opaque switching; regulates hyphal gene expression; required for virulence in mouse systemic infection; binds Efg1p; binds Mss11p via LisH moti
B9J08_002795	3158	3329	3949	3059	3122	2968	FLU1	of transporters; involved in histatin 5 efflux; fungal-specific (no human/murine homolog)
B9J08_005383	20295	20153	23733	21566	23427	22279	FMP27	Putative mitochondrial protein; mRNA binds She3
B9J08_005148	877	785	996	930	1154	957	FMP45	Predicted membrane protein induced during mating; mutation confers hypersensitivity to toxic ergosterol analog, to amphotericin B; alkaline repressed; repressed by alpha pheromone in SpiderM medium; rat catheter, Spid
B9J08_003353	2095	1897	2117	1617	1650	1640	FMT1	Putative methionyl-tRNA transformylase; induced upon adherence to polystyrene
B9J08_001330	3633	3454	4305	3584	3493	3171	FOL1	Putative dihydroneopterin aldolase (dihydro-6-hydroxymethylpterin pyrophosphokinase); fungal-specific (no human or murine homolog)
B9J08_002847	68414	62538	75113	91893	96868	90773	FOX2	3-hydroxyacyl-CoA epimerase; fatty acid beta-oxidation; induced by phagocytosis; regulated by Mig1, by white-opaque switch, by DNA methylation; transcriptional activation by oleate requires Ctf1; rat catheter and Spid
B9J08_005496	5040	4454	5778	5509	6054	5679	FPG1	Formamidopyrimidine DNA glycosylase, involved in repair of gamma-irradiated DNA; Hap43p-repressed gene
B9J08_000701	2604	2525	2677	1968	2281	2073	FRE10	Major cell-surface ferric reductase under low-iron conditions; 7 transmembrane regions and a secretion signal predicted; Tup1, Rim101, Ssn6, Hog1, caspofungin repressed; ciclopirox olamine induced; rat catheter biofil
B9J08_000168	10479	10007	11786	9131	9968	9427	FRE9	Ferric reductase; alkaline induced; ciclopirox olamine; Hap43-induced
B9J08_004468	3435	3121	3943	3645	4172	3631	FRP1	Ferric reductase; alkaline-induced by Rim101; iron-chelation-induced by CCAAT-binding factor; fluconazole-repressed; ciclopirox-, hypoxia-, Hap43-induced; colony morphology-related regulation by Ssn6; Spider and flow
B9J08_002831	3019	2717	3438	5591	5740	5126	FRP3	Putative ammonium transporter; upregulated in the presence of human neutrophils; fluconazole-downregulated; repressed by nitric oxide; Spider biofilm induced; rat catheter biofilm repressed
B9J08_002951	710	607	681	678	836	620	FRP6	Putative ammonia transport protein; regulated by Nrg1 and Tup1; regulated by Ssn6; induced by human neutrophils
B9J08_001176	10298	9043	11025	9176	10105	9234	FRS1	Phenylalanyl-tRNA synthetase; possible role in early cell wall biosynthesis; downregulated by phagocytosis by macrophages; possibly essential gene, disruptants not obtained by UAU1 method; protein present in exponenti
B9J08_000975	7729	6951	8548	7246	7908	7207	FRS2	Putative tRNA-Phe synthetase; downregulated upon phagocytosis by murine macrophage; protein present in exponential and stationary growth phase yeast cultures; Spider biofilm repressed
B9J08_000170	10998	10477	12495	12693	13062	12484	FTH1	Protein similar to S. cerevisiae Fth1p, a high affinity iron transporter for intravacuolar stores of iron; repressed by Sfu1p, amphotericin B, caspofungin; induced by alkaline pH, ciclopirox olamine; regulated by Sef1
B9J08_002464	7581	7056	8691	6131	6549	5864	FTH2	Putative iron transporter; similar to S. cerevisiae Fth1p
B9J08_003002	281	250	308	310	264	212	FTR1	High-affinity iron permease; required for mouse virulence, low-iron growth; iron, amphotericin B, caspofungin, ciclopirox, Hog1p, Sef1p, Sfu1p, and Hap43p regulated; complements S. cerevisiae ftr1 iron transport; Hap4
B9J08_002108	2365	2110	2777	2506	2806	2621	FTR2	High-affinity iron permease; probably interacts with ferrous oxidase; regulated by iron level, ciclopirox olamine, amphotericin B, caspofungin; complements S. cerevisiae ftr1 iron transport defect; Hap43-repressed; Sp
B9J08_001207	41071	36804	44525	41576	43760	39927	FUM12	Putative fumarate hydratase; enzyme of citric acid cycle; fluconazole, Efg1 repressed; induced in high iron; protein present in exponential and stationary growth phase
B9J08_004230	20947	18777	22931	19905	22655	20157	FUN12	Functional homolog of S. cerevisiae Fun12 translation initiation factor eIF5B; genes encoding ribosomal subunits, translation factors, and tRNA synthetases are downregulated upon phagocytosis by murine macrophage
B9J08_002896	6568	6039	7196	5380	5555	5323	FUN31	Putative PAS kinase involved in cell wall damage response; similar to S. cerevisiae Psk1p, a putative serine/threonine protein kinase; induced by Mnl1 under weak acid stress; rat catheter and Spider biofilm induced
B9J08_004076	1487	1191	1740	1457	1495	1356	FUR1	Uracil phosphoribosyltransferase; predicted tetrameric enzyme of pyrimidine salvage; mutations associated with flucytosine resistance in clade I clinical isolates; flucytosine, macrophage-induced protein; levels decre
B9J08_005262	508	443	654	434	514	436	FUS1	Membrane protein required for mating; ortholog of S. cerevisiae Fus1; transcript induced by Cph1 in cells homozygous for the MTLa locus; alpha factor induced
B9J08_002927	1400	1214	1573	1217	1119	1294	FYV5	Protein with a predicted role maturation of 18S rRNA; rat catheter biofilm induced
B9J08_000299	22358	19994	24565	17245	18557	17628	FZO1	Mitochondrial biogenesis protein; rat catheter and Spider biofilm induced
B9J08_000300	16504	15569	18400	13263	13900	13173	FZO1	Mitochondrial biogenesis protein; rat catheter and Spider biofilm induced
B9J08_003291	8423	7905	9911	6931	7359	6738	GAC1	Putative regulatory subunit of ser/thr phosphoprotein phosphatase 1; fluconazole-induced; caspofungin repressed; transcript induced by Mnl1 under weak acid stress; regulated by Nrg1, Tup1; Spider and flow model biofil
B9J08_001591	29711	27416	32184	35247	37029	34899	GAD1	Putative glutamate decarboxylase; alkaline, macrophage-downregulated gene; amphotericin B induced; induced by Mnl1 under weak acid stress; stationary phase enriched protein; rat catheter biofilm repressed
B9J08_003585	264	194	241	330	222	202	GAL4	Zn(II)2Cys6 transcription factor; involved in control of glycolysis; ortholog of S. cerevisiae Gal4, but not involved in regulation of galactose utilization genes; caspofungin repressed; Spider biofilm repressed
B9J08_001672	6313	5744	6620	5741	6091	5351	GAP1	Amino acid permease; antigenic in human/mouse; 10-12 transmembrane regions; regulated by nitrogen source; alkaline, GlcNAc, phagocytosis induced; WT virulence in mice; Spider and flow model biofilm induced
B9J08_005289	6423	5587	6555	6349	6558	6341	GAP2	General broad specificity amino acid permease; ketoconazole, flucytosine repressed; Ssy1-dependent histidine induction; regulated by Nrg1, Tup1; colony morphology-related gene regulation by Ssn6; Spider and flow model
B9J08_001673	7401	6893	7617	6670	7146	6615	GAP2	General broad specificity amino acid permease; ketoconazole, flucytosine repressed; Ssy1-dependent histidine induction; regulated by Nrg1, Tup1; colony morphology-related gene regulation by Ssn6; Spider and flow model
B9J08_005564	1985	1886	1976	2349	2666	2308	GAP2	General broad specificity amino acid permease; ketoconazole, flucytosine repressed; Ssy1-dependent histidine induction; regulated by Nrg1, Tup1; colony morphology-related gene regulation by Ssn6; Spider and flow model
B9J08_002280	6379	5865	7458	4756	4866	4383	GAP4	High-affinity S-adenosylmethionine permease; required for SAM-induced morphogenesis; hyphal induced; regulated by Hap43, Gcn2 and Gcn4; colony morphology-related gene regulation by Ssnp
B9J08_003213	2283	2119	2626	1700	1873	1754	GAP5	General amino acid permease; fungal-specific (no human or murine homolog)
B9J08_000449	20253	19169	22556	14211	14991	14027	GAP6	Broad-specificity amino acid permease; Plc1, Gcn4 regulated; rat catheter biofilm induced
B9J08_001573	2878	2666	2769	2466	2600	2133	GAR1	Putative H/ACA snoRNP pseudouridylase complex protein; mutation confers hypersensitivity to tubercidin (7-deazaadenosine); macrophage/pseudohyphal-induced; Spider biofilm repressed
B9J08_002524	4724	4131	5216	5177	5453	4844	GAT1	GATA-type transcription factor; regulator of nitrogen utilization; required for nitrogen catabolite repression and utilization of isoleucine, tyrosine and tryptophan N sources; required for virulence in a mouse system
B9J08_000226	3371	3251	3624	3224	3548	3286	GBP2	Putative single-strand telomeric DNA-binding protein; protein level decreases in stationary phase cultures; Spider biofilm repressed
B9J08_004015	36654	34039	41693	55242	58454	54612	GCA1	Extracellular/plasma membrane-associated glucoamylase; expressed in rat oral infection; regulated by carbohydrates, pH, galactose; promotes biofilm matrix formation; flow model biofilm induced; Bcr1 repressed in RPMI
B9J08_001841	4500	4107	4860	4392	4654	4483	GCD1	Putative translation initiation factor; transcript regulated by Mig1; repressed upon phagocytosis by murine macrophage
B9J08_003894	6263	5782	6384	4525	5210	4251	GCD11	Gamma subunit of translation initiation factor eIF2; involved in identification of the start codon; likely essential for growth, based on an insertional mutagenesis strategy; Spider biofilm repressed
B9J08_004767	4678	4296	5092	4112	4324	4430	GCD2	Putative translation initiation factor; genes encoding ribosomal subunits, translation factors, and tRNA synthetases are downregulated upon phagocytosis by murine macrophage
B9J08_000260	4601	4247	5521	4400	4936	4573	GCD6	Ortholog of S. cerevisiae Gcd6; catalytic epsilon subunit of the translation initiation factor eIF2B; genes encoding translation factors are repressed by phagocytosis by murine macrophages
B9J08_003629	1927	1616	2083	1495	1573	1703	GCD7	cells
B9J08_000268	1989	1593	1728	2282	2478	2205	GCF1	HMG box mitochondrial protein; binds to mt DNA and the HWP1 promoter; mutant phenotype and functional complementation of an S. cerevisiae abf2 mutation suggest role in mt genome replication, maintenance; flow and Spid
B9J08_003589	14279	14092	17824	13093	13945	13407	GCN1	have protein kinase regulator activity, role in regulation of translational elongation and cytosolic ribosome, extracellular region, mitochondrion localization
B9J08_005412	10536	9555	11195	9298	10092	9610	GCN2	kinase; has nonessential role in amino acid starvation response, in contrast to S. cerevisiae homolog; similar to S. cerevisiae Gcn2p
B9J08_003172	7247	6502	7982	6286	6221	6148	GCN20	YEF3-subfamily ABC family protein, predicted not to be a transporter
B9J08_004446	1632	1464	1712	1263	1245	1273	GCN20	YEF3-subfamily ABC family protein, predicted not to be a transporter
B9J08_005456	1969	1772	2031	1611	1572	1531	GCN3	cells
B9J08_004795	27103	24691	30654	26033	27791	25482	GCN4	bZIP transcription factor; amino acid control response; required for Efg1-dependent pseudohyphal induction by amino acid starvation, not by serum; human whole blood and PMN induced; required for biofilm formation; Spi
B9J08_005133	3248	3177	3808	3356	3657	3372	GCN5	Histone acetyltransferase; required for hyphen elongation and cell wall organization; mutation confers hypersensitivity to 5-fluorouracil (5-FU)
B9J08_000819	6510	6203	7067	5363	5399	5062	GCR3	Functional homolog of S. cerevisiae Gcr3, which acts in regulation of glycolytic genes; no intron predicted, in contrast to intron in S. cerevisiae GCR3 gene
B9J08_001605	7947	7385	8709	6884	7240	6876	GCS1	Gamma-glutamylcysteine synthetase; glutathione synthesis, required for virulence;induced in low iron, H2O2, Cd, or presence of human neutrophils; possibly adherence-induced; Spider and F-12/CO2 biofilm induced
B9J08_001073	2784	2591	2980	3356	3456	3042	GCV1	Putative T subunit of glycine decarboxylase; transcript negatively regulated by Sfu1; Spider biofilm repressed
B9J08_003609	6764	5835	7912	10039	10315	9509	GCV2	Glycine decarboxylase P subunit; protein of glycine catabolism; repressed by Efg1; Hog1-induced; induced by Rim101 at acid pH; transcript induced in elevated CO2; stationary phase enriched protein
B9J08_000484	4869	4340	5112	4765	5061	4774	GCV3	Glycine decarboxylase, subunit H; protein level decrease in stationary phase cultures
B9J08_003568	9565	8512	10298	8440	9444	8210	GCY1	Aldo/keto reductase; mutation confers hypersensitivity to toxic ergosterol analog; farnesol-repressed; stationary phase enriched protein; flow model biofilm induced; Spider biofilm repressed
B9J08_004525	424	289	467	330	280	340	GCY1	Aldo/keto reductase; mutation confers hypersensitivity to toxic ergosterol analog; farnesol-repressed; stationary phase enriched protein; flow model biofilm induced; Spider biofilm repressed
B9J08_002126	5358	4954	5653	4359	4923	4404	GDA1	Golgi membrane GDPase, required for wild-type O-mannosylation, not N-glycosylation; required for wild-type hyphal induction, cell wall, and cell surface charge; not required for HeLa cell adherence; functional homolog
B9J08_005581	26995	25184	31479	29888	32137	30673	GDB1	Putative glycogen debranching enzyme; expression is regulated upon white-opaque switch; regulated by Nrg1, Tup1; rat catheter biofilm repressed
B9J08_004398	12520	11624	13995	9905	10197	9527	GDE1	Glycerophosphocholine phosphodiesterase; mutation confers hypersensitivity to 5-fluorouracil (5-FU); F-12/CO2 early biofilm induced
B9J08_004192	100805	95449	117251	96118	104110	95055	GDH2	Putative NAD-specific glutamate dehydrogenase; fungal-specific; transcript regulated by Nrg1, Mig1, Tup1, and Gcn4; stationary phase enriched protein; flow model biofilm induced; Spider biofilm induced
B9J08_000740	9004	8466	10209	19286	20636	18790	GDH3	NADP-glutamate dehydrogenase; Nrg1, Plc1 regulated; hypha, hypoxia, Efg1-repressed; Rim101-induced at pH 8; GlcNAc, ciclopirox, ketoconazole induced; exp and stationary phase protein; Spider biofilm repressed; rat cat
B9J08_005447	26067	23016	28371	27302	29388	26169	GDI1	Putative Rab GDP-dissociation inhibitor; GlcNAc-induced protein; Spider biofilm repressed
B9J08_000420	1270	1267	1358	872	939	877	GDS1	Putative mitochondrial protein; Hap43-repressed gene; Spider biofilm induced
B9J08_003716	2173	1650	1940	1544	1475	1442	GDT1	Predicted Golgi Ca2+/H+ exchanger, involved in regulation of calcium homeostasis
B9J08_003310	12938	12396	15106	12352	12693	12283	GEA2	Putative ARF GTP/GDP exchange factor; induced in low iron; flow model biofilm repressed
B9J08_000982	6904	6266	7842	7404	7462	6876	GEF2	Member of the voltage chloride channel family; Hap43p-repressed gene
B9J08_002632	3892	3640	4456	4057	4269	3814	GFA1	Glucosamine-6-phosphate synthase, homotetrameric enzyme of chitin/hexosamine biosynthesis; inhibited by UDP-GlcNAc, FMDP, N-acyl peptide, kanosamine-6-P; functional homolog of S. cerevisiae Gfa1p; Cagrowth-phase regul
B9J08_000616	16908	15084	18359	16768	17450	17088	GGA2	Protein involved in Golgi trafficking; rat catheter and Spider biofilm repressed
B9J08_003370	3856	3478	3845	5014	5420	5063	GIG1	Protein induced by N-acetylglucosamine (GlcNAc); localized in cytoplasm; mutation causes increased resistance to nikkomycin Z
B9J08_004569	897	964	1027	863	1090	914	GIM5	Putative heterohexameric cochaperone prefoldin complex subunit; macrophage/pseudohyphal-repressed gene and macrophage-induced protein
B9J08_001469	402	253	416	484	451	494	GIN1	Protein involved in regulation of DNA-damage-induced filamentous growth; putative component of DNA replication checkpoint; ortholog of <i>S. cerevisiae</i> Mrc1p, an S-phase checkpoint protein; Hap43p-induced gene
B9J08_005249	1098	1006	1284	879	1003	924	GIN4	Autophosphorylated kinase; role in pseudohyphal-hyphal switch and cytokinesis; phosphorylates Cdc11p on S395; necessary for septin ring within germ tube but not for septin band at mother cell junction; physically asso
B9J08_002138	1708	1509	1867	1443	1533	1372	GIR2	Ortholog of S. cerevisiae Gir2; transposon mutation affects filamentous growth
B9J08_001329	11616	10201	11963	10542	11342	9901	GIS2	Translational activator for mRNAs with internal ribosome entry sites; induced in high iron; repressed by yeast-hypha switch; null exhibits sensitivity to sorbitol, 5-fluorocytosine, and cold temperatures; Spider biofi
B9J08_000503	7018	6117	7779	5001	5101	5080	GIT1	Glycerophosphoinositol permease; involved in utilization of glycerophosphoinositol as a phosphate source; Rim101-repressed; virulence-group-correlated expression
B9J08_002886	16052	14698	18121	10489	10790	10048	GIT3	Glycerophosphocholine permease; white cell specific transcript; fungal-specific; alkaline repressed; caspofungin, macrophage/pseudohyphal-repressed; flow model biofilm induced; Spider biofilm induced
B9J08_003202	4728	4369	5408	4535	4643	4291	GIT3	Glycerophosphocholine permease; white cell specific transcript; fungal-specific; alkaline repressed; caspofungin, macrophage/pseudohyphal-repressed; flow model biofilm induced; Spider biofilm induced
B9J08_002243	44137	39225	47072	49479	52414	48064	GIT3	Glycerophosphocholine permease; white cell specific transcript; fungal-specific; alkaline repressed; caspofungin, macrophage/pseudohyphal-repressed; flow model biofilm induced; Spider biofilm induced
B9J08_002986	11170	10374	13044	10659	10684	10364	GLC3	Putative 1,4-glucan branching enzyme; fluconazole-induced; colony morphology-related gene regulation by Ssn6; stationary phase enriched protein
B9J08_000462	10640	9637	12765	8172	8164	8026	GLC7	Putative catalytic subunit of type 1 serine/threonine protein phosphatase; regulated by Shp1; induced in high iron; alternatively spliced intron in 5' UTR
B9J08_001129	3167	3025	3833	3968	4541	3802	GLE1	Putative nucleoporin; moderately induced at 42 degrees C
B9J08_000404	4165	3870	4290	4025	3943	3790	GLE2	Putative nuclear pore complex; possibly an essential gene, disruptants not obtained by UAU1 method; rat catheter biofilm repressed
B9J08_004833	4278	4290	4872	4175	4647	4361	GLG2	Putative self-glucosylating initiator of glycogen synthesis; expression regulated upon white-opaque switch; hypha-induced; Spider biofilm induced
B9J08_005226	33943	30438	35855	31404	34176	32141	GLK1	Putative glucokinase; transcript regulated upon yeast-hyphal switch; Efg1 regulated; fluconazole-induced; induced in core stress response; colony morphology-related gene regulation by Ssn6; GlcNAc-induced protein
B9J08_004561	32331	29522	35424	35107	36846	34275	GLN1	Putative glutamate synthase; regulated by Tsa1, Tsa1B under H2O2 stress conditions; Spider biofilm induced
B9J08_004355	6760	6688	8268	6472	6803	6698	GLN3	GATA transcription factor, involved in regulation of nitrogen starvation-induced filamentous growth; regulates transcription of Mep2 ammonium permease; regulated by Gcn2 and Gcn4; mRNA binds She3; Spider biofilm induc
B9J08_003290	9179	8473	9961	8856	9670	8397	GLN4	Putative tRNA-Gln synthetase; genes encoding ribosomal subunits, translation factors, tRNA synthetases are downregulated upon phagocytosis by murine macrophage; protein present in exponential and stationary growth pha
B9J08_000682	5057	4841	5758	4763	4871	4475	GLO2	have hydroxyacylglutathione hydrolase activity, role in methylglyoxal catabolic process to D-lactate via S-lactoyl-glutathione and cytosol, mitochondrion, nucleus localization
B9J08_005024	13798	12533	15456	15413	16208	14262	GLO3	Putative ARF GTPase activator; role in COPI coating of Golgi vesicle, ER to Golgi vesicle-mediated transport, retrograde Golgi to ER vesicle-mediated transport; Spider biofilm repressed
B9J08_003819	10461	9473	10517	9359	10174	8968	GLR1	Glutathione reductase; upregulated by human neutrophils; oxidative stress-induced regulation via Cap1p; overexpression correlates with multidrug resistance in a cap1 mutant, farnesol induced; stationary phase enriched
B9J08_000613	15405	15003	17749	15043	15383	14499	GLT1	Putative glutamate synthase; regulated by Sef1, Sfu1, and Hap43; rat catheter biofilm repressed
B9J08_004774	2158	1867	2366	2225	2403	2281	GLY1	L-threonine aldolase; complements glycine auxotrophy of S. cerevisiae shm1 shm2 gly1-1 triple mutant; macrophage/pseudohyphal-induced; the GLY1 locus has an RFLP and is triploid in strain SGY269; flow model biofilm in
B9J08_005328	1204	1257	1484	958	1159	983	GNA1	Glucosamine-6-phosphate acetyltransferase; enzyme of UDP-GlcNAc biosynthesis; required for viability in absence of GlcNAc supplementation; required for persistent infection and wild-type virulence in mouse systemic in
B9J08_002350	42846	37954	46396	46665	50623	46330	GND1	6-phosphogluconate dehydrogenase; soluble in hyphae; farnesol, macrophage-induced protein; antigenic in mice; dual localization to cytosol and peroxisomes depends on alternative splicing; rat catheter and Spider biofi
B9J08_004211	1700	1428	1792	1594	1675	1466	GOA1	Protein required for respiratory growth, resistance to oxidants, chlamydospore formation, hyphal growth under some conditions, and virulence; relocalizes from the cytoplasm to the mitochondrion during oxidative or osm
B9J08_002635	9329	8560	10779	10531	10959	10528	GPA2	G-protein alpha subunit; regulates filamentous growth, copper resistance; involved in cAMP-mediated glucose signaling; reports differ on role in cAMP-PKA pathway, MAP kinase cascade; Gpr1 C terminus binds Gpa2; regula
B9J08_003449	11084	9891	12261	10147	9993	9333	GPD1	Glycerol-3-phosphate dehydrogenase; glycerol biosynthesis; regulated by Efg1; regulated by Tsa1, Tsa1B under H2O2 stress conditions; Sflow model and Spider biofilm induced
B9J08_003684	3422	3289	3901	2582	2818	2432	GPD2	Surface protein similar to glycerol 3-P dehydrogenase; binds host Factor H, FHL-1, plasminogen; regulated by Ssn6, Nrg1, Efg1; induced by cell wall regeneration, macrophage/pseudohyphal growth, core stress response; S
B9J08_003276	63628	58745	70444	61072	63276	59400	GPH1	Putative glycogen phosphorylase; role in glycogen metabolism; regulated by Ssk1, Mig1, Tup1, Hap43; fluconazole-induced; localizes to cell surface of hyphae, not yeast; stationary phase enriched protein; Spider biofil
B9J08_005320	2146	1991	2454	1671	1997	1958	GPI1	Putative protein of GPI synthesis; expression is reduced in a fluconazole-resistant isolate
B9J08_000731	3639	3343	4339	2955	3216	3276	GPI13	Major facilitator superfamily protein; has phosphodiesterase/nucleotide pyrophosphatase domain; similar to S. cerevisiae Gpi13p, which acts in GPI anchor biosynthesis; Hap43p-induced gene
B9J08_001397	2431	2108	2648	1674	2100	1790	GPI14	Catalytic subunit of glycosylphosphatidylinositol-alpha 1,4 mannosyltransferase I, involved in GPI anchor biosynthesis; regulated by Tsa1p, Tsa1Bp under H2O2 stress conditions
B9J08_002468	664	507	743	534	575	626	GPI19	Subunit of GPI-GlcNAc transferase; role in synthesis of N-acetylglucosaminyl phosphatidylinositol (GlcNAc-PI), the first intermediate in GPI anchor synthesis; complements S. cerevisiae gpi19 mutant; flow model biofilm
B9J08_002564	1304	1089	1118	1082	976	925	GPI2	that catalyzes the first step in GPI anchor biosynthesis
B9J08_003157	2355	2019	2627	2281	2301	2386	GPI8	Protein similar to S. cerevisiae Gpi8p, which is a subunit of the GPI transamidase complex that adds GPI anchors to proteins; likely to be essential for growth, based on an insertional mutagenesis strategy
B9J08_004375	10034	8382	10753	11515	12688	11050	GPM1	induced, farnesol-repressed; Hap43, flow model biofilm induced; Spider biofilm repressed
B9J08_003371	1859	1798	2102	1801	2048	1651	GPM2	Putative phosphoglycerate mutase; repressed in hyphae; macrophage/pseudohyphal-repressed; induced by high levels of peroxide stress, farnesol; flow model biofilm induced; rat catheter and Spider biofilm repressed
B9J08_002066	3625	3784	4008	3296	3575	3678	GPR1	Plasma membrane G-protein-coupled receptor of the cAMP-PKA pathway; detects lactate and triggers signaling pathway that regulates beta-glucan masking and immune evasion; binds Gpa2; regulates HWP1 and ECE1; required f
B9J08_000853	582	472	601	584	584	437	GPT1	GABA/polyamine transporter; 9 to 11 membrane spanning segments; complements GABA uptake defect of an S. cerevisiae uga4 put4 gap1 triple mutant; complements growth of an S. cerevisiae spe1 mutant under polyamine limit
B9J08_001814	2546	2458	2692	2741	2839	2592	GPX3	Putative glutathione peroxidase involved in Cap1p-dependent oxidative stress response, required for Cap1p oxidation in response to H2O2; planktonic growth-induced
B9J08_000812	18471	17263	20800	20448	21531	19260	GRE3	Putative D-xylose reductase; antigenic in murine systemic infection; soluble protein in hyphae; induced by farnesol, macrophage interaction and by Mnl1 under weak acid stress; stationary-phase enriched protein; Spider
B9J08_004334	12350	11144	13719	11682	12267	11529	GRF10	Putative homeodomain transcription factor, involved in control of filamentous growth; null mutant is an adenine auxotroph; Spider biofilm induced; promoter bound by Bcr1, Tec1, Efg1, Ndt80 and Brg1
B9J08_002257	875	982	1168	901	990	906	GRP1	Protein similar to dihydroflavonol-4-reductases
B9J08_000656	370025	334249	387540	362811	396309	357069	GRP2	Methylglyoxal reductase; regulation associated with azole resistance; induced in core stress response or by oxidative stress via Cap1, fluphenazine, benomyl, by Hap43 or with long term fluconazole treatment; Spider bi
B9J08_004828	0	0	0	0	0	0	GRP2	Methylglyoxal reductase; regulation associated with azole resistance; induced in core stress response or by oxidative stress via Cap1, fluphenazine, benomyl, by Hap43 or with long term fluconazole treatment; Spider bi
B9J08_001622	13550	12281	14646	15027	16594	15229	GRP2	Methylglyoxal reductase; regulation associated with azole resistance; induced in core stress response or by oxidative stress via Cap1, fluphenazine, benomyl, by Hap43 or with long term fluconazole treatment; Spider bi
B9J08_004389	5808	5307	6523	5490	5563	5293	GRR1	F-box protein component of the SCF ubiquitin-ligase complex required for cell cycle progression; involved in negative control of pseudohyphal growth; Spider biofilm induced
B9J08_003708	8795	8690	10091	9844	10224	9257	GRS1	Putative tRNA-Gly synthetase; genes encoding ribosomal subunits, translation factors, tRNA synthetases are downregulated upon phagocytosis by murine macrophage; stationary phase enriched protein
B9J08_002026	3073	2649	3317	2729	2923	2825	GRX3	Putative glutaredoxin; flucytosine induced; regulated by Gcn4p; repressed in response to amino acid starvation (3-aminotriazole treatment)
B9J08_000964	141177	133142	160031	107767	111668	108728	GSC1	Essential beta-1,3-glucan synthase subunit; gsc1 allele determines resistance/sensitivity to echinocandins; 16 predicted membrane-spanning regions; mRNA abundance declines after yeast-to-hypha transition; Spider biofi
B9J08_003470	2376	2365	2908	2177	2046	2275	GSG1	Putative subunit of the TRAPP complex; involved in targeting of ER-to-Golgi transport vesicles; flow model biofilm induced
B9J08_004998	4143	4249	4573	3454	3859	3423	GSH2	stress-induced
B9J08_001020	3871	3611	4486	3118	3793	3378	GSL2	Protein similar to beta-1,3-glucan synthase; 16 predicted membrane-spanning regions; transcript regulated by Nrg1; very low gene expression in yeast-form and hyphal cells
B9J08_000082	10043	9003	10834	8809	8986	9079	GSP1	Small RAN G-protein; essential; no prenylation predicted; can rescue S. cerevisiae gsp1 viability; macrophage/pseudohyphal-induced; transcript not regulated by white-opaque, yeast-hypha switching; GlcNAc-induced; Spid
B9J08_001025	17924	16129	20067	16327	17212	15951	GSY1	UDP glucose/starch glucosyltransferase; transcript repressed by yeast-hyphal switch, Efg1-regulated; strong oxidative stress induced; colony morphology-related regulation by Ssn6; stationary phase enriched; flow model
B9J08_004588	3629	3577	4092	3407	3379	3092	GTR1	Putative GTP-binding protein; transcript is upregulated in clinical isolates from HIV+ patients with oral candidiasis
B9J08_004064	180	214	162	174	168	116	GTT12	have glutathione peroxidase activity, glutathione transferase activity, role in glutathione metabolic process and endoplasmic reticulum, mitochondrial outer membrane, plasma membrane localization
B9J08_002001	11612	10277	12421	10952	11547	10464	GTT12	have glutathione peroxidase activity, glutathione transferase activity, role in glutathione metabolic process and endoplasmic reticulum, mitochondrial outer membrane, plasma membrane localization
B9J08_001995	1890	1527	1931	2345	2408	2360	GTT13	Putative glutathione S-transferase; opaque-specific transcript; repressed by alpha pheromone in SpiderM medium; Spider biofilm induced
B9J08_005528	4767	4209	5457	4699	4916	4320	GUA1	Putative GMP synthase, involved in the final step of guanine biosynthesis; soluble protein in hyphae; flucytosine induced; macrophage-downregulated protein abundance; protein level decreases in stationary phase cultur
B9J08_002495	5256	4912	6203	4645	4886	4251	GUK1	Putative guanylate kinase; identified in extracts from biofilm and planktonic cells; protein level decrease in stationary phase cultures; Hap43p-induced gene
B9J08_000237	4452	4431	4976	3369	3575	3778	GUP1	Putative O-acyltransferase with a role in glycerol uptake; functionally complements growth of S. cerevisiae gup1 mutant under salt stress; required for normal ergosterol distribution, hyphal growth, biofilm formation
B9J08_001156	9649	8835	10390	9391	9972	9118	GUS1	Putative glutamine-tRNA ligase; stationary phase enriched protein; Spider biofilm repressed
B9J08_004380	5663	5102	6465	5464	5797	5042	GUT1	Putative glycerol kinase; downregulated upon adherence to polystyrene; greater mRNA abundance observed in a cyr1 homozygous null mutant than in wild type
B9J08_001799	21210	18428	22957	23039	24180	21538	GUT2	Glycerol-3-phosphate dehydrogenase; Plc1p-regulated; rat catheter biofilm induced; Spider biofilm induced
B9J08_003218	6474	5777	7127	6699	7473	7309	GVP36	BAR domain protein; ocalizes to early and late Golgi vesicles; predicted role in adaptation to varying nutrient concentrations, fluid-phase endocytosis, actin cytoskeleton polarization and vacuole biogenesis; rat cath
B9J08_000876	3012	2671	3432	2501	2779	2545	GWT1	Inositol acyltransferase with role in early steps of GPI anchor biosynthetic process; antifungal drug target
B9J08_004216	6065	5568	7173	5014	5734	5345	GYP1	Putative Cis-golgi GTPase-activating protein; required for hyphen growth and virulence; transcript regulated by Nrg1, Mig1, and Tup1
B9J08_005035	7505	6590	8125	7047	7535	7196	GYP2	have GTPase activator activity, role in intracellular protein transport and cell division site, cytosol localization
B9J08_003583	5386	5135	5857	6175	6282	6024	GYP5	Putative Rab GTPase activator; role in ER to Golgi vesicle-mediated transport; Spider biofilm induced
B9J08_003796	12122	11942	14562	12559	13260	12093	GYP7	Protein similar to S. cerevisiae Gyp7p (GTPase-activating protein for Ypt1p); caspofungin-induced
B9J08_000814	7473	6949	8962	7616	7788	7837	GYP8	have GTPase activator activity, role in vesicle-mediated transport and intracellular localization
B9J08_002476	9293	8738	10462	7320	8314	7085	GZF3	GATA-type transcription factor; oxidative stress-induced via Cap1; mutant has abnormal colony morphology and altered sensitivity to fluconazole, LiCl, and copper; Spider biofilm induced
B9J08_001826	38240	35372	42522	29061	30662	28345	HAC1	bZIP transcription factor; role in unfolded protein response and control of morphology; transcript undergoes atypical splicing at C terminus under ER stress; induced during mating and by caspofungin; mRNA binds She3;
B9J08_001798	5869	4972	6465	5778	6670	6159	HAL22	Putative phosphoadenosine-5'-phosphate or 3'-phosphoadenosine 5'-phosphosulfate phosphatase; possible role in sulfur recycling; Hap43-repressed; F-12/CO2 biofilm induced
B9J08_004820	18199	16557	20708	14402	15088	14195	HAL9	Putative Zn(II)2Cys6 transcription factor; gene in zinc cluster region of Chr. 5; induced by Mnl1 in weak acid; similar to S. cerevisiae Hal9, a putative transcription factor involved in salt tolerance
B9J08_000670	917	768	979	600	743	693	HAM1	Putative deoxyribonucleoside triphosphate pyrophosphohydrolase; caspofungin repressed; regulated by Gcn2p and Gcn4p
B9J08_001594	12722	11340	13442	10663	11964	11052	HAP2	CCAAT-binding transcription factor; regulates low-iron induction of FRP1; in these conditions CBF comprises Hap43 and probably Hap2 and Hap3; possibly essential, disruptants not obtained by UAU1 method; Cap1-dependent
B9J08_004457	3919	3232	4330	3612	3887	3569	HAP3	Predicted CCAAT-binding transcription factor that regulates respiration; Cap2-dependent induction in low iron; opaque specific, alkaline, ciclopirox olamine induced; regulated by Sef1, Sfu1, Hap43; Bcr1-regulated in R
B9J08_005483	2209	2107	2379	2111	2170	1931	HAP31	Putative CCAAT-binding transcription factor; regulates CYC1; required for resistance to rapamycin, copper; induced in high iron; repressed in low iron; Sef1, Sfu1, and Hap43 regulated; rat catheter and Spider biofilm
B9J08_005579	33100	29930	35914	39327	40659	38150	HAP41	Putative Hap4-like transcription factor; Hap43-repressed; not required for response to low iron; induced by Mnl1 under weak acid stress; Spider biofilm induced
B9J08_000152	8148	7755	8840	11171	11915	11346	HAP42	Predicted transcription factor; possibly an essential gene, disruptants not obtained by UAU1 method
B9J08_005298	11668	10791	12641	8258	8857	8025	HAP43	CCAAT-binding factor-dependent transcription factor; repressor; also called CAP2; required for low iron response; similar to bZIP transcription factor AP-1; repressed by Sfu1; ciclopirox olamine induced; rat catheter,
B9J08_002881	2568	2542	3210	2735	2599	2610	HAP5	Component of CCAAT-binding transcription factor; roles in filamentous growth, low-iron induction of FRP1; regulates genes involved in respiratory growth; functional homolog of S. cerevisiae Hap5p; Cap1p-dependent expr
B9J08_004322	1839	1549	1767	1198	1476	1264	HAS1	subunit; caspofungin-downregulated
B9J08_002458	1217	1052	1453	1158	1091	1218	HAT1	Hat1-Hat2 histone acetyltransferase complex subunit; involved in DNA damage repair and morphogenesis; mutations cause constitutive pseudohyphal growth, white to opaque switch, caspofungin sensitivity; rat catheter, Sp
B9J08_005442	2567	2156	2525	2498	2598	2302	HAT2	Putative Hat1-Hat2 histone acetyltransferase complex subunit; role in DNA damage repair and morphogenesis; mutations cause constitutive pseudohyphal growth, caspofungin sensitivity; rat catheter and Spider biofilm rep
B9J08_004153	362	415	366	477	534	530	HBR1	Essential protein involved in regulation of MTL gene expression; hemoglobin-regulated inhibitor of white-opaque switching, may affect survival in host; activator of MTLalpha1 and MTLalpha2; transcript activated by hem
B9J08_002519	14110	12442	15584	15842	17048	15474	HBR2	Putative alanine glyoxylate aminotransferase; regulated by Gcn4p and hemoglobin; stationary phase enriched protein
B9J08_002002	1798	1627	2011	1347	1305	1334	HBR3	Essential protein; regulated by hemoglobin; S. cerevisiae ortholog is essential; Hap43p-induced gene
B9J08_002209	3286	2962	3886	2681	2935	2727	HCA4	Putative role in regulation of cell wall biogenesis; Hap43p-induced gene; possibly an essential gene, disruptants not obtained by UAU1 method; flow model and rat catheter biofilm induced
B9J08_005371	1674	1413	1563	1223	1257	1410	HCH1	Ortholog of S. cerevisiae Hch1, a regulator of heat shock protein Hsp90; regulated by Gcn4; induced in response to amino acid starvation (3-aminotriazole treatment); mutants are viable
B9J08_003546	2476	2576	3240	2421	2760	2459	HCM1	Protein with forkhead domain; similar to S. cerevisiae Hcm1p; Hap43p-induced gene
B9J08_000545	7260	6447	7397	6136	6558	5983	HCR1	Putative translation initiation factor; repressed upon phagocytosis by murine macrophage; Spider biofilm repressed
B9J08_000752	8702	7613	9793	7426	8148	7274	HDA1	Histone deacetylase; inducer of filamentation; conserved deacetylation motif; regulates white-to-opaque switch frequency but not opaque-to-white switch; greater expression in white cells than opaque cells; inhibited b
B9J08_001887	11617	10277	13240	10920	11089	10233	HEM1	Putative 5-aminolevulinate synthase; caspofungin repressed; induced by high iron, nitric oxide; regulated by Ssn6; Hap43-repressed; Spider biofilm induced
B9J08_001161	20423	18242	21584	14882	16536	15257	HEM13	Coproporphyrinogen III oxidase; antigenic; on yeast cell surface, not hyphae; iron-regulated expression; Hap43, macrophage-repressed; farnesol-induced; possibly essential; flow model biofilm induced; rat catheter, Spi
B9J08_000326	2835	2627	3354	2865	2851	2833	HEM14	Putative protoporphyrinogen oxidase; involved in heme biosynthesis; predicted Kex2p substrate; iron regulated transcript; Yfh1-induced; Hap43-repressed; rat catheter biofilm repressed
B9J08_005584	353	329	410	338	382	312	HEM14	Putative protoporphyrinogen oxidase; involved in heme biosynthesis; predicted Kex2p substrate; iron regulated transcript; Yfh1-induced; Hap43-repressed; rat catheter biofilm repressed
B9J08_001143	22319	20766	24592	21006	21811	20977	HEM15	Putative ferrochelatase involved in heme biosynthesis; transcript not regulated by iron levels and not affected by a yfh1 null mutation; Spider biofilm repressed
B9J08_004372	9193	8626	10857	8630	9889	8850	HEM2	Putative porphobilinogen synthase; induced in high iron; protein level decrease in stationary phase cultures; Spider biofilm repressed
B9J08_003738	8295	7352	8572	5366	5750	5216	HEM3	Hydroxymethylbilane synthase; converts 4-porphobilinogen to hydroxymethylbilane in heme biosynthesis; induced in high iron, CO2; alkaline repressed; regulated by Sef1, Sfu1, and Hap43; rat catheter and Spider biofilm
B9J08_003999	642	605	721	592	627	520	HEM4	Putative uroporphyrinogen III synthase; induced in high iron or elevated CO2; alkaline, Hap43-repressed
B9J08_002732	2926	2536	3075	2647	3044	2692	HET1	Putative sphingolipid transfer protein; involved in localization of glucosylceramide which is important for virulence; Spider biofilm repressed
B9J08_001802	5296	4682	5525	4288	4516	4269	HEX3	Protein similar to S. cerevisiae Hex3p, which is involved in DNA damage response; transposon mutation affects filamentous growth
B9J08_004669	1261	1318	1513	1083	1320	1224	HFL1	HAP5-like; ortholog of S. cerevisiae Dpb3; third-largest subunit of DNA polymerase II (DNA polymerase epsilon); phosphorylated protein; mutants have a growth defect
B9J08_000993	2829	2752	3148	2995	3498	2885	HFL2	HAP5-like; ortholog of S. cerevisiae Bur6, a heterodimeric NC2 transcription regulator complex subunit; flucytosine induced
B9J08_004946	475	413	540	278	279	359	HGC1	Hypha-specific G1 cyclin-related protein involved in regulation of morphogenesis, biofilm formation; Cdc28-Hgc1 maintains Cdc11 S394 phosphorylation during hyphal growth; required for virulence in mice; regulated by N
B9J08_001401	1484	1400	1548	1391	1478	1259	HGH1	Putative HMG1/2-related protein; transcript regulated by Mig1
B9J08_000938	16600	15314	19219	14959	15428	14751	HGT10	Glycerol permease involved in glycerol uptake; member of the major facilitator superfamily; induced by osmotic stress, at low glucose in rich media, during cell wall regeneration; 12 membrane spans; Hap43p-induced gen
B9J08_002250	30095	28682	34867	33318	34845	33189	HGT12	Glucose, fructose, mannose transporter; major facilitator superfamily; role in macrophage-induced hyphal growth; detected at germ tube plasma membrane by mass spectrometry; Snf3p-induced; 12 probable transmembrane seg
B9J08_001015	2927	2682	3158	2667	2919	2709	HGT13	Predicted sugar transporter, involved in glycerol utilization; member of the major facilitator superfamily; 12 transmembrane; gene has intron; oxidative stress-induced via Cap1p; expressed in rich medium, 2% glucose
B9J08_001016	782	774	805	722	721	683	HGT13	Predicted sugar transporter, involved in glycerol utilization; member of the major facilitator superfamily; 12 transmembrane; gene has intron; oxidative stress-induced via Cap1p; expressed in rich medium, 2% glucose
B9J08_001017	1018	892	1121	805	850	965	HGT13	Predicted sugar transporter, involved in glycerol utilization; member of the major facilitator superfamily; 12 transmembrane; gene has intron; oxidative stress-induced via Cap1p; expressed in rich medium, 2% glucose
B9J08_004264	5313	4967	5529	4721	4750	4549	HGT14	Putative MFS glucose transporter; 20 member C. albicans glucose transporter family; 12 probable membrane-spanning segments; expressed in rich medium with 2% glucose; rat catheter and flow model biofilm induced
B9J08_000582	355	330	388	392	406	397	HGT16	Putative glucose transporter of the major facilitator superfamily; the C. albicans glucose transporter family comprises 20 members; 12 probable membrane-spanning segments; gene has intron; expressed in rich medium wit
B9J08_002659	826	712	899	595	578	582	HGT17	glucose in rich media; Spider biofilm induced
B9J08_002660	1408	1400	1636	2565	2605	2416	HGT17	glucose in rich media; Spider biofilm induced
B9J08_000347	3935	3317	3886	3342	3099	3192	HGT18	Putative glucose transporter of the major facilitator superfamily; the C. albicans glucose transporter family comprises 20 members; 12 probable membrane-spanning segments; expressed in rich medium with 2% glucose
B9J08_005025	101580	92143	112877	121129	128037	116628	HGT19	Putative MFS glucose/myo-inositol transporter; 20 member family; 12 transmembrane segments, extended N terminus; expressed in rich medium; Hap43, phagocytosis, rat catheter, Spider and flow model biofilm induced
B9J08_000321	58523	52838	63115	97612	103545	96242	HGT19	Putative MFS glucose/myo-inositol transporter; 20 member family; 12 transmembrane segments, extended N terminus; expressed in rich medium; Hap43, phagocytosis, rat catheter, Spider and flow model biofilm induced
B9J08_002251	7371	6534	7875	5373	5567	5109	HGT2	Putative MFS glucose transporter; 20 member C. albicans glucose transporter family; 12 probable membrane-spanning segments; expressed in rich medium with 2% glucose; rat catheter and Spider biofilm induced
B9J08_005568	108740	99357	118738	98783	103036	95588	HGT2	Putative MFS glucose transporter; 20 member C. albicans glucose transporter family; 12 probable membrane-spanning segments; expressed in rich medium with 2% glucose; rat catheter and Spider biofilm induced
B9J08_004692	4069	3827	4654	4189	4132	4146	HGT3	Putative glucose transporter of the major facilitator superfamily; the C. albicans glucose transporter family comprises 20 members; 12 probable membrane-spanning segments, extended C terminus; expressed in rich medium
B9J08_002259	3605	3688	4324	3072	3691	3170	HGT4	Glucose and galactose sensor; fermentation, filamentation, virulence roles; 20-member glucose transporter family; extended C terminus; high-glucose repressed; macrophage induced; flow model biofilm repressed; Spider b
B9J08_004436	7321	6792	8050	8040	8540	7590	HGT5	Putative glucose transporter of the major facilitator superfamily; the C. albicans glucose transporter family comprises 20 members; 12 probable membrane-spanning segments, extended N terminus; expressed in rich medium
B9J08_004797	45396	41981	51081	32613	34580	31583	HGT7	Putative MFS glucose transporter; glucose, fluconazole, Snf3 induced, expressed at high glucose; 20 member C. albicans glucose transporter family; 12 TM regions predicted; flow model biofilm induced; Spider biofilm re
B9J08_002480	536	499	588	467	523	390	HGT7	Putative MFS glucose transporter; glucose, fluconazole, Snf3 induced, expressed at high glucose; 20 member C. albicans glucose transporter family; 12 TM regions predicted; flow model biofilm induced; Spider biofilm re
B9J08_002481	45589	41768	51679	28396	29653	28038	HGT7	Putative MFS glucose transporter; glucose, fluconazole, Snf3 induced, expressed at high glucose; 20 member C. albicans glucose transporter family; 12 TM regions predicted; flow model biofilm induced; Spider biofilm re
B9J08_003369	5724	4928	5127	5488	6139	5884	HHF22	Putative histone H4; regulated by Efg1; flucytosine, fluconazole-induced; amphotericin B, caspofungin repressed; colony morphology-related gene regulation by Ssn6; Hap43-induced; rat catheter and Spider biofilm repres
B9J08_002073	1037	934	1009	1188	1276	1238	HHF22	Putative histone H4; regulated by Efg1; flucytosine, fluconazole-induced; amphotericin B, caspofungin repressed; colony morphology-related gene regulation by Ssn6; Hap43-induced; rat catheter and Spider biofilm repres
B9J08_000855	8074	7416	8914	9093	9737	8643	HHO1	Putative histone H1; farnesol regulated; Hap43-induced; contains 5' UTR intron; Spider biofilm repressed
B9J08_004754	37641	31926	36967	38625	42904	38077	HHT1	Putative histone H3; reduced mRNA abundance in fkh2 mutant; farnesol regulated; Spider biofilm induced; rat catheter biofilm repressed
B9J08_003368	8433	7552	8457	9408	10312	9492	HHT2	Putative histone H3; farnesol regulated; Hap43-induced; rat catheter and Spider biofilm repressed
B9J08_002072	3606	3473	3655	3912	4326	3986	HHT2	Putative histone H3; farnesol regulated; Hap43-induced; rat catheter and Spider biofilm repressed
B9J08_001649	4594	4548	5452	4459	4612	4486	HIR1	Component of the HIR complex, a nucleosome assembly factor involved in chromatin formation; involved in regulation of white-opaque switching frequency
B9J08_005247	2285	2157	2433	2193	2320	2252	HIS1	ATP phosphoribosyl transferase; enzyme of histidine biosynthesis; acid upregulated/alkaline repressed by Rim101; regulated by Gcn2, Gcn4; strain CA9 is a his1 mutant; flow model biofilm induced; Spider biofilm repress
B9J08_002944	1387	1133	1422	1151	1281	1181	HIS3	Imidazoleglycerol-phosphate dehydratase, enzyme of histidine biosynthesis; functionally complements S. cerevisiae his3-1 mutation; hyphal-induced expression; regulated by Gcn2p and Gcn4p; fungal-specific (no human or
B9J08_003463	5427	4933	6310	6697	6895	6531	HIS4	Multifunctional enzyme that catalyzes three steps of histidine biosynthesis, with phosphoribosyl-AMP cyclohydrolase, phosphoribosyl-ATP diphosphatase, and histidinol dehydrogenase activities; required for wild-type ad
B9J08_003531	3590	3039	3882	4216	4350	4067	HIS5	Putative histidinol-phosphate aminotransferase; Gcn4p-regulated; protein present in exponential and stationary growth phase yeast cultures
B9J08_003874	5683	5349	6495	5600	5804	5494	HIS7	Putative imidazole glycerol phosphate synthase; histidine biosynthesis; no human/murine homolog; transcription induced by histidine starvation; regulated by Gcn2p and Gcn4p; higher protein level in stationary phase
B9J08_002215	625	687	734	651	694	649	HIT1	Ortholog of S. cerevisiae Hit1; protein of unknown function required for high temperature growth; flow model biofilm induced; Spider biofilm induced
B9J08_001957	3202	2857	3346	2743	2859	2745	HLJ1	Putative HSP40 co-chaperone; repressed during the mating process
B9J08_003224	7497	7474	9178	5526	5276	5155	HMG1	HMG-CoA reductase; enzyme of sterol pathway; inhibited by lovastatin; gene not transcriptionally regulated in response to lovastatin and fluconazole
B9J08_001260	1927	1971	2197	1874	1971	1856	HMI1	ATP-dependent 3' - 5' helicase involved in maintenance of mitochondrial DNA; ortholog of S. cerevisiae Hmi1; rat catheter biofilm repressed
B9J08_005121	4006	3582	4415	3297	3341	2977	HMO1	HMG-box transcription factor; binds upstream of hexose and ergosterol metabolism and cell cycle genes; activates pseudohyphal growth when expressed in S. cerevisiae; repressed in hyphae; Spider biofilm repressed
B9J08_001449	5990	5396	6943	5553	6427	5676	HMS1	hLh domain Myc-type transcript factor; required for morphogenesis induced by elevated temperature or Hsp90 compromise; acts downstream of Pcl1; Spider biofilm induced
B9J08_002973	1557	1601	1731	1443	1336	1604	HMT1	Major type I protein arginine methyltransferase (PRMT); involved in asymmetric dimethylation of arginine residues; involved in nuclear export of Npl3p; Spider biofilm repressed
B9J08_004152	1942	1677	2016	2007	2121	1804	HMX1	Heme oxygenase; utilization of hemin iron; transcript induced by heat, low iron, or hemin; repressed by Efg1; induced by low iron; upregulated by Rim101 at pH 8; Hap43-induced; Spider and flow model biofilm induced
B9J08_003049	6516	5859	6894	6516	6701	5987	HNM1	Putative choline/ethanolamine transporter; mutation confers hypersensitivity to toxic ergosterol analog; colony morphology-related gene regulation by Ssn6; clade-associated gene expression
B9J08_000238	5980	5346	6515	6155	6588	6448	HNT1	Protein with similarity to protein kinase C inhibitor-I; protein level decreases in stationary phase cultures
B9J08_000646	1224	1083	1169	1036	1183	985	HNT2	Putative dinucleoside triphosphate hydrolase; induced upon low-level peroxide stress
B9J08_002374	2721	2264	2992	2311	2387	2207	HOC1	Protein with similarity to mannosyltransferases; similar to S. cerevisiae Hoc1p and C. albicans Och1p
B9J08_002838	5426	5161	6221	5414	5616	5458	HOF1	Ortholog of S. cerevisiae Hof1; a protein localized to the bud neck and required for cytokinesis in S. cerevisiae; periodic mRNA expression, peak at cell-cycle G2/M phase; mutant is viable
B9J08_004369	7059	6372	7583	6260	6325	5841	HOG1	or NaCl; mutant induces protective mouse immune response
B9J08_004662	10275	9266	10756	10773	11163	10536	HOL4	Putative ion transporter; alkaline induced by Rim101; Plc1-regulated; caspofungin repressed; rat catheter and Spider biofilm induced
B9J08_003646	8108	7692	9454	8523	9114	8591	HOM2	Aspartate-semialdehyde dehydrogenase; forms a homodimer; conserved in bacteria, archaea, and fungi but not in mammals; ketoconazole-repressed; protein present in exponential and stationary growth phase yeast cultures;
B9J08_003217	1519	1457	1741	2302	2213	2177	HOM3	Putative L-aspartate 4-P-transferase; fungal-specific (no human or murine homolog); regulated by Gcn2 and Gcn4; early-stage flow model biofilm induced
B9J08_000055	5031	4843	5576	4439	4969	4683	HOM6	Putative homoserine dehydrogenase; Gcn4-regulated; induced by amino acid starvation (3-ATtreatment); macrophage-induced protein; protein level decreases in stationary phase cultures; flow model biofilm repressed
B9J08_002850	2967	2423	3148	2965	3140	2923	HOS2	Putative protein deacetylase, deacetylates tubulin in vitro; genetic evidence suggests that Set3p and Hos2p function together as a complex involved in regulation of white-opaque switching, filamentous growth and virul
B9J08_001423	4272	3596	4554	3825	3601	3736	HOS3	Histone deacetylase; similar to S. cerevisiae Hos3p; greater expression and longer mRNA in white cells, compared to opaque cells; has conserved deacetylation motif
B9J08_002171	1021	870	1117	947	1063	873	HPA2	have D-amino-acid N-acetyltransferase activity, role in D-amino acid metabolic process, cellular detoxification of nitrogen compound and cytosol, nucleus localization
B9J08_004643	2826	2691	3180	2528	2932	2834	HPC2	have DNA binding, nucleosome binding activity
B9J08_004804	2346	2178	2490	3765	4072	3727	HPD1	3-hydroxypropionate dehydrogenase; involved in degradation of toxic propionyl-CoA; rat catheter and Spider biofilm induced
B9J08_003078	2655	2324	3233	2421	2553	2399	HPT1	Putative hypoxanthine-guanine phosphoribosyltransferase; protein abundance affected by URA3 expression in the CAI4 strain background; protein level decreases in stationary phase; Spider biofilm induced
B9J08_004131	925	801	1082	912	928	835	HPT11	Putative hypoxanthine-guanine phosphoribosyltransferase; protein abundance affected by URA3 expression in the CAI4 strain background; protein level decreases in stationary phase; Spider biofilm induced
B9J08_003822	9919	10099	11801	9776	10593	9857	HRK1	Putative serine/threonine kinase; predicted role in cellular ion homeostasis; Spider biofilm repressed
B9J08_000313	6284	5715	6946	6106	6943	6706	HRQ2	Protein of unknown function; mutants are viable; rat catheter and Spider biofilm induced
B9J08_002235	9096	8431	10626	7353	7836	6947	HRR25	Predicted protein serine/threonine kinase; Spider biofilm induced
B9J08_002369	2580	2426	2638	2539	2707	2713	HRT1	Ortholog of S. cerevisiae Hrt1; component of a nuclear ubiquitin-protein ligase complex involved in cell cycle control; induced by hydroxyurea; Spider biofilm induced
B9J08_003993	11175	10336	12485	9214	10077	9438	HRT2	Protein described as having a role in Ty3 transposition; repressed in hyphae; stationary phase enriched protein; rat catheter and Spider biofilm repressed
B9J08_004240	6790	6670	8075	7562	7770	7174	HSE1	ESCRT-0 complex subunit; SH3-domain-containing protein
B9J08_000153	449	346	445	481	570	522	HSK3	complex, which acts in chromosome segregation by coupling kinetochores to spindle microtubules; expression regulated during planktonic growth
B9J08_000290	1415	1301	1685	1313	1370	1156	HSL1	Probable protein kinase involved in determination of morphology during the cell cycle of both yeast-form and hyphal cells via regulation of Swe1p and Cdc28p; required for full virulence and kidney colonization in mous
B9J08_003789	4546	4347	5181	3908	4208	4123	HSM3	have role in mismatch repair, proteasome regulatory particle assembly and cytosol, nucleus, proteasome regulatory particle, base subcomplex localization
B9J08_000476	161425	151870	184048	101610	109568	100577	HSP104	Heat-shock protein; roles in biofilm and virulence; complements chaperone, prion activity in S. cerevisiae; guanidine-insensitive; heat shock/stress induced; repressed in farnesol-treated biofilm; sumoylation target;
B9J08_003627	95467	83195	102176	27679	29158	26426	HSP21	Small heat shock protein; role in stress response and virulence; fluconazole-downregulated; induced in cyr1 or ras1 mutant; stationary phase enriched protein; detected in some, not all, biofilm extracts; Spider biofil
B9J08_003991	122069	110415	135416	84859	92190	82394	HSP60	stress-induced; sumoylation target; protein present in exponential and stationary phase cells; Hap43-repressed
B9J08_000483	86076	78978	93977	32934	34027	31394	HSP70	Putative hsp70 chaperone; role in entry into host cells; heat-shock, amphotericin B, cadmium, ketoconazole-induced; surface localized in yeast and hyphae; antigenic in host; farnesol-downregulated in biofilm; Spider b
B9J08_004285	80958	74132	87880	44501	47028	44207	HSP78	stress-induced; stationary phase enriched protein; rat catheter and Spider biofilm induced
B9J08_004918	114673	107560	131636	79668	85025	76761	HSP90	Essential chaperone, regulates several signal transduction pathways and temperature-induced morphogenesis; activated by heat shock, stress; localizes to surface of hyphae, not yeast cells; mediates echinocandin and bi
B9J08_002917	2688	2711	3082	2174	2568	2416	HST1	Putative histone deacetylase, involved in regulation of white-opaque switching
B9J08_001173	2053	2264	2321	2106	2248	2164	HST2	Putative histone deacetylase; role in regulation of white-opaque switch; Spider biofilm induced
B9J08_002059	3945	3235	4040	3632	3501	3329	HST3	Histone H3K56 deacetylase; reduced copy number increases opaque cell formation; repressed by MMS, hydroxyurea and high-levels of hydrogen peroxide; Hap43p-induced; ectopic expression blocks genotoxin-induced switching
B9J08_002388	565	513	740	465	553	557	HST6	ABC transporter related to mammalian P-glycoproteins; functional homolog of S. cerevisiae Ste6p (a-pheromone transporter); required for mating of MTLa cells; a-type specific, not regulated during white-opaque or yeast
B9J08_002389	1279	1124	1570	1133	1239	1201	HST6	ABC transporter related to mammalian P-glycoproteins; functional homolog of S. cerevisiae Ste6p (a-pheromone transporter); required for mating of MTLa cells; a-type specific, not regulated during white-opaque or yeast
B9J08_002544	2099	1963	2366	1615	1794	1824	HST7	MAP kinase kinase involved in mating and hyphal growth signal transduction pathways; phosphorylates Cek1p; wild-type virulence in mouse systemic infection; functional homolog of S. cerevisiae Ste7p; mutants are hypers
B9J08_000009	1172	1090	1225	897	921	859	HSX11	UDP-glucose:ceramide glucosyltransferase (glucosylceramide synthase [GCS], EC 2.4.1.80); involved in glucosylceramide biosynthesis, which is important for virulence
B9J08_005144	17291	15721	17159	17953	18420	17435	HTA2	Putative histone H2A; farnesol regulated; rat catheter biofilm repressed; Spider biofilm repressed; Hap43-induced
B9J08_003996	1921	1823	2051	2058	2425	2125	HTA3	Putative histone H2A; amphotericin B repressed; flucytosine induced; RNA abundance regulated by tyrosol and cell density; Spider biofilm repressed
B9J08_000788	6607	6305	7062	6609	7080	6299	HTS1	Putative tRNA-His synthetase; downregulated upon phagocytosis by murine macrophage; stationary phase enriched protein; Spider biofilm repressed
B9J08_004745	1013	952	1211	814	810	819	HUT1	have UDP-galactose transmembrane transporter activity, role in UDP-galactose transmembrane transport, UDP-glucose transport and endoplasmic reticulum localization
B9J08_003836	2528	2252	2573	2479	2371	2021	HXK1	kinase; involved in GlcNAc utilization; required for wild-type hyphal growth and mouse virulence; GlcNAc-induced transcript; induced by alpha pheromone in SpiderM medium
B9J08_002566	7464	7057	8691	7615	7936	7700	HXK2	Hexokinase II; antigenic in humans; repressed by human neutrophils; Efg1-regulated; fluconazole-induced; gene regulation by Ssn6; present in exponential and stationary growth phase; flow model biofilm induced; Spider
B9J08_002646	10218	8905	10997	10739	11554	10795	HXT5	Putative sugar transporter; induced by ciclopirox olamine; Snf3-induced; alkaline repressed; colony morphology-related gene regulation by Ssn6; possibly essential gene
B9J08_002454	2042	1928	2010	1854	2325	2024	HYM1	Protein of RAM cell wall integrity signaling network; involved in regulation of Ace2 activity and cellular morphogenesis; role in cell separation, azole sensitivity; required for hyphal growth
B9J08_004301	2315	2372	2804	2386	2749	2210	HYS2	subunit with a predicted role in DNA replication and DNA repair; cell-cycle regulated periodic mRNA expression
B9J08_004967	4859	4547	5618	6038	6360	5959	HYU1	Putative hydantoin utilization protein A; induced upon adherence to polystyrene; regulated by Gcn2p and Gcn4p
B9J08_004126	3215	2787	3140	2600	2970	2930	IAH1	Protein similar to S. cerevisiae Iah1p, which is involved in acetate metabolism; mutation confers hypersensitivity to tunicamycin; transposon mutation affects filamentous growth
B9J08_003374	48781	43638	51828	80081	85749	77614	ICL1	Isocitrate lyase; glyoxylate cycle enzyme; required for virulence in mice; induced upon phagocytosis by macrophage; farnesol regulated; Pex5-dependent peroxisomal localization; stationary phase enriched; rat catheter,
B9J08_004224	20645	19731	22190	17254	17297	16507	IDH1	Putative mitochondrial NAD-isocitrate dehydrogenase subunit 1; soluble protein in hyphae; protein level decrease in stationary phase cultures
B9J08_002770	17632	15332	18377	16437	17159	16080	IDH2	Putative mitochondrial NAD-isocitrate dehydrogenase subunit; induced by ciclopirox; induced in high iron; present in exponential and stationary growth phases; Spider biofilm repressed
B9J08_001421	3415	2937	3580	3170	3177	3285	IDI1	have isopentenyl-diphosphate delta-isomerase activity, role in farnesyl diphosphate biosynthetic process and cytosol, nucleus localization
B9J08_003180	6917	6447	7555	8492	8671	8295	IDP1	Putative isocitrate dehydrogenase; transcriptionally induced by interaction with macrophage; alkaline induced; Spider biofilm repressed
B9J08_000980	14616	12824	15423	21969	22682	21463	IDP2	Isocitrate dehydrogenase; white-opaque switch regulated; morphology-regulation by Ssn6; protein in exponential and stationary phase yeast; Hap43-repressed; Spider biofilm repressed by Bcr1, Tec1, Ndt80, Rob1, Brg1; Sp
B9J08_004098	352	261	434	624	596	611	IFF5	Putative GPI-anchored protein; adhesin-like protein; possibly an essential gene, disruptants not obtained by UAU1 method
B9J08_004100	6545	6647	7990	6276	6694	5997	IFF5	Putative GPI-anchored protein; adhesin-like protein; possibly an essential gene, disruptants not obtained by UAU1 method
B9J08_000675	6469	6220	7308	5985	5628	5517	IFF5	Putative GPI-anchored protein; adhesin-like protein; possibly an essential gene, disruptants not obtained by UAU1 method
B9J08_001155	2946	2640	3416	2271	2533	2177	IFF5	Putative GPI-anchored protein; adhesin-like protein; possibly an essential gene, disruptants not obtained by UAU1 method
B9J08_004892	4844	4550	5372	5401	5554	5512	IFF5	Putative GPI-anchored protein; adhesin-like protein; possibly an essential gene, disruptants not obtained by UAU1 method
B9J08_004451	21235	19785	23922	15259	15473	14612	IFF5	Putative GPI-anchored protein; adhesin-like protein; possibly an essential gene, disruptants not obtained by UAU1 method
B9J08_001531	1674	1800	2109	2613	2849	2554	IFF5	Putative GPI-anchored protein; adhesin-like protein; possibly an essential gene, disruptants not obtained by UAU1 method
B9J08_004109	5	7	6	0	9	6	IFF5	Putative GPI-anchored protein; adhesin-like protein; possibly an essential gene, disruptants not obtained by UAU1 method
B9J08_004110	0	0	0	0	0	0	IFF5	Putative GPI-anchored protein; adhesin-like protein; possibly an essential gene, disruptants not obtained by UAU1 method
B9J08_004263	2389	2496	2877	2367	2532	2315	IFG3	Putative D-amino acid oxidase; Spider biofilm induced
B9J08_002089	3289	2819	3468	3254	3465	3288	IFG3	Putative D-amino acid oxidase; Spider biofilm induced
B9J08_003709	7169	6299	7983	7703	7862	7530	IFK2	Putative thiol-specific monooxygenase; mutant is viable; flow model biofilm induced
B9J08_001561	9323	8703	10105	6411	7320	6479	IFM1	Putative mitochondrial translation initiation factor; transcript regulated by Nrg1, Mig1, and Tup1
B9J08_001179	11642	10923	13655	11176	11800	10394	IFU5	Predicted membrane protein; estradiol-induced; upregulation associated with CDR1 and CDR2 overexpression or fluphenazine; putative drug-responsive regulatory site; similar to S. cerevisiae Wwm1p; Hap43-repressed; Spid
B9J08_000890	20780	19308	22246	21656	23467	20680	IHD1	GPI-anchored protein; alkaline, hypha-induced; regulated by Nrg1, Rfg1, Tup1 and Tsa1, Tsa1B in minimal media at 37; oralpharyngeal candidasis induced ; Spider biofilm induced; regulated in Spider biofilms by Tec1, Ef
B9J08_001624	13583	12918	15942	13286	14298	13506	ILS1	Putative isoleucyl-tRNA synthetase, the target of drugs including the cyclic beta-amino acid icofungipen/PLD-118/BAY-10-8888 and mupirocin; protein present in exponential and stationary growth phase yeast cultures
B9J08_003105	4312	4004	4982	4377	4490	4503	ILV1	Putative threonine dehydratase; regulated by Gcn4 and Gcn2; induced by amino acid starvation (3-AT); protein present in yeast exponential and stationary phase cultures; early-stage flow model biofilm induced
B9J08_002629	7020	6419	7619	10238	11105	9521	ILV2	Putative acetolactate synthase; regulated by Gcn4p; induced by amino acid starvation (3-AT treatment); stationary phase enriched protein
B9J08_000013	1444	1308	1767	1453	1360	1221	ILV3	Dihydroxyacid dehydratase; repressed by nitric oxide; macrophage-induced protein; protein in exponential and stationary growth phase; Sef1, Sfu1p, Hap43-regulated; farnesol-repressed; flow model biofilm induced; Spide
B9J08_003440	18391	16699	20838	18788	19769	18103	ILV5	Ketol-acid reductoisomerase; antigenic; regulated by Gcn4; GlcNAc, amino acid starvation (3-AT)-induced; macrophage-repressed protein; protein present in exponential and stationary phase; flow model and Spider biofilm
B9J08_004459	8132	7158	8709	8224	9232	7961	ILV6	Putative regulatory subunit of acetolacetate synthase; alkaline induced; regulated by Gcn2 and Gcn4; protein present in exponential and stationary growth phase yeast; Spider biofilm repressed
B9J08_002977	1530	1294	1776	1116	1251	1152	IME2	Putative serine/threonine protein kinase; mutation confers hypersensitivity to amphotericin B
B9J08_000075	10022	9234	10678	11796	12069	11190	IMH3	dehydrogenase; enzyme of GMP biosynthesis; target of mycophenolic acid and mizoribine monophosphate; antigenic during infection; repressed in core stress response; snoRNA snR54 encoded within IMH3 intron
B9J08_000056	9625	9324	10955	8193	8419	8231	IML1	Putative protein with a role in autophagy; rat catheter biofilm induced
B9J08_003315	8001	7566	9597	6537	6472	6477	IML2	Protein of unknown function; early-stage flow model biofilm induced; Hap43-repressed; Spider biofilm repressed
B9J08_003674	1149	1090	1363	1162	1215	1088	IMP1	Predicted subunit of the mitochondrial inner membrane peptidase complex involved in protein targeting to mitochondria
B9J08_002081	1427	1210	1415	1348	1361	1338	IMP4	Putative SSU processome component; Hap43-induced; repressed by prostaglandins; Spider biofilm induced
B9J08_004083	506	705	675	691	741	677	INN1	Protein with similarity to S. cerevisiae Inn1p, which is an essential protein of the contractile actomyosin ring required for ingression of the plasma membrane into the bud neck during cytokinesis; contains a C2 membr
B9J08_002762	37459	32493	39199	43629	45915	42350	INO1	Inositol-1-phosphate synthase; antigenic in human; repressed by farnesol in biofilm or by caspofungin; upstream inositol/choline regulatory element; glycosylation predicted; rat catheter, flow model induced; Spider bi
B9J08_002613	3837	4137	4836	4542	5244	4387	INO2	Transcriptional activator that forms a heterodimer with Ino4p; likely regulates genes involved in phosphatidylcholine and phosphatidylinositol biosynthesis, fatty acid beta-oxidation, and peroxisome biogenesis
B9J08_005275	1008	850	1014	1145	1221	1242	INO4	Transcription factor; activator that forms a heterodimer with Ino2; likely regulates genes involved in phosphatidylcholine and phosphatidylinositol biosynthesis, fatty acid beta-oxidation, and peroxisome biogenesis; g
B9J08_000504	8087	7861	9359	6813	6763	6779	INP51	Putative phosphatidylinositol-4,5-bisphosphate phosphatase; involved in maintenance of phosphoinositide levels; affects hyphal growth, virulence, cell integrity; interacts with Irs4p
B9J08_004383	1994	2087	2255	2538	2684	2581	INT1	Protein structurally similar to alpha-subunit of human leukocyte integrin; role in morphogenesis, adhesion, and mouse cecal colonization and systemic virulence; similar to S. cerevisiae Bud4; Hap43-induced gene
B9J08_002400	1558	1351	1634	1807	1676	1581	IPK2	Putative inositol polyphosphate multikinase; moderately induced at 42 deg
B9J08_001348	357	323	419	430	394	311	IPL1	Putative Aurora kinase; Hap43-induced; induced during planktonic growth; possibly an essential gene, disruptants not obtained by UAU1 method
B9J08_004142	2928	2585	3448	3031	3260	2731	IPL1	Putative Aurora kinase; Hap43-induced; induced during planktonic growth; possibly an essential gene, disruptants not obtained by UAU1 method
B9J08_000498	28556	25686	30446	30988	32439	30418	IPP1	Putative inorganic pyrophosphatase; antigenic; soluble protein in hyphae; macrophage-induced protein; protein present in exponential and stationary phase yeast; possibly essential (UAU1 method); sumoylation target; Sp
B9J08_004082	9231	8906	11015	6085	6089	5709	IPT1	Inositol phosphoryl transferase; catalyzes the synthesis of the most abundant sphingolipid, mannose-(inositol-P)2-ceramide, M(IP)2C, from MIPC; required for wild-type membrane localization of Cdr1; Spider biofilm indu
B9J08_004935	607	492	558	763	965	868	IQG1	Actomyosin ring component at bud neck; cell-cycle regulated ser phosphorylation at CDK sites regulate association with Bni1/Bnr1, Iqg1 degradation, and ring disassembly; mutation causes cytokinetic defects; rat cathet
B9J08_003924	13939	13477	16421	13240	13720	13354	IRA2	GTPase-activating protein; negatively regulates RAS by converting it from the GTP- to the GDP-bound inactive form; Spider biofilm induced; flow model biofilm repressed
B9J08_003925	6289	6364	7429	5875	6132	5974	IRA2	GTPase-activating protein; negatively regulates RAS by converting it from the GTP- to the GDP-bound inactive form; Spider biofilm induced; flow model biofilm repressed
B9J08_001611	5226	4938	6403	4352	4687	4465	IRE1	Putative protein kinase; role in cell wall regulation; mutant is hypersensitive to caspofungin; Spider biofilm induced
B9J08_003057	941	785	1283	1201	1058	1053	IRR1	Putative cohesin complex subunit; cell-cycle regulated periodic mRNA expression
B9J08_002003	3080	2926	3659	2721	2991	2519	IRS4	murine infection, adherence, hyphal growth, and agar-embedded filamentous growth; antigenic in human infection; similar to S. cerevisiae Irs4p
B9J08_001641	2129	1945	2367	2032	2292	1999	ISA1	Putative mitochondrial iron-sulfur protein; alkaline repressed; induced in high iron; regulated by Sef1, Sfu1, Hap43; Spider biofilm induced
B9J08_001229	1224	1231	1315	1219	1232	1138	ISA2	Protein required for maturation of mitochondrial [4Fe-4S] proteins; role in biotin biosynthetic process; rat catheter and Spider biofilm induced
B9J08_004259	5095	4804	5525	4362	4596	4376	ISC1	Mitochondrial membrane localized inositol phosphosphingolipid phospholipase C; hydrolyzes complex sphingolipids to produce ceramide; mutant is viable
B9J08_001687	3800	3473	4230	3836	3980	3693	ISN1	Putative inosine 5'-monophosphate 5'-nucleotidase; fungal-specific (no human or murine homolog)
B9J08_003823	1274	1306	1454	1289	1483	1455	IST1	Protein with a positive role in the multivesicular body sorting pathway; rat catheter biofilm repressed
B9J08_003152	19558	18483	21733	19968	21520	19738	IST2	have lipid binding activity and role in endoplasmic reticulum membrane organization, protein localization to plasma membrane, regulation of phosphatidylinositol dephosphorylation
B9J08_005097	25314	23265	27676	22192	23125	20960	ISU1	Protein with similarity to NifU; possible role in iron-sulfur cluster biogenesis; induced in low iron; rat catheter biofilm induced; rat catheter and Spider biofilm induced
B9J08_000045	8527	7832	9297	8258	8431	8107	ISW2	Ortholog of S. cerevisiae Isw2; an ATPase involved in chromatin remodeling; required for chlamydospore formation; Hap43-induced gene; repressed by high-level peroxide stress
B9J08_002121	915	707	906	765	781	735	ISY1	Putative pre-mRNA-splicing factor; mutation confers resistance to 5-fluorocytosine (5-FC); rat catheter biofilm induced
B9J08_000172	5212	4896	5736	6225	6663	6110	ITR1	MFS inositol transporter; uptake of exogenous inositol; 12 transmembrane motifs; expressed in rich medium; fluconazole, caspofungin repressed; possibly essential (UAU1 method); flow model, rat catheter and Spider biof
B9J08_003593	2640	2299	2850	3010	3389	2953	JAB1	molecule
B9J08_005185	5353	4823	6062	5153	5343	5344	JEM1	in protein folding and ER-associated degradation of misfolded proteins, and also has a role in karyogamy; has J domain and 4 tetratricopeptide repeats
B9J08_004204	17109	15249	18829	36490	38806	34317	JEN2	Dicarboxylic acid transporter; regulated by glucose repression; induced by Rgt1; disruptants not obtained by UAU1 method; rat catheter and Spider biofilm induced
B9J08_004719	5529	5165	6076	5305	5328	5429	JIP5	Ortholog of S. cerevisiae Jip5; predicted role in biogenesis of the large ribosomal subunit; repressed in core stress response; Hap43-induced gene
B9J08_001992	5830	5278	6619	5410	5750	5569	KAP120	Putative karyopherin; mutation confers hypersensitivity to cytochalasin D
B9J08_002819	125735	115468	136522	95131	99209	93190	KAR2	Similar to Hsp70 family chaperones; role in translocation of proteins into the ER; induced in high iron; protein present in exponential and stationary growth phase yeast cultures; flow model and Spider biofilm repress
B9J08_003034	979	1054	1318	1399	1659	1380	KAR3	Kinesin-like microtubule motor protein; required for nuclear fusion during mating; C-terminal motor domain; mutants are viable; null has high-frequency white-opaque switching phenotype
B9J08_000981	126	86	157	154	214	141	KAR4	Transcription factor; required for gene regulation in response to pheromones; ortholog of S. cerevisiae Kar4; role in karyogamy; opaque-specific, a-specific; induced by alpha factor
B9J08_001115	227	210	205	174	232	210	KAR5	Ortholog of S. cerevisiae Kar5; involved in nuclear membrane fusion during karyogamy; induced by alpha factor
B9J08_002510	2790	2802	3510	3026	3355	3275	KAR9	Ortholog of S. cerevisiae Kar9; role in mitotic spindle positioning; nonessential; localizes to bud tip, bud neck, hyphal tip; wild-type localization requires actin and microtubule cytoskeleton; induced by alpha facto
B9J08_005424	3033	2475	3552	2362	2593	2324	KCH1	Ortholog of Kch1 a potassium transporter; mediates K+ influx and activates high-affinity Ca2+ influx system during mating pheromone response in S. cerevisiae; induced by alpha pheromone in SpiderM medium
B9J08_003090	5669	5328	6206	4393	4771	4441	KCS1	Putative bZIP transcription factor; Spider biofilm induced
B9J08_001274	16642	14819	18685	16884	18224	16509	KEL1	Kelch repeat domain-containing protein; localizes to sites of polarized growth; mutant colonies exhibit slightly decreased filamentation ratio; not required for buccal epithelial cell adherence or virulence in mice
B9J08_004636	26223	24409	28545	21242	22832	21269	KEM1	5'->3' exoribonuclease of cytoplasmic stress granules; role in filamentous growth; complements slow growth/mating of S. cerevisiae kem1 mutant; required for SD or Spider medium biofilm formation
B9J08_004549	6154	5912	7035	5518	5853	5362	KEX2	Subtilisin-like protease (proprotein convertase); processes aspartyl proteinase Sap2; required for hyphal growth and wild-type virulence in mice; functional homolog of S. cerevisiae Kex2, which processes alpha-factor;
B9J08_002363	62642	57699	71488	72685	77744	72723	KGD1	Putative 2-oxoglutarate dehydrogenase; regulated by Efg1 under yeast but not hyphal growth conditions; transcript induced in an RHE model of oral candidiasis; stationary phase enriched protein; Hap43-repressed; rat ca
B9J08_000469	21203	19841	24203	23055	25037	22318	KGD2	Putative dihydrolipoamide S-succinyltransferase; induced in high iron; Hap43-repressed; Spider biofilm repressed
B9J08_002945	7237	6593	7398	5181	5658	5596	KIC1	Member of the GCK-III subfamily of eukaryotic Ste20p kinases; in RAM cell wall integrity signaling network; role in cell separation, azole sensitivity; required for hyphal growth; constitutive expression is MTL, white
B9J08_002611	24224	23786	29585	23552	25039	23205	KIN2	Protein with similarity to S. cerevisiae Kin2p, transcription is positively regulated by Tbf1
B9J08_002993	1412	1209	1427	1189	1142	1209	KIN3	Protein similar to S. cerevisiae Kin3p; induced under Cdc5p depletion; shows Mob2p-dependent hyphal regulation; mutants are hypersensitive to caspofungin
B9J08_003988	627	622	746	653	707	668	KIP1	family; involved in formation of the mitotic spindle
B9J08_003828	245	218	302	412	465	431	KIP2	Putative kinesin-related motor protein involved in mitotic spindle positioning; repressed by alpha pheromone in SpiderM medium; periodic mRNA expression, peak at cell-cycle G2/M phase
B9J08_004970	298	203	256	284	285	206	KIP3	Putative kinesin, involved in mitotic spindle organization
B9J08_000317	2974	2872	3684	2910	2935	2914	KIP4	S. cerevisiae Smy1 ortholog; Tn mutation affects filamentous growth; filament induced; has Mob2-dependent hyphal regulation; regulated by Nrg1, Tup1; oralpharyngeal candidasis induced; Spider biofilm induced; flow mod
B9J08_002068	4449	4266	5355	4014	3935	3851	KIS1	Snf1p complex scaffold protein; similar to S. cerevisiae Gal83p and Sip2p with regions of similarity to Sip1p (ASC and KIS domain); interacts with Snf4p; mutants are hypersensitive to caspofungin and hydrogen peroxide
B9J08_003948	5149	5029	6128	5090	5373	5162	KIS2	Scaffold protein of Snf1p complex; similar to S. cerevisiae Gal83p and Sip2p; interacts with Snf4p; interaction with Snf1p complex is regulated by carbon source, decreased on ethanol; N-terminal myristoylation; Hog1p-
B9J08_004639	13029	12405	15136	13876	14393	13196	KNS1	Protein kinase involved in negative regulation of PolIII transcription; effector kinase of the TOR signaling pathway, phosphorylates Rpc53p to regulate ribosome and tRNA biosynthesis; Spider and flow model biofilm ind
B9J08_003700	11767	11366	13143	12376	12950	12815	KOG1	Putative TORC1 subunit; heterozygous null mutant displays sensitivity to rapamycin; likely to be essential for growth, based on an insertional mutagenesis strategy
B9J08_005473	2607	2297	2712	2058	2282	1954	KRE1	Cell wall glycoprotein; beta glucan synthesis; increases glucan content in S. cerevisiae kre1, complements killer toxin sensitivity; caspofungin induced; Spider/rat catheter/flow model biofilm induced; Bcr1-repressed
B9J08_004129	15989	14466	17069	16933	17693	16838	KRE30	YEF3-subfamily ABC family protein; predicted not to be a transporter; repressed in core stress response; mutation confers hypersensitivity to amphotericin B
B9J08_000408	5507	5126	6124	4752	5070	4990	KRE5	UDP-glucose:glycoprotein glucosyltransferase; 1,6-beta-D-glucan biosynthesis, hyphal growth, virulence in mouse IV model; partially complements S. cerevisiae kre5 mutant defects; flow biofilm repressed, Bcr1-repressed
B9J08_002262	226	234	264	247	270	200	KRE6	Essential beta-1,6-glucan synthase subunit; change in mRNA length, not abundance, at yeast-hypha transition; alkaline induced by Rim101, on cell wall regeneration; Spider biofilm induced; Bcr1-repressed in RPMI a/a bi
B9J08_002263	9419	8821	11313	9071	9285	8423	KRE6	Essential beta-1,6-glucan synthase subunit; change in mRNA length, not abundance, at yeast-hypha transition; alkaline induced by Rim101, on cell wall regeneration; Spider biofilm induced; Bcr1-repressed in RPMI a/a bi
B9J08_000049	3089	2663	3358	2625	2708	2469	KRE9	Protein of beta-1,6-glucan biosynthesis; required for serum-induced hyphal growth; required for efficient utilization of galactose and for growth on glucose; similar to S. cerevisiae Kre9p and Knh1p; O-glycosylated by
B9J08_000050	777	726	909	920	1093	891	KRE9	Protein of beta-1,6-glucan biosynthesis; required for serum-induced hyphal growth; required for efficient utilization of galactose and for growth on glucose; similar to S. cerevisiae Kre9p and Knh1p; O-glycosylated by
B9J08_001471	1514	1243	1750	1457	1573	1345	KRR1	Putative nucleolar protein; repressed benomyl treatment or in an azole-resistant strain that overexpresses MDR1; F-12/CO2 early biofilm induced
B9J08_001878	5116	4681	5632	5384	5649	5305	KRS1	Putative tRNA-Lys synthetase; repressed upon phagocytosis by murine macrophages; stationary phase enriched protein; Spider biofilm repressed
B9J08_001619	9235	8861	10754	8697	9203	8823	KSP1	Putative serine/threonine protein kinase; mRNA binds She3 and is localized to hyphal tips; mutation confers hypersensitivity to amphotericin B
B9J08_000566	2440	2390	2923	2633	2658	2656	KSR1	3-ketosphinganine reductase, catalyzes the second step in phytosphingosine synthesis
B9J08_002960	455	457	496	329	324	326	KTI11	Zn-ribbon protein; required for synthesis of diphthamide on translation factor eEF2; involved in modification of wobble nucleosides in tRNAs; rat catheter and Spider biofilm induced
B9J08_002982	1073	1029	1332	1149	1084	1132	KTI12	Protein similar to S. cerevisiae Kti12p, which associates with Elongator complex; has a role in resistance to killer toxin; predicted Kex2p substrate; Hap43p-induced gene
B9J08_003123	2287	2052	2512	1771	1636	1586	KTR2	Mannosyltransferase; transcription elevated in chk1, nik1, and sln1 homozygous null mutants; fungal-specific (no human or murine homolog); possibly an essential gene, disruptants not obtained by UAU1 method
B9J08_001997	1064	919	1059	1141	1267	1081	KTR4	Mannosyltransferase; induced during cell wall regeneration; fungal-specific (no human or murine homolog); Bcr1-repressed in RPMI a/a biofilms
B9J08_001422	6813	6565	7619	5948	5804	6128	LAB5	have role in protein lipoylation and mitochondrion localization
B9J08_002101	2416	2397	2660	2182	2211	2258	LAC1	Ceramide synthase; required for biosynthesis of ceramides with C18:0 fatty acids, which serve as precursors for glucosylsphingolipids; caspofungin induced
B9J08_004239	9107	7812	9599	8631	9005	8647	LAG1	Putative ceramide synthase component; Hap43p-repressed gene; amphotericin B repressed
B9J08_002962	9315	8030	9251	11556	12526	11189	LAP3	Putative aminopeptidase; positively regulated by Sfu1; clade-associated gene expression; virulence-group-correlated expression; induced by alpha pheromone in SpiderM medium; Hap43-induced; Spider and flow model biofil
B9J08_000871	14168	12647	14735	16259	16650	16119	LAP3	Putative aminopeptidase; positively regulated by Sfu1; clade-associated gene expression; virulence-group-correlated expression; induced by alpha pheromone in SpiderM medium; Hap43-induced; Spider and flow model biofil
B9J08_002952	3149	2716	3391	3044	3207	3178	LAS1	Putative bud formation and morphogenesis protein; mutation confers hypersensitivity to 5-fluorocytosine (5-FC), 5-fluorouracil (5-FU); macrophage-induced; Spider biofilm induced
B9J08_004737	14617	12788	15898	14772	15026	14093	LAT1	of pyruvate dehydrogenase complex; sumoylation target; Spider biofilm repressed
B9J08_005453	7965	7246	8970	6154	6463	5909	LCB2	Putative serine palmitoyltransferase component; mutation confers hypersensitivity to aureobasidin A
B9J08_000324	4851	4447	5803	4743	5234	4410	LCB4	Putative sphingosine kinase; Tac1p-regulated expression; rat catheter biofilm induced
B9J08_004876	491	391	493	432	520	450	LEA1	Predicted component of U2 snRNP; induced by alpha pheromone in SpiderM medium
B9J08_002485	6136	5793	6564	5459	5557	5444	LEM3	Putative membrane protein; mutation increases resistance to miltefosine; early-stage flow model biofilm induced
B9J08_004781	3576	3213	3734	3637	3869	3344	LEU1	3-isopropylmalate dehydratase; antigenic in humans; repressed in hyphae; alkaline repressed; upregulated by human whole blood or PMNs; regulated by Sef1, Sfu1, and Hap43; rat catheter biofilm induced, Spider biofilm r
B9J08_000229	3360	3254	3534	3203	3548	3346	LEU2	Isopropyl malate dehydrogenase; leucine biosynthesis; induced by human whole blood or PMNs; protein level decreases in stationary phase; GlcNAc-induced protein; flow model biofilm repressed
B9J08_000451	3264	3170	3994	3391	3341	2977	LEU3	Zn(II)2Cys6 transcription factor; predicted regulator branched-c ofhain amino acid biosynthesis genes; alkaline induced; induced by Mnl1 under weak acid stress; required for yeast cell adherence to silicone substrate;
B9J08_001277	9469	8858	10256	12389	13880	12143	LEU4	Putative 2-isopropylmalate synthase; regulated by Nrg1, Mig1, Tup1, Gcn4; induced by human whole blood or PMNs; macrophage/pseudohyphal-repressed after 16h; Spider biofilm repressed
B9J08_000390	1543	1503	1837	1253	1422	1451	LEU5	Putative mitochondrial carrier protein; Hap43-repressed; rat catheter biofilm induced
B9J08_003154	2695	2429	2543	2279	2380	2467	LHP1	have tRNA binding activity, role in tRNA 3'-trailer cleavage, endonucleolytic and nucleolus, nucleoplasm localization
B9J08_003079	12910	11066	13378	8541	9012	9094	LHS1	Protein similar to S. cerevisiae Hsp70p; predicted Kex2p substrate; possibly essential, disruptants not obtained by UAU1 method; flow model biofilm repressed
B9J08_004867	1110	900	1166	912	848	915	LIG1	tRNA ligase; functional homolog of S. cerevisiae Trl1
B9J08_004868	3219	2850	3680	2844	2934	2781	LIG1	tRNA ligase; functional homolog of S. cerevisiae Trl1
B9J08_000904	2418	2462	2809	2584	2899	2410	LIG4	DNA ligase; mRNA detected in yeast-form and pseudohyphal cells, induced upon hyphal induction; suppresses S. cerevisiae ime1-1 mutant IME2 transcription defect; required for wild-type filamentous growth and wild-type
B9J08_004175	38	8	14	0	0	15	LIP1	Secreted lipase, member of a lipase gene family whose members are expressed differentially in response to carbon source and during infection; may have a role in nutrition and/or in creating an acidic microenvironment
B9J08_004156	978	814	1018	915	845	901	LIP1	Secreted lipase, member of a lipase gene family whose members are expressed differentially in response to carbon source and during infection; may have a role in nutrition and/or in creating an acidic microenvironment
B9J08_004172	330	288	332	284	314	275	LIP1	Secreted lipase, member of a lipase gene family whose members are expressed differentially in response to carbon source and during infection; may have a role in nutrition and/or in creating an acidic microenvironment
B9J08_004173	29	40	39	38	52	24	LIP1	Secreted lipase, member of a lipase gene family whose members are expressed differentially in response to carbon source and during infection; may have a role in nutrition and/or in creating an acidic microenvironment
B9J08_004176	464	476	522	397	449	468	LIP1	Secreted lipase, member of a lipase gene family whose members are expressed differentially in response to carbon source and during infection; may have a role in nutrition and/or in creating an acidic microenvironment
B9J08_004177	679	787	882	673	721	759	LIP1	Secreted lipase, member of a lipase gene family whose members are expressed differentially in response to carbon source and during infection; may have a role in nutrition and/or in creating an acidic microenvironment
B9J08_002377	404	376	435	299	416	341	LIP1	Secreted lipase, member of a lipase gene family whose members are expressed differentially in response to carbon source and during infection; may have a role in nutrition and/or in creating an acidic microenvironment
B9J08_004111	0	0	0	0	0	0	LIP1	Secreted lipase, member of a lipase gene family whose members are expressed differentially in response to carbon source and during infection; may have a role in nutrition and/or in creating an acidic microenvironment
B9J08_000602	11234	9886	11451	8541	9452	8462	LKH11	leukotriene A-4 hydrolase/aminopeptidase
B9J08_001511	1516	1428	1832	1344	1466	1265	LMO1	Protein involved together with Dck1p and Rac1p in invasive filamentous growth and cell wall integrity; acts upstream of MAP kinase Cek1p; has similarity to human ELMO1
B9J08_000976	22852	22117	26545	27495	28568	26002	LPD1	Putative dihydrolipoamide dehydrogenase; soluble in hyphae; antigenic in human oral infection and murine systemic infection; macrophage-induced protein; protein present in exponential and stationary phase yeast cultur
B9J08_005098	14203	14342	17170	12692	13941	13133	LPI9	Protein phosphatase type 1 regulator; role in chromosome segregation, regulation of phosphoprotein phosphatase activity; rat catheter and Spider biofilm induced
B9J08_001142	8115	7418	8505	7677	8210	7618	LPT1	Lysophospholipid acyltransferase, involved in phospholipid remodeling; role in glycerophospholipid biosynthesis; rat catheter biofilm repressed
B9J08_000748	7607	7477	8547	6440	6908	6480	LRG1	for small GTPase Rho1p, involved in signaling pathway that controls morphogenesis in response to environmental signals
B9J08_004938	7617	6705	8488	7986	8781	7941	LRO1	Acyltransferase that catalyzes diacylglycerol esterification of phospholipids; role in lipid storage, triglyceride biosynthesis; flow model biofilm repressed
B9J08_000650	13561	12214	15197	13418	14314	13137	LSC1	Putative succinate-CoA ligase subunit; induced by high iron; fluconazole-induced; protein present in exponential and stationary growth phase yeast cultures; Spider biofilm repressed
B9J08_005128	15306	14392	17202	16310	17421	15836	LSC2	Putative succinate-CoA ligase beta subunit; regulated by Mig1, Tup1; induced in high iron; protein present in exponential and stationary growth phase yeast cells; Spider biofilm repressed
B9J08_002609	376	272	304	282	293	304	LSM6	Putative Lsm protein; flucytosine induced
B9J08_000071	26239	24519	29567	23246	24752	23106	LSP1	Eisosome component with a predicted role in endocytosis; protein present in exponential and stationary growth phase yeast cultures; caspofungin repressed; biofilm induced; fungal-specific (no human/murine homolog); su
B9J08_000060	3122	2620	3256	2947	2872	2989	LTE1	Protein similar to GDP/GTP exchange factors; repressed by alpha pheromone in SpiderM medium; flow model biofilm repressed
B9J08_003618	2980	2693	3174	2873	2994	2869	LTP1	Putative protein phosphatase of the PTP family (tyrosine-specific), similar to <i>S. cerevisiae</i> Ltp1p
B9J08_004117	2443	1881	2533	1979	2214	1930	LTV1	Putative GSE complex component; repressed by prostaglandins
B9J08_004539	4222	3923	4826	3903	4102	4009	LYP1	Putative permease; amphotericin B induced; flucytosine repressed; possibly an essential gene, disruptants not obtained by UAU1 method
B9J08_003205	15892	14429	16418	18553	21075	19075	LYS1	Saccharopine dehydrogenase (biosynthetic); enzyme of alpha-aminoadipate lysine biosynthesis pathway; functionally complements S. cerevisiae lys1 mutation; fungal-specific (no human or murine homolog)
B9J08_000755	1927	1692	2204	2625	2751	2389	LYS12	Homoisocitrate dehydrogenase; catalyzes 4th step in the alpha-aminoadipate pathway of lysine biosynthesis; clade-associated gene expression; protein level decreases in stationary phase cultures; Spider biofilm repress
B9J08_001371	4477	4447	5485	4987	5478	4729	LYS143	Zn(II)2Cys6 transcription factor; ortholog of S. cerevisiae Lys14 involved in the regulation of lysine biosynthesis genes
B9J08_002853	3480	3488	4070	2827	3007	2797	LYS144	Zn(II)2Cys6 transcription factor; has similarity to S. cerevisiae Lys14, involved in the regulation of lysine biosynthesis genes
B9J08_003271	17894	17000	20036	17644	18430	17776	LYS2	Heterodimeric alpha-aminoadipate reductase large subunit; lysine biosynthesis; predicted binding sites for AMP and alpha-aminoadipate; inhibited by lys or thialysine; regulated by Gcn2 and Gcn4; Spider biofilm induced
B9J08_000015	5733	5460	6691	5431	5220	4896	LYS21	Homocitrate synthase, major isoform; lysine biosynthesis; expression increased in a fluconazole-resistant isolate; colony morphology-related gene regulation by Ssn6; ketoconazole-repressed; regulated by Gcn2, Gcn4, Ha
B9J08_003722	22983	21244	24863	33834	35003	32559	LYS22	Homocitrate synthase, minor isoform; repressed by nitric oxide and by hypoxia; protein level decreases in stationary phase cultures; induced by ketoconazole, Spider biofilm induced; flow model biofilm repressed
B9J08_001756	3790	3595	4287	4596	4580	4612	LYS4	Homoaconitase; regulated by Gcn4, Gcn2; induced in response to amino acid starvation (3-AT); induced by human whole blood or PMNs; Hap43-repressed; flow model and Spider biofilm repressed
B9J08_001966	1584	1577	1561	1678	1815	1860	LYS5	Phosphopantetheinyl transferase; enzyme of lysine biosynthesis; modifies, and thereby activates, Lys2p alpha-aminoadipate reductase; functional homolog of S. cerevisiae Lys5p
B9J08_002375	6684	5860	7001	7657	8219	7513	LYS9	Saccharopine dehydrogenase; lysine biosynthesis; soluble protein in hyphae; amphotericin B repressed; Gcn4-regulated; colony morphology-related gene regulation by Ssn6; protein present in exponential and stationary gr
B9J08_001121	6206	5405	7439	4910	4748	4488	MAC1	Copper fist transcription factor; regulator of CTR1 copper transporter; induces CTR1 in low-copper conditions; required for copper regulation of SOD1 and SOD3; Spider biofilm induced
B9J08_005136	652	680	726	569	640	596	MAD2	Protein required for the spindle assembly checkpoint of the cell cycle; necessary for survival in host cell macrophages and for virulence in a mouse model of systemic candidiasis
B9J08_005497	9179	8773	10155	19615	20564	19582	MAE1	Malic enzyme, mitochondrial; transcription regulated by Mig1, Tup1; colony morphology-related gene regulation by Ssn6; Hap43-repressed; Spider biofilm repressed
B9J08_000497	4632	3964	4981	4486	4680	4828	MAF1	Putative negative regulator of RNA polymerase III; decreased expression in hyphae vs yeast cells; caspofungin repressed; Spider biofilm repressed
B9J08_000077	589	611	628	562	595	548	MAK16	Putative constituent of 66S pre-ribosomal particles; Hap43-induced; repressed by prostaglandins; Spider biofilm induced
B9J08_000286	2330	2454	2917	1840	1974	1822	MAK21	Putative 66S pre-ribosomal particle subunit; mutation confers hypersensitivity to tubercidin (7-deazaadenosine)
B9J08_004663	1754	1707	1850	1617	1680	1537	MAK32	Putative protein involved in the structural stability of L-A double-stranded RNA-containing particles; downregulated upon adherence to polystyrene
B9J08_002483	1459	1452	1664	1121	1148	1075	MAK5	Putative nucleolar DEAD-box RNA helicase; oxidative stress-repressed via Cap1; repressed by prostaglandins
B9J08_002168	6846	5995	7226	6288	7068	6377	MAL31	Putative high-affinity maltose transporter; transcript is upregulated in clinical isolates from HIV+ patients with oral candidiasis; alkaline induced; Spider biofilm induced
B9J08_004163	6335	5414	6248	4992	5252	4760	MAM33	Putative mitochondrial acidic matrix protein; regulated by Ssn6p; protein present in exponential and stationary growth phase yeast cultures
B9J08_000636	16670	15718	18676	14181	14666	13874	MAS1	Putative mitochondrial processing protease; Hap43-repressed; transcript regulated by Nrg1; oxidative stress-induced via Cap1
B9J08_001452	4409	3835	4801	2774	2898	2658	MAS2	subunit; protein level decreases in stationary phase cultures
B9J08_002970	12896	11398	12744	10739	11234	10692	MBF1	Putative transcriptional coactivator; caspofungin repressed; involved in virulence
B9J08_002344	1063	957	1062	1109	999	1202	MBP1	Putative component of the MBF transcription complex involved in G1/S cell-cycle progression; non-periodic mRNA expression; predicted, conserved MBF binding sites upstream of G1/S-regulated genes
B9J08_001955	13179	11894	15078	15556	17314	15830	MCA1	Putative metacaspase, cysteine protease involved in apoptosis in response to stresses; has similarity to S. cerevisiae Mca1p; fungal-specific (no human or murine homolog); farnesol-induced
B9J08_001248	681	738	894	866	860	751	MCD1	Alpha-kleisin cohesin complex subunit; for sister chromatid cohesion in mitosis and meiosis; repressed by alpha pheromone in SpiderM medium; periodic cell-cycle expression; Hap43-repressed; rat catheter and Spider bio
B9J08_004046	6394	6206	8207	5134	5441	4872	MCD4	Protein of major facilitator superfamily; has phosphodiesterase/nucleotide pyrophosphatase domain; similar to S. cerevisiae Mcd4p, which acts in GPI anchor biosynthesis; possibly an essential gene, disruptants not obt
B9J08_001178	6018	5389	6185	4882	4888	4906	MCI4	Putative NADH-ubiquinone dehydrogenase; Hap43p-repressed gene
B9J08_005476	1836	1621	2097	1395	1710	1597	MCM2	Phosphorylated protein of unknown function; transcription is periodic with a peak at M/G1 phase of the cell cycle
B9J08_001105	789	762	961	940	1033	988	MCM6	Putative MCM DNA replication initiation complex component; mRNA expression peak at cell-cycle M/G1 phase; regulated by tyrosol and cell density; repressed by alpha pheromone in SpiderM medium; Hap43-induced gene
B9J08_003681	56548	49590	60200	56567	58828	55249	MCR1	NADH-cytochrome-b5 reductase; soluble in hyphae; alkaline downregulated; farnesol, ketoconazole or flucytosine induced; protein present in exponential and stationary growth phase yeast; YNB biofilm induced; rat cathet
B9J08_005122	1504	1416	1527	1339	1420	1254	MCT1	Putative malonyl-CoA acyl carrier protein acyltransferase
B9J08_000481	1319	1083	1463	959	956	982	MCU1	Mitochondrial protein involved in utilization of carbon sources, filamentous growth and virulence
B9J08_002104	44417	40670	49923	50799	55203	48995	MDG1	have role in pheromone-dependent signal transduction involved in conjugation with cellular fusion and cytoplasm, membrane raft, nucleus, plasma membrane localization
B9J08_000694	22865	21823	25069	39829	41762	38946	MDH1	Mitochondrial malate dehydrogenase; regulated by Mig1, Tup1, white-opaque switch, phagocytosis; induced in high iron; antigenic during murine and human infection; repressed in Spider biofilms by Bcr1, Tec1, Ndt80, Rob
B9J08_000764	50032	45423	54389	48030	51065	45745	MDH1-1	Predicted malate dehydrogenase precursor; macrophage-induced transcript; protein present in exponential and stationary growth phase yeast cultures; Spider biofilm repressed
B9J08_003466	5881	5425	6566	7025	7743	6615	MDH1-3	Predicted malate dehydrogenase; farnesol regulated; protein present in exponential and stationary growth phase yeast; Hap43p-repressed gene
B9J08_004701	16981	15396	19710	12907	13383	13321	MDJ1	family of chaperones; rat catheter and Spider biofilm induced
B9J08_002706	3735	3633	4492	3659	3784	3577	MDL1	Putative mitochondrial, half-size MDR-subfamily ABC transporter
B9J08_003663	6615	5978	7096	5199	5572	5360	MDL2	Putative mitochondrial, half-size MDR-subfamily ABC transporter
B9J08_002948	1590	1620	1895	1433	1638	1504	MDM10	complex with a role in protein import into mitochondria
B9J08_005463	1164	1061	1307	1084	1092	1093	MDM12	have role in aminophospholipid transport, establishment or maintenance of cell polarity, mitochondrial outer membrane translocase complex assembly, mitochondrion inheritance, mitochondrion-ER tethering
B9J08_001815	19734	18267	21519	20852	21621	20355	MDM34	Putative zinc finger transcription factor; macrophage-downregulated; flow model biofilm induced; flow model and Spider biofilm induced
B9J08_002041	11419	10907	12946	13004	14452	14495	MDN1	Putative midasin, a very large dynein-related AAA-type ATPase; induced during the mating process
B9J08_003981	88743	82022	99014	55077	57049	53710	MDR1	Plasma membrane MDR/MFS multidrug efflux pump; methotrexate is preferred substrate; overexpression in drug-resistant clinical isolates confers fluconazole resistance; repressed in young biofilms; rat catheter biofilm
B9J08_003567	21344	20768	24784	22145	22621	21565	MDS3	TOR signaling pathway component; required for growth and hyphal formation at alkaline pH, for full virulence in a mouse model of systemic infection and for SD and Spider medium biofilm formation; role in chlamydospore
B9J08_003957	2003	1999	2317	1534	1898	1836	MEA1	Protein similar to <i>A. nidulans</i> MesA, which is involved in localization of actin cables; Hap43p-induced gene
B9J08_003114	3744	3259	4067	3414	3677	3354	MEC1	Cell cycle checkpoint protein with a role in genome integrity; RNA abundance regulated by tyrosol and cell density
B9J08_003102	936	908	1161	726	801	747	MEC3	Putative DNA damage and meiotic pachytene checkpoint protein; increased transcription is observed upon benomyl treatment
B9J08_003630	1593	1559	1824	1329	1520	1302	MED1	RNA polymerase II mediator complex subunit; RNA polymerase II transcription cofactor
B9J08_002728	987	904	1067	942	864	980	MED10	RNA polymerase II mediator complex subunit; possibly an essential gene, disruptants not obtained by UAU1 method
B9J08_005461	863	592	705	713	744	703	MED11	Subunit of the RNA polymerase II mediator complex
B9J08_002941	6667	6618	8403	6117	6074	6395	MED14	RNA polymerase II mediator complex subunit
B9J08_003619	10626	9706	12236	8533	8807	8451	MED15	RNA polymerase II mediator complex subunit; possibly an essential gene, disruptants not obtained by UAU1 method
B9J08_003790	6627	6452	7766	6166	6589	5993	MED16	Putative RNA polymerase II mediator complex subunit; induced by nitric oxide
B9J08_003670	2417	2202	2485	2281	2283	2208	MED17	Putative RNA polymerase II mediator complex subunit; possibly an essential gene, disruptants not obtained by UAU1 method
B9J08_003029	2077	1960	2355	2109	2136	2164	MED18	RNA polymerase II mediator complex subunit; rat catheter biofilm repressed
B9J08_005384	1965	1708	2250	1915	2254	1813	MED19	RNA polymerase II mediator complex subunit
B9J08_002208	686	815	814	741	762	623	MED20	Subunit of the RNA polymerase II mediator complex; involved in control of filamentous growth and Spider biofilm formation; rat catheter biofilm repressed
B9J08_003691	1251	1229	1650	1514	1239	1334	MED21	have RNA polymerase II repressing transcription factor binding, RNA polymerase II transcription coactivator activity, RNA polymerase II transcription corepressor activity
B9J08_002016	177	166	178	112	144	150	MED22	RNA polymerase II mediator complex subunit
B9J08_003350	1301	1507	1611	1204	1408	1246	MED3	RNA polymerase II mediator complex subunit
B9J08_001144	1721	1533	1853	1453	1595	1385	MED4	RNA polymerase II core mediator complex subunit
B9J08_001961	5088	4874	5872	4485	4695	4555	MED5	RNA polymerase II mediator complex subunit; transcription positively regulated by Tbf1p
B9J08_002370	1481	1466	1750	1261	1356	1388	MED7	Subunit of the RNA polymerase II mediator complex
B9J08_003717	1338	1072	1227	1369	1272	1283	MED8	have RNA polymerase II core promoter proximal region sequence-specific DNA binding, RNA polymerase II transcription corepressor activity, TBP-class protein binding, structural molecule activity
B9J08_004924	471	528	723	558	586	511	MED9	RNA polymerase II mediator complex subunit; Hap43p-repressed gene
B9J08_003834	6578	5936	7171	5346	5814	5325	MEF2	Putative mitochondrial translation elongation factor; caspofungin induced
B9J08_002630	1293	1031	1209	2256	2507	2443	MEP1	Ammonium permease; Mep1 more efficient permease than Mep2, Mep2 has additional regulatory role; 11 predicted transmembrane regions; low mRNA abundance; hyphal downregulated; flow model biofilm induced
B9J08_004878	2824	2360	3229	2719	2837	2488	MEP2	Ammonium permease and regulator of nitrogen starvation-induced filamentation; 11 predicted transmembrane regions; in low nitrogen cytoplasmic C-terminus activates Ras/cAMP and MAPK signal transduction pathways to indu
B9J08_004297	15310	14087	16745	15671	16165	15716	MES1	Cytoplasmic methionyl-tRNA synthetase; zinc-binding motif; ribosomal subunits, translation factors, tRNA synthetases are downregulated upon phagocytosis by murine macrophage; protein present in exponential and station
B9J08_002531	2857	2759	3159	2376	2495	2323	MET1	cells; Hog1p-induced; fungal-specific (no human or murine homolog); Hap43p-repressed
B9J08_003552	7592	7304	8479	9677	10010	9508	MET10	Sulfite reductase; role in sulfur amino acid metabolism; induced by human whole blood or PMNs; Hog1-induced; possibly adherence-induced; flow model, Spider model, F-12/CO2 biofilm induced
B9J08_000409	12692	11555	14498	13227	13500	13571	MET13	Putative methionine biosynthesis protein; ketoconazole-induced; amphotericin B repressed; Spider biofilm repressed
B9J08_002995	1574	1555	1848	1758	1817	1870	MET14	Putative adenylylsulfate kinase; predicted role in sulfur metabolism; possibly adherence-induced; protein present in exponential and stationary growth phase yeast; F-12/CO2 biofilm induced
B9J08_003514	9438	8360	9691	10676	11816	10272	MET15	medium a visual selection; chlamydospore formation induced, F-12/CO2 biofilm induced
B9J08_005307	1874	1952	2193	1469	1686	1356	MET16	Putative 3'-phosphoadenylsulfate reductase; sulfur amino acid metabolism; reports differ on regulation during biofilm formation; fungal-specific; possibly an essential gene, disruptants not obtained by UAU1 method; Ha
B9J08_000180	5038	4510	5225	3725	3678	3731	MET18	transcription; Plc1p-regulated
B9J08_002708	2852	2683	2918	2752	2714	2733	MET2	Homoserine acetyltransferase; Hap43p-, Gcn4p-regulated; macrophage/pseudohyphal-repressed; not highly biofilm induced, in contrast to many sulfur amino acid metabolic genes; no human or murine homolog; virulence-group
B9J08_003280	21625	19481	23547	20816	21792	20151	MET28	Predicted bZIP domain-containing transcription factor; protein induced during the mating process; possibly essential, disruptants not obtained by UAU1 method; Hap43-repressed; rat catheter biofilm induced
B9J08_002351	20125	18667	21935	23997	25469	23507	MET3	ATP sulfurlyase; sulfate assimilation; repressed by Met, Cys, Sfu1, or in fluconazole-resistant isolate; Hog1, caspofungin, white phase-induced; induced on biofilm formation, even in presence of Met and Cys; Spider, F
B9J08_005199	3611	3233	4396	3180	3572	3238	MET4	Putative transcription coactivator; predicted role in sulfur amino acid metabolism; required for yeast cell adherence to silicone substrate; Spider biofilm induced
B9J08_000382	35779	32951	41311	44086	46961	43761	MET6	Essential 5-methyltetrahydropteroyltriglutamate-homocysteine methyltransferase (cobalamin-independent methionine synthase); antigenic in murine/human systemic infection; heat shock, estrogen, GCN-induced; Spider biofi
B9J08_004763	2503	2456	2679	2249	2394	2146	MET8	Putative bifunctional dehydrogenase and ferrochelatase with a predicted role in siroheme biosynthesis; regulated by Gcn2p and Gcn4p
B9J08_001684	5246	4658	5773	4364	4772	4172	MEU1	Putative methylthioadenosine phosphorylase; protein level decreases in stationary phase cultures
B9J08_001846	4075	3660	5017	3686	3627	3445	MEX67	Nuclear export protein; has NTF2-like domain; interacts with Mtr2p via the NTF2-like domain
B9J08_000722	67	64	66	59	61	32	MFALPHA	Alpha factor mating pheromone precursor; three copies of pheromone that are proteolytically processed by Kex2p and possibly by Orf19.5851p; required for alpha cells to mate; expressed specifically in opaque phase MTLa
B9J08_005191	4893	4959	5611	4367	4571	4254	MFG1	Regulator of filamentous growth; required for biofilm formation, virulence; interacts with Flo8 and Mss11
B9J08_000757	14560	14149	16598	11396	12527	11440	MGE1	Putative mitochondrial matrix cochaperone; macrophage/pseudohyphal-repressed
B9J08_000051	4662	4440	5414	4689	4876	4252	MGM101	Putative mitochondrial genome maintenance protein; fungal-specific (no human or murine homolog); mutation confers hypersensitivity to tubercidin (7-deazaadenosine)
B9J08_001443	19733	17326	22004	16029	17141	16287	MHP1	Protein similar to S. cerevisiae Mhp1p, which is involved in microtubule stabilization; transposon mutation affects filamentous growth; possibly transcriptionally regulated upon hyphal formation; possibly an essential
B9J08_003261	18079	16157	19910	14950	16763	14674	MIA40	Predicted component of the mitochondrial intermembrane space import machinery; Hap43p-repressed gene
B9J08_002725	2848	2326	3057	2628	2652	2268	MID1	Putative stretch-activated Ca2+ channel of the high affinity calcium uptake system; role in thigmotropism; decreased transcription is observed upon fluphenazine treatment or in an azole-resistant strain with CDR1 and
B9J08_001435	4196	3819	4311	3906	4123	4060	MIF2	Centromere-associated protein; similar to CENP-C proteins; Cse4p and Mif2p colocalize at C. albicans centromeres
B9J08_002219	7313	6940	7967	5702	5842	5350	MIG1	C2H2 transcription factor; repressor; regulates genes for carbon source utilization; Tup1-dependent and independent functions; hyphal, Hap43 and caspofungin repressed; Spider and flow model biofilm induced
B9J08_002848	2951	2833	3147	3660	4024	3591	MIH1	Putative protein phosphatase of the PTP family (tyrosine-specific); ortholog of S. cerevisiae Mih1; mRNA binds She3
B9J08_002567	2099	1831	2134	1912	1942	1954	MIM1	Predicted mitochondrial protein involved in outer membrane protein import; rat catheter biofilm repressed
B9J08_004038	25478	23287	27945	22982	24789	21881	MIR1	Putative mitochondrial phosphate transporter; caspofungin repressed; expression is increased in a fluconazole-resistant isolate; induced upon adherence to polystyrene
B9J08_005123	5833	5604	6333	7465	7637	6950	MIS11	Predicted mitochondrial C1-tetrahydrofolate synthase precursor; putative protein of glycine catabolism; repressed by Efg1; fluconazole-induced; stationary phase enriched protein; rat catheter and Spider biofilm repres
B9J08_002677	5167	5449	6115	5001	4918	4643	MIS12	Mitochondrial C1-tetrahydrofolate synthase precursor
B9J08_003885	8580	8061	8943	6829	7445	6692	MIT1	synthase catalytic subunit; sphingolipid biosynthesis; fluconazole, caspofungin induced; macrophage-repressed; Spider biofilm induced
B9J08_002681	510	439	647	364	405	296	MKC1	MAP kinase; role in biofilm formation, contact-induced invasive filamentation, systemic virulence in mouse, cell wall structure/maintenance, caspofungin response; phosphorylated on surface contact, membrane perturbati
B9J08_002682	2743	2619	3059	2084	2074	1962	MKC1	MAP kinase; role in biofilm formation, contact-induced invasive filamentation, systemic virulence in mouse, cell wall structure/maintenance, caspofungin response; phosphorylated on surface contact, membrane perturbati
B9J08_000881	3053	2723	3259	2597	2836	2686	MKK2	Ortholog of S. cerevisiae Mkk2; MAP kinase kinase involved in signal transduction; macrophage-downregulated; mutants are viable and hypersensitive to caspofungin
B9J08_000354	781	702	793	1002	1126	963	MLC1	Microtubule-dependent localized protein; at Spitzenkorper and cytokinetic ring in hyphae; cell-cycle dependent localization to tip polarisome, bud neck in yeast and pseudohyphae; sumoylation target; rat catheter, Spid
B9J08_004425	601	524	616	605	511	444	MLH1	Putative mismatch repair protein; cell-cycle regulated periodic mRNA expression
B9J08_003189	1424	1442	1527	1711	1857	1693	MLH3	have role in meiotic mismatch repair, reciprocal meiotic recombination and MutLgamma complex, nucleus localization
B9J08_002664	25095	23247	27445	22615	24696	22992	MLP1	have mRNA binding, ribonucleoprotein complex binding activity
B9J08_002919	61908	57278	68408	95134	99933	93981	MLS1	Malate synthase; glyoxylate cycle enzyme; no mammalian homolog; regulated upon white-opaque switch; phagocytosis, strong oxidative stress induced; stationary phase enriched; flow model biofilm repressed; rat catheter,
B9J08_001899	11504	10918	12748	9654	10416	9731	MLT1	Vacuolar membrane transporter; MRP subfamily of ABC family; may transport organic anions conjugated to glutathione, glucuronate, or sulfate; needed for virulence in mouse peritonitis; Spider biofilm induced; flow mode
B9J08_003394	1788	1587	1944	1959	1907	1664	MMD1	Mitochondrial protein; possibly required for transamination of isoleucine; macrophage-downregulated protein abundance; rat catheter and Spider biofilm repressed
B9J08_004407	1629	1618	1833	1681	1968	1594	MMM1	Subunit of ER-mitochondrion tether ERMES complex, required for evasion of host immune response
B9J08_000741	1141	972	1191	942	1030	1087	MMS21	Putative MMS21-SMC5-SMC6 complex component
B9J08_000922	1705	1795	2284	1737	1718	1703	MMS22	Putative adapter subunit of E3 ubiquitin ligase complex, acts with cullin subunit Rtt101p in response to DNA damage; cell-cycle regulated periodic mRNA expression
B9J08_000467	6799	6893	8159	5724	6397	6160	MNL1	elements; required for adaptation to weak acid stress; activates a subset of the genes that are repressed by Nrg1
B9J08_003459	2388	2085	2400	1984	2095	1907	MNN10	Alpha-1,6-mannosyltransferase involved in biosynthesis and organization of cell wall polysaccharides
B9J08_000963	1281	1385	1455	906	970	1085	MNN11	have alpha-1,6-mannosyltransferase activity, role in cell wall mannoprotein biosynthetic process, protein N-linked glycosylation and alpha-1,6-mannosyltransferase complex, endoplasmic reticulum localization
B9J08_001516	0	0	0	0	0	0	MNN12	Predicted alpha-1,3-mannosyltransferase activity with a role in protein glycosylation
B9J08_001669	4372	4032	4771	2904	3158	2979	MNN14	Predicted alpha-1,3-mannosyltransferase activity with a role in protein glycosylation; Hap43-repressed; Spider biofilm induced
B9J08_004490	3040	3195	3676	3152	3149	3168	MNN15	Putative alpha-1,3-mannosyltransferase; predicted role in protein O-linked glycosylation; Spider biofilm induced
B9J08_001935	5913	5581	6440	4376	4348	4208	MNN2	Alpha-1,2-mannosyltransferase; similar to S. cerevisiae Mnn2; role in cell wall integrity, temperature sensitivity; iron utilization in low iron; Tn mutation affects filamentous growth; filament induced; increased chi
B9J08_003092	9460	9272	10937	7328	8011	7365	MNN21	have alpha-1,2-mannosyltransferase activity, role in cell wall mannoprotein biosynthetic process and Golgi apparatus localization
B9J08_003847	3592	3207	3607	2823	3051	3127	MNN24	Alpha-1,2-mannosyltransferase; required for normal cell wall mannan content
B9J08_000977	1481	1497	1760	1429	1682	1533	MNN26	Putative alpha-1,2-mannosyltransferase; mutant sensitive to calcofluor, SDS and growth at 42 deg; present in detergent-resistant membrane fraction (possible lipid raft component); predicted N-terminal acetylation and
B9J08_004650	2909	2436	3519	2043	2253	1932	MNN26	Putative alpha-1,2-mannosyltransferase; mutant sensitive to calcofluor, SDS and growth at 42 deg; present in detergent-resistant membrane fraction (possible lipid raft component); predicted N-terminal acetylation and
B9J08_002229	5835	5883	6958	4518	4844	4777	MNN4	Regulator of mannosylphosphorylation of N-linked mannans to cell wall proteins; no role in virulence or normal interaction with macrophages; mutant induces inflammatory cytokines in dendritic cells; rat catheter and S
B9J08_000936	14248	13436	15279	10918	11124	10873	MNN4-4	Mannosyltransferase; transcript upregulated in Ssk1 response regulator mutant or in nik1 null mutant, but not in chk1 or sln1 null mutants; pheromone induced; Spider biofilm induced
B9J08_001916	4029	3672	4396	3553	3690	3359	MNN9	Protein of N-linked outer-chain mannan biosynthesis; mutant has defective cell wall; required for wild-type hyphal growth; mutant is hygromycin B sensitive and vanadate resistant; has N-terminal membrane-spanning segm
B9J08_002836	16026	15445	18016	16080	16456	15874	MNR2	Putative ion transporter; fungal-specific (no human or murine homolog)
B9J08_003228	7052	6761	8136	7963	8894	7670	MNS1	Alpha-1,2-mannosidase; processes Man9GlcNAc2 to Man8GlcNAc2 isomer B; member of ER localized glycosyl hydrolase family 47; ER form is converted by Kex2 to cytosolic form; flow model biofilm repressed
B9J08_001907	12604	12090	14020	10432	11018	10418	MNT1	Alpha-1,2-mannosyl transferase; predicted type II Golgi membrane protein; adds 2nd mannose during cell-wall mannoprotein biosynthesis; required for wild-type virulence and adherence to epithelial cells; Hap43-induced
B9J08_001908	4581	4239	5031	3675	4290	3917	MNT2	Alpha-1,2-mannosyl transferase; adds 3rd mannose in cell-wall mannoprotein biosynthesis; partially redundant with Mnt1; role in adherence and virulence; expressed in yeast and hyphae; fungal-specific; Hap43-induced; S
B9J08_003091	2214	2014	2581	1736	1702	1662	MNT3	Mannosyltransferase; transcription elevated in cyr1, chk1, nik1, and sln1 homozygous null mutants; fungal-specific (no human or murine homolog)
B9J08_001981	1900	1529	1851	1713	1867	1473	MNT4	Predicted alpha-1,3-mannosyltransferase with a role in protein glycosylation; induced in low iron
B9J08_001636	793	756	834	856	990	901	MOB1	Putative mitotic exit network component; periodic mRNA expression, peak at cell-cycle G2/M phase
B9J08_003241	1126	1029	1182	1093	1103	1118	MOB2	Mob1/phocein domain protein of RAM signaling network; cell wall integrity; role in cell separation, cortical actin polarization; required for hyphal growth; phosphorylated by Cdc28 on hyphal induction; activates Cbk1;
B9J08_005452	3818	3731	4598	3971	4468	3944	MODF	have mitochondrion localization
B9J08_003595	14120	13103	15735	12314	12631	11540	MOH1	Ortholog of S. cerevisiae Moh1, essential for staionary phase growth; induced by alpha pheromone in SpiderM medium and by Mnl1 under weak acid stress; possibly essential (UAU1 method); flow model biofilm induced; Spid
B9J08_004151	8808	8740	10444	8355	8968	8262	MON2	Peripheral membrane protein; role in endocytosis and vacuole integrity; flow model and rat catheter biofilm repressed
B9J08_003799	6905	6494	7583	5802	5903	5898	MP65	Cell surface mannoprotein; cell-wall glucan metabolism, adhesion; adhesin motif; O-glycosylation; induced by heat, germ tube formation, wall regeneration; mycelial antigen; diagnostic marker; fluconazole-repressed; Sp
B9J08_000907	2897	2823	3184	2241	2247	2231	MPH1	Protein similar to S. cerevisiae Mph1p, which is a DNA helicase involved in DNA repair; induced under hydroxyurea treatment
B9J08_003906	2158	1785	2044	1987	2120	1735	MPP10	Putative SSU processome and 90S preribosome component; repressed in core stress response; repressed by prostaglandins
B9J08_004652	853	613	942	865	858	991	MPS1	Monopolar spindle protein, putative spindle assembly checkpoint kinase; essential for growth; involved in oxidative stress response; periodic mRNA expression, peak at cell-cycle S/G2 phase
B9J08_004627	4268	3961	4813	2384	2435	2347	MPT5	Putative RNA-binding protein; Hap43p-repressed gene; protein induced during the mating process
B9J08_005411	3536	3206	4003	3313	3429	3351	MRE11	Putative DNA double-strand break repair factor; involved in response to oxidative stress and drug resistance
B9J08_005312	1580	1462	1797	1213	1257	1213	MRP17	Predicted mitochondrial ribosomal protein
B9J08_005279	2621	2366	2312	2084	2247	2100	MRP2	Protein similar to S. cerevisiae Mrp2p, which is a component of the small subunit of the mitochondrial ribosome; transposon mutation affects filamentous growth
B9J08_001044	7409	6726	8081	5977	6445	5904	MRP20	Component of mitochondrial ribosome; decreased expression in hyphae compared to yeast-form cells
B9J08_000217	6570	5919	6891	5252	5682	5177	MRP7	Mitochondrial ribosomal protein of the large subunit; rat catheter biofilm induced
B9J08_005149	2219	2050	2482	2012	2207	2011	MRP8	Mitochondrial ribosomal protein; ortholog of S. cerevisiae Mrp8; transcript induced in hyphal form; mutant is viable; flow model and rat catheter biofilm repressed
B9J08_005005	7400	6488	7968	6257	6863	6229	MRPL10	Putative mitochondrial large subunit ribosomal protein; colony morphology-related gene regulation by Ssn6
B9J08_003605	1939	1871	2096	1382	1446	1392	MRPL19	Putative ribosomal protein; induced upon adherence to polystyrene; Spider biofilm repressed
B9J08_004668	4917	4558	5681	4107	4275	4069	MRPL27	Putative 60S ribosomal protein L27, mitochondrial precursor
B9J08_001607	6744	6311	7306	4676	4663	4507	MRPL3	Ribosomal protein of the large subunit, mitochondrial; repressed in core stress response; protein present in exponential and stationary growth phase yeast cultures
B9J08_002622	1278	1077	1138	993	928	1019	MRPL33	Putative mitochondrial ribosomal protein of the large subunit; Ssr1-repressed; rat catheter biofilm induced
B9J08_004486	978	853	855	905	979	969	MRPL37	Putative mitochondrial large subunit ribosomal protein; shows colony morphology-related gene regulation by Ssn6p
B9J08_000698	4997	4501	5635	4405	5083	4431	MRPL6	Putative mitochondrial ribosomal protein
B9J08_000565	5599	4881	5787	4326	4533	4153	MRPL8	Mitochondrial 60S ribosomal protein subunit; Hap43p-repressed gene
B9J08_003935	9859	8931	10428	8929	9941	8579	MRPS9	Mitochondrial ribosomal protein S9; has N-terminal mitochondrial targeting signal and an S9 consensus motif; overexpression in S. cerevisiae causes respiratory defect that is reversible upon cessation of C. albicans g
B9J08_003891	362	414	523	372	383	342	MRR1	and multidrug resistance; Hap43-induced
B9J08_004061	5726	5463	6645	4905	5315	5009	MRR1	and multidrug resistance; Hap43-induced
B9J08_005155	3344	3260	4065	3282	3749	3159	MRR2	Zn(II)2Cys6 transcription factor involved in regulation of multidrug resistance via control of CDR1 expression; mutants display decreased colonization of mouse kidneys; required for yeast cell adherence to silicone su
B9J08_005556	2293	2196	2552	1521	1743	1559	MRR2	Zn(II)2Cys6 transcription factor involved in regulation of multidrug resistance via control of CDR1 expression; mutants display decreased colonization of mouse kidneys; required for yeast cell adherence to silicone su
B9J08_001006	4005	3617	4728	3108	3558	3201	MRS2	Putative magnesium ion transporter, mitochondrial; fungal-specific (no human or murine homolog)
B9J08_005181	4318	3846	4857	3545	3968	3348	MRS4	Mitochondrial carrier family member, involved in iron homeostasis; putative membrane transporter localized to the mitochondrial membrane; transcription under control of Atf2p; regulated by Sef1p, Sfu1p, and Hap43p
B9J08_002019	10470	10228	11849	8562	8417	8399	MRS7	Member of the LETM1-like protein family, mitochondrial membrane protein
B9J08_001434	646	621	644	735	672	707	MRT4	Putative mRNA turnover protein; Hap43-induced; mutation confers hypersensitivity to tubercidin (7-deazaadenosine); rat catheter biofilm induced
B9J08_002968	12241	11366	13322	9988	10383	9397	MRV2	Protein of unknown function; repressed by fluphenazine treatment or in an azole-resistant strain that overexpresses CDR1 and CDR2; Spider biofilm induced
B9J08_003230	2975	2907	3689	3045	3052	2816	MSB1	Putative regulator of transcription; expression in S. cerevisiae flo8 and flo11 mutants suggests a role in regulation of adhesion factors
B9J08_000159	4767	4544	5981	3695	4183	3752	MSB2	Mucin family adhesin-like protein; cell wall damage sensor; required for Cek1 phosphorylation by cell wall stress; Rim101-repressed; activation releases extracellular domain into medium; Spider biofilm induced
B9J08_001151	2666	2657	2960	2309	2454	2403	MSC7	S. cerevisiae ortholog Mcs7 has a role in reciprocal meiotic recombination; Spider biofilm repressed
B9J08_003330	9727	8786	10761	7631	8131	7398	MSF1	Putative phenylalanine-tRNA ligase; protein level decreases in stationary phase cultures; Hap43p-repressed gene
B9J08_005310	877	939	1127	1006	1033	1134	MSH2	Putative DNA mismatch repair factor; transcript regulated by Nrg1; flucytosine repressed; transcript regulated by tyrosol and cell density
B9J08_004791	4141	3887	5008	3680	3887	3738	MSH3	Mismatch repair protein; predicted role in repair of insertion or deletion mutations and removal of nonhomologous DNA ends; rat catheter biofilm repressed
B9J08_002030	980	973	1157	1002	1097	1078	MSH6	Protein similar to S. cerevisiae Msh6p, which is involved in mismatch repair; repressed under Cdc5p depletion; Hap43p-induced gene
B9J08_001910	28510	26670	31662	25395	27574	25064	MSI3	Essential HSP70 family protein; required for fluconazole resistance and calcineurin-dependent transcription; interacts with Cgr1; transcript regulated by iron; rat catheter biofilm induced; farnesol repressed in biofi
B9J08_004730	7530	6742	8031	6375	6718	6349	MSK1	Putative mitochondrial lysine-tRNA synthetase; flucytosine repressed
B9J08_004400	4037	3600	4667	3699	3666	3431	MSM1	Mitochondrial methionyl-tRNA synthetase (MetRS); functionally complements methionine auxotrophy of an E. coli MetRS mutant; transcript regulated by Nrg1; flow model biofilm induced
B9J08_002840	16778	15710	19774	15381	15660	14837	MSN4	Zinc finger transcription factor; similar to S. cerevisiae Msn4, but not a significant stress response regulator in C. albicans; partly complements STRE-activation defect of S. cerevisiae msn2 msn4 double mutant; flow
B9J08_001376	10231	9441	11564	8678	9231	8885	MSN5	Predicted karyopherin involved in nuclear import and export of proteins; flow model biofilm induced; Spider biofilm induced
B9J08_002302	1338	1023	1429	1474	1783	1400	MSO1	Putative secretory protein involved in S. cerevisiae sporulation; repressed during pseudohyphal growth in the presence of lysed macrophages; Hap43-repressed; Spider biofilm induced
B9J08_001970	2804	2557	3269	2809	2819	2362	MSS11	Transcription factor; activator that binds to Flo8 via a LisH motif to cooperatively activate transcription of hypha-specific genes; required for hyphal growth
B9J08_002301	5052	4367	5429	4156	4307	3967	MSS116	Putative DEAD-box protein; required for efficient splicing of mitochondrial Group I and II introns; Hap43-induced; rat catheter biofilm induced
B9J08_002358	3989	3586	4846	3031	3293	3258	MSS4	Phosphatidylinositol-4-phosphate 5-kinase; activity induced by phosphatidic acid (Pld1 product); macrophage/pseudohyphal-repressed; mRNA binds to She3, localized to yeast cell buds and hyphal tips; Hap43-induced; Spid
B9J08_002755	19131	17719	21192	16762	17300	16640	MSS51	Putative mRNA maturation factor; fungal-specific (no human or murine homolog)
B9J08_003256	6974	6368	7873	6702	6835	6244	MST1	have role in mitochondrial threonyl-tRNA aminoacylation and mitochondrion localization
B9J08_005521	6917	6898	8045	5896	6150	5965	MSU1	have exoribonuclease II activity, role in mitochondrial RNA catabolic process and mitochondrial degradosome localization
B9J08_001095	1994	1826	1999	1770	1859	1613	MSW1	Protein similar to S. cerevisiae Msw1p, which is mitochondrial tryptophanyl-tRNA synthetase; Hap43p-repressed gene; likely to be essential for growth, based on an insertional mutagenesis strategy
B9J08_002983	1825	1830	1892	1576	1512	1654	MTG1	Putative mitochondrial GTPase; likely essential for respiratory competence and in large ribosomal subunit assembly; mitochondrial translation; Spider biofilm induced
B9J08_005115	4635	4176	5366	4311	4241	4132	MTG2	Putative Obg family GTPase member; peripheral protein of the mitochondrial inner membrane; associates with the large ribosomal subunit; required for mitochondrial translation; rat catheter biofilm repressed
B9J08_003699	6691	5708	7745	6186	6414	6041	MTM1	have metallochaperone activity, pyridoxal phosphate binding activity, role in manganese ion transport, pyridoxal phosphate transport and mitochondrion localization
B9J08_001598	2593	2141	2750	2101	2193	2089	MTO1	Putative mitochondrial protein; rat catheter biofilm induced
B9J08_002494	8334	7298	8485	6811	7061	6905	MTR10	Putative importin; member of a family of fungal-specific nuclear importins; Mig1-regulated
B9J08_003580	1305	1446	1815	1594	1568	1324	MTR2	Nuclear export protein; member of NTF2 family; monomeric in solution; interacts with Mex67p via the NTF2-like domain
B9J08_002918	8925	8112	9922	8068	8347	8001	MTS1	Sphingolipid C9-methyltransferase; catalyzes methylation of the 9th carbon in the long chain base component of glucosylceramides; glucosylceramide biosynthesis is important for virulence; Spider biofilm repressed
B9J08_001009	768	551	768	741	892	907	MTW1	Kinetochore component; amount of Nuf2p and Mtw1p protein detected at each centromere is consistent with a single kinetochore microtubule attachment site
B9J08_003899	10977	10251	12491	8529	9518	8362	MUB1	Predicted protein required for ubiquitination; role in meiosis, regulation of cell budding in S. cereviae; Spider biofilm induced
B9J08_003526	5393	5208	6444	5297	5781	5501	MUC1	Protein similar to S. cerevisiae Muc1; a cell surface glycoprotein involved in filamentous growth; repressed by benomyl treatment; mutant is viable
B9J08_000784	1982	2186	2529	1885	1894	1842	MUM2	Protein similar to S. cerevisiae Mum2, a protein essential for meiotic DNA replication and sporulation; induced by alpha pheromone in SpiderM medium; transcript regulated by Tup1
B9J08_001567	9789	8992	10907	9255	10011	8988	MUP1	Putative high affinity methionine permease; alkaline upregulated by Rim101; Spider biofilm induced
B9J08_002870	8513	7888	9508	7141	7766	6956	MUQ1	Putative choline phosphate cytidylyltransferase/phosphoethanolamine cytidylyltransferase; repressed in hyphae compared vs yeast; Hap43-repressed; flow model biofilm induced; Spider biofilm repressed
B9J08_001980	1407	1489	1722	1597	1704	1676	MVB12	trafficking; mutant displays growth defect on alkaline medium; Hap43p-repressed gene
B9J08_001266	2805	2574	2963	2358	2510	2311	MVD	Mevalonate diphosphate decarboxylase; functional homolog of S. cerevisiae Erg19; possible drug target; regulated by carbon source, yeast-hypha switch, growth phase, antifungals; gene has intron; rat catheter, Spider b
B9J08_003339	5244	5104	5984	6298	6715	6167	MXR1	Putative methionine sulfoxide reductase; Plc1-regulated; induced by human neutrophils, flucytosine; macrophage regulated (gene induced, protein decreased); possibly adherence-induced; Spider biofilm induced
B9J08_001463	2987	3143	3534	4184	4271	3865	MYO1	Component of actomyosin ring at neck of newly-emerged bud
B9J08_000492	13615	12594	15420	12607	13432	12671	MYO2	Class V myosin; nonessential; sole class V myosin in C. albicans; required for WT actin cytoskeletal polarity, nuclear organization, migration, hyphal growth; conserved myosin ATPase/tail domains; Hap43-induced; flow
B9J08_005213	33971	33254	41232	30632	33203	30992	MYO5	Class I myosin; nonessential; role in cortical actin patch polarity and polar budding; required for hyphal growth, white-opaque switch; regulatory phosphorylation on S366; downregulated on adherence to polystyrene
B9J08_001632	4479	4605	5108	4001	4105	3836	NAB3	Putative nuclear polyadenylated RNA-binding protein; flucytosine repressed
B9J08_003837	2772	2446	2875	2309	2276	2125	NAG1	Glucosamine-6-phosphate deaminase; required for normal hyphal growth and mouse virulence; converts glucosamine 6-P to fructose 6-P; reversible reaction in vitro; gene and protein is GlcNAc-induced; Spider biofilm indu
B9J08_001213	1334	1163	1439	987	1111	941	NAG4	Putative transporter; fungal-specific; similar to Nag3p and to S. cerevisiae Ypr156Cp and Ygr138Cp; required for wild-type mouse virulence and wild-type cycloheximide resistance; gene cluster encodes enzymes of GlcNAc
B9J08_003835	10510	9647	11436	9760	9921	9446	NAG6	Protein required for wild-type mouse virulence and wild-type cycloheximide resistance; putative GTP-binding motif; similar to S. cerevisiae Yor165Wp; in gene cluster that encodes enzymes of GlcNAc catabolism; no human
B9J08_000200	5018	4528	5766	4420	4187	4466	NAM2	Mitochondrial leucyl-tRNA synthetase
B9J08_000442	8162	7643	9790	7509	7898	7740	NAM7	Putative role in nonsense-mediated mRNA decay; similar to S. cerevisiae Nam7p; gene induced by ciclopirox olamine treatment
B9J08_000214	2336	2157	2414	1557	1666	1439	NAN1	Putative U3 snoRNP protein; Hap43p-induced gene; physically interacts with TAP-tagged Nop1p
B9J08_000031	12301	11066	13553	13675	15272	12879	NAP1	Nucleosome assembly protein; mutants show constitutive filamentous growth; present in exponential and stationary growth phase yeast cultures
B9J08_004548	1962	1648	2254	1799	1961	1878	NAR1	protein assembly machinery protein; induced by nitric oxide; oxidative stress-induced via Cap1p
B9J08_000391	4875	4545	5320	4138	4735	3955	NAT2	Putative N-terminal acetyltransferase; Hap43p-repressed gene; mutation confers hypersensitivity to toxic ergosterol analog
B9J08_000703	411	398	431	320	385	277	NAT4	Putative histone acetyltransferase; involved in regulation of white-opaque switch; early-stage flow model biofilm induced; Spider biofilm induced
B9J08_001848	633	488	452	480	539	537	NAT5	Subunit of the N-terminal acetyltransferase NatA; Spider biofilm repressed
B9J08_004862	2531	2277	2788	2278	2440	2423	NBN1	Subunit of the NuA4 histone acetyltransferase complex; Plc1p-regulated
B9J08_002139	1463	1146	1248	1077	1087	953	NBP2	Protein containing an SH3 domain; involved in vacuolar fusion in hyphae; mutants form multiple germ tubes; Spider biofilm induced
B9J08_004610	2360	1993	2536	2125	2251	2010	NBP35	Similar to nucleotide-binding proteins; increased transcription is observed upon benomyl treatment; transcription is induced upon filamentous growth
B9J08_003075	4224	3738	4347	4446	4790	4614	NCB2	Beta subunit of NC2, heterodimeric regulator of transcription; activates CDR1 transcription; possibly an essential gene, disruptants not obtained by UAU1 method; conditional mutants show decreased susceptibility to az
B9J08_002261	125953	113071	132429	117881	125832	117937	NCE102	Non classical protein export protein; localized to plasma membrane; Hap43-induced gene; flow model biofilm induced; Spider biofilm induced
B9J08_000363	845	681	929	1712	1878	1532	NCE103	Carbonic anhydrase; converts of CO2 to bicarbonate; essential for virulence in host niches with limited CO2, normal white-opaque switch; Mnl1-induced in weak acid stress; Hap43-induced gene; F-12/CO2, rat catheter, Sp
B9J08_003741	1340	1183	1525	1433	1542	1261	NCE4	Putative RecQ-mediated genome instability protein; Hap43-repressed gene; periodic mRNA expression, peak at cell-cycle G2/M phase; flow model biofilm induced
B9J08_004709	22928	21251	25346	20925	21588	20903	NCP1	NADPH-cytochrome P450 reductase, acts with Erg11p in sterol 14 alpha-demethylation in ergosterol biosynthesis; subject to hypoxic regulation; ketoconazole-induced; caspofungin repressed
B9J08_002105	7524	7482	9138	8646	9128	9033	NCR1	Putative vacuolar membrane protein; predicted role in sphingolipid metabolism; transcript regulated by Nrg1 and Mig1; induced by prostaglandins
B9J08_002644	1712	1461	1838	1164	1159	1154	NCS2	Putative cytosolic thiouridylase subunit; Spider biofilm induced
B9J08_002342	18354	17099	20574	20323	21623	21099	NDE1	Putative NADH dehydrogenase; may act alternatively to complex I in respiration; caspofungin repressed; rat catheter biofilm induced; Spider biofilm repressed
B9J08_003122	12193	11566	13132	9511	10062	9374	NDH51	Nicotinamide adenine dinucleotide dehydrogenase complex I subunit of the mitochondrial electron transport chain; required for wild-type filamentous growth; alkaline repressed; Hap43-repressed; Spider biofilm repressed
B9J08_000388	4714	4167	5235	3792	4334	3686	NDT80	Ortholog of Ndt80; meiosis-specific transcription factor; activator of CDR1 induction by antifungal drugs; required for wild-type drug resistance and for Spider biofilm formation; transcript induced by antifungal drug
B9J08_005251	1863	1801	2040	1341	1360	1185	NEP1	methyltransferase activity
B9J08_000637	4016	3741	4687	4095	4290	3818	NGG1	have histone acetyltransferase activity and role in histone acetylation, regulation of transcription from RNA polymerase II promoter
B9J08_002670	7716	7523	9333	8202	8597	7961	NGS1	sensor required for GlcNAc-induced histone acetylation at promoters of GlcNAc-inducible genes and activation of their transcription by Rep1p; Hap43-induced gene
B9J08_002864	1897	1733	2271	2107	2259	2132	NGT1	induced hyphal growth; localizes to plasma membrane; induced by GlcNAc, macrophage engulfment; 12 transmembrane, major facilitator superfamily
B9J08_004689	2389	1827	2381	1835	1890	1822	NHP2	Putative H/ACA snoRNP protein; macrophage/pseudohyphal-induced
B9J08_004593	5840	5440	6435	5873	6336	5742	NHX1	Protein similar to <i>S. cerevisiae</i> Nhx1p, which is an Na+/H+ exchanger required for intracellular sequestration of Na+
B9J08_000743	2093	2199	2465	2245	2159	2298	NIF3	Protein of unknown function; ortholog of S. cerevisiae Nif3; rat catheter biofilm repressed
B9J08_001959	25253	23836	28177	22013	22605	22545	NIK1	Histidine kinase involved in a two-component signaling pathway that regulates cell wall biosynthesis; required for wild-type virulence in mouse systemic infection but not for wild-type growth or drug sensitivity/resis
B9J08_003294	11420	10488	12685	8257	8989	8150	NIP1	Putative translation initiation factor; mutation confers hypersensitivity to roridin A and verrucarin A; genes encoding ribosomal subunits, translation factors, and tRNA synthetases are downregulated upon phagocytosis
B9J08_001844	3517	3405	4008	3265	3336	3323	NIP100	p150 subunit of dynactin; required for normal spindle formation and position
B9J08_000845	2353	2467	2645	2187	2622	2158	NIT2	Putative carbon-nitrogen hydrolase; rat catheter biofilm repressed
B9J08_001937	2404	2192	2573	2091	2412	2130	NIT3	Putative nitrilase; regulated by Gcn2p and Gcn4p; protein present in exponential and stationary growth phase yeast cultures
B9J08_005353	6005	5642	6818	4752	5048	4618	NMA111	Putative serine protease and general molecular chaperone; macrophage-induced gene; repressed in core stress response; merged with orf19.3288.1 in Assembly 21
B9J08_005132	4400	3936	4925	4010	4182	4172	NMD3	Putative nonsense-mediated mRNA decay protein; repressed in core stress response; repressed by prostaglandins
B9J08_004132	6306	5652	6721	4963	5166	4845	NMD5	Karyopherin; carrier protein involved in nuclear import of proteins; repressed in core stress response; Hap43-induced; Spider biofilm induced
B9J08_003296	8279	7868	9695	7848	8240	7902	NMT1	Myristoyl-CoA:protein N-myristoyltransferase; attaches the fatty acid myristate to a small number of proteins at an N-terminal Gly; essential; antifungal drug target; functional homolog of S. cerevisiae Nmt1p
B9J08_005106	2272	2041	2383	1705	1797	1487	NOC2	Putative nucleolar complex protein; Hap43-induced; transposon mutation affects filamentous growth; mutation confers hypersensitivity to 5-fluorouracil (5-FU), tubercidin (7-deazaadenosine); repressed in core stress re
B9J08_001915	2269	2319	2607	1735	2013	1735	NOG1	Putative GTPase; mutation confers hypersensitivity to 5-fluorocytosine (5-FC), 5-fluorouracil (5-FU), and tubercidin (7-deazaadenosine); repressed by prostaglandins; Hap43-induced
B9J08_000934	2818	2604	3196	2380	2478	2084	NOG2	Putative nucleolar GTPase; repressed by prostaglandins; Hap43-induced, rat catheter and Spider biofilm induced
B9J08_001803	2389	2026	2448	2047	2349	1906	NOP1	Nucleolar protein; flucytosine induced; Hap43-induced; Spider biofilm repressed
B9J08_003562	1776	1789	2258	1610	1728	1578	NOP13	Ortholog of S. cerevisiae Nop13; a nucleolar protein found in preribosomal complexes; Hap43-induced gene; rat catheter biofilm induced
B9J08_004826	807	718	770	706	837	716	NOP14	Putative nucleolar protein; Hap43-induced; mutation confers resistance to 5-fluorocytosine (5-FC), 5-fluorouracil (5-FU), and tubercidin (7-deazaadenosine); heterozygous mutant is resistant to parnafungin; Spider biof
B9J08_004740	1371	1336	1471	1203	1275	1159	NOP15	Nucleolar ribosome biogenesis factor; hyphal-induced expression; Hap43-induced; rat catheter biofilm induced
B9J08_003382	2108	1903	2373	1810	2013	1653	NOP4	Putative nucleolar protein; Hap43-induced; mutation confers hypersensitivity to 5-fluorocytosine (5-FC), 5-fluorouracil (5-FU), and tubercidin (7-deazaadenosine); represses in core stress response
B9J08_001674	5034	4450	5523	3335	3509	3333	NOP5	Ortholog of S. cerevisiae Nop58; involved in pre-rRNA process; Tn mutation affects filamentous growth; macrophage/pseudohyphal-induced; physically interacts with TAP-tagged Nop1; Spider biofilm repressed
B9J08_003600	714	746	730	799	854	677	NOP6	Putative ortholog of S. cerevisiae Nop6; role in ribosomal small subunit biogenesis; Spider biofilm induced
B9J08_000399	1739	1420	1946	1717	2011	1670	NOP8	Ortholog of S. cereviiae Nop8; has a role in ribosomal large subunit biogenesis; rat catheter and Spider biofilm induced
B9J08_002820	10506	9688	11627	10504	11005	10420	NOT3	Transcriptional regulator; not required for buccal epithelial cell adherence or virulence in mouse systemic infection; null mutant colonies exhibit slightly decreased filamentation ratio; required for yeast adherence
B9J08_002649	6797	5881	7287	6354	6682	5849	NOT4	Putative E3 ubiquitin-protein ligase; required for maintenance, but not induction, of hyphal development; homozygous null mutant is avirulent in mouse systemic infection despite persistence in host; repressed in rat o
B9J08_003617	6618	6287	7410	6556	7426	6886	NOT5	Protein with similarity to S. cerevisiae Not5p, a member of the transcription regulatory CCR4-NOT complex; required for hyphal growth; antigenic during human oral infection; greater expression in yeast-form cells than
B9J08_003053	5141	4906	5347	5231	5235	4850	NPL3	Putative RNA-binding protein; required for normal flow model biofilm growth; nuclear export is facilitated by Hmt1p; transcript upregulated in RHE model of oralcandidiasis; Spider biofilm repressed
B9J08_001909	10939	10261	12207	10272	10634	10140	NPL4	Putative ubiquitin-binding protein; regulated by Gcn2p and Gcn4p
B9J08_001288	2831	2495	3094	2809	3207	2806	NPL6	Putative nuclear protein localization factor; Hap43-induced; Spider biofilm repressed
B9J08_003604	9246	8427	10342	7381	7958	7925	NPR1	Predicted serine/threonine protein kinase, involved in regulation of ammonium transport; induced in core stress response; Hap43p-repressed gene
B9J08_003995	2571	2503	3221	2296	2533	2266	NPR2	Putative urea transporter; induced during infection of murine kidney, compared to growth in vitro; has murine homolog
B9J08_001991	6557	6188	7278	6327	6826	6182	NPT1	Putative nicotinate phosphoribosyltransferase, involved in NAD salvage pathway; fungal-specific (no human or murine homolog)
B9J08_005429	2643	2438	2849	2667	2999	2684	NRG1	Transcription factor/repressor; regulates chlamydospore formation/hyphal gene induction/virulence and rescue/stress response genes; effects both Tup1 dependent and independent regulation; flow model biofilm induced; S
B9J08_000590	6515	6161	7406	5605	5854	5435	NRP1	have cytoplasmic stress granule, nucleolus localization
B9J08_004219	1733	1619	1833	1469	1560	1455	NSA1	Putative 66S pre-ribosomal particles conmponent; Hap43-induced; repressed by prostaglandins
B9J08_004625	1623	1409	1691	1333	1580	1502	NSA2	Putative protein constituent of 66S pre-ribosomal particles; Hap43-induced; repressed by prostaglandins
B9J08_004374	10830	10266	12288	10108	10622	10241	NSP1	Essential component of the nuclear pore complex; sumoylation target; stationary phase enriched protein; rat catheter biofilm repressed
B9J08_004024	2817	2547	2702	2735	3182	2719	NTF2	Putative nuclear envelope protein; regulated by Ssn6; rat catheter biofilm repressed
B9J08_002890	2464	2223	2770	1952	2123	1753	NTG1	Protein with strong similarity to both S. cerevisiae Ntg1 and Ntg2 DNA repair glycosylases; transcript induced by iron; Hap43-repressed gene; Spider biofilm induced
B9J08_000695	12971	12407	15424	13144	14409	13815	NTH1	Neutral trehalase; hyphal induction in mutant delayed but not reduced overall; not required for virulence in mice; possible regulatory cAMP-dependent phosphorylation at S10,S213; Hap43-repressed gene; Spider biofilm i
B9J08_003416	8730	7792	9194	6706	7325	6591	NUC2	Putative NADH-ubiquinone oxidoreductase; identified in detergent-resistant membrane fraction (possible lipid raft component); alkaline repressed; Hap43-repressed; Spider biofilm repressed
B9J08_002064	657	584	683	813	776	669	NUF2	Kinetochore component; amount of Nuf2p and Mtw1p protein detected at each centromere is consistent with a single kinetochore microtubule attachment site
B9J08_002436	7238	6514	7548	5810	6110	6028	NUO1	NADH-ubiquinone oxidoreductase subunit with roles in mitochondrial respiratory chain complex I assembly
B9J08_001202	2664	2432	3011	2007	2195	2228	NUO2	NADH-ubiquinone oxidoreductase subunit; Hap43p-repressed gene; repressed by nitric oxide; identified in detergent-resistant membrane fraction (possible lipid raft component)
B9J08_000971	6819	6200	7844	6282	6538	6440	NUP159	FG-nucleoporin component of central core of the nuclear pore complex (NPC); contributes to nucleocytoplasmic transport; rat catheter biofilm repressed
B9J08_005524	7154	6572	8061	5572	6113	5500	NUP188	Putative nuclear pore complex subunit; transcript regulated by Nrg1 and Mig1
B9J08_004630	3357	3535	4190	3447	3671	3571	NUP49	Nuclear pore protein
B9J08_000921	12106	11056	13514	11352	12020	11107	NUP60	Ortholog of S. cerevisiae Nup60p; a subunit of the nuclear pore complex; mutants are viable
B9J08_000196	6695	6044	7375	5372	5398	5730	NUP82	Linker nucleoporin of the nuclear pore complex; role in mRNA andexport from nucleus, protein import into nucleus, ribosomal large subunit export from nucleus, ribosomal small subunit export from nucleus; rat catheter
B9J08_000332	4842	4545	5806	4897	5097	4768	NUP84	have structural constituent of nuclear pore activity
B9J08_005508	4667	4234	4768	4281	4488	4291	NUP85	Ortholog of S. cerevisiae Nup85; a structural constituent of the nuclear pore; required for alkaline-induced hyphal morphogenesis and for SD or Spider media biofilm formation
B9J08_000034	207	213	297	277	261	313	OAC1	Putative mitochondrial inner membrane transporter; rat catheter biofilm induced
B9J08_001454	0	0	0	0	0	0	OBPA	Similar to oxysterol binding protein; non-sex gene located within the MTLa mating-type-like locus; Plc1p-regulated
B9J08_003444	2299	2045	2365	2299	2308	2060	OCA1	Putative protein phosphatase of the PTP family (tyrosine-specific); ortholog of S. cerevisiae Oca1; mutant is viable; mutant shows virulence defect
B9J08_005454	1972	1744	2231	1884	1780	1974	OCA6	Putative protein phosphatase of the PTP family (tyrosine-specific), similar to <i>S. cerevisiae</i> Oca6p; mutant shows virulence defect
B9J08_002123	1709	1470	1675	1133	1250	1017	OCH1	Alpha-1,6-mannosyltransferase; initiates N-glycan outer chain branch addition; similar to S. cerevisiae Och1p; required for wild-type virulence in mouse intravenous infection; fungal-specific (no human or murine homol
B9J08_003216	4614	4142	4853	4034	3896	3774	OFD1	Putative prolyl hydroxylase family member; regulates Ume6p stability in response to oxygen; inhibited by hypoxia; repressed by prostaglandins; Spider biofilm induced
B9J08_004638	6503	6533	7559	4677	4765	4292	OFI1	Putative transcription factor with zinc finger DNA-binding motif, involved in regulation of white-opaque switching and filamentous growth
B9J08_000478	1735	1590	1900	1651	1775	1849	OFR1	Protein involved in regulation of white-opaque switching; Hap43-repressed gene; rat catheter biofilm repressed
B9J08_005256	903	915	1051	1048	1328	1060	OGG1	Mitochondrial glycosylase/lyase; repairs oxidative damage to mitochondrial DNA, contributes to UVA resistance, role in base-excision repair; Spider biofilm induced
B9J08_003612	89439	81336	99193	81554	86385	78895	OLE1	Fatty acid desaturase, essential protein involved in oleic acid synthesis; required for aerobic hyphal growth and chlamydospore formation; subject to hypoxic regulation; fluconazole-induced; caspofungin repressed; Hap
B9J08_002798	3108	2844	3345	2704	2902	2565	OLE2	Protein with similarity to fatty acid desaturase (stearoyl-CoA desaturase); homozygous null mutant shows decreased production of prostaglandin E2
B9J08_004210	3711	3724	4385	3706	3841	3563	OMA1	Putative metalloendopeptidase of mitochondrial inner membrane, involved in TOR-mediated signaling
B9J08_004148	25038	22415	25936	29744	30988	29275	OP4	Ala- Leu- and Ser-rich protein; secreted; N-terminal hydrophobic region; possible glycosylation; opaque-specific transcript; repressed by alpha pheromone in opaque MTLa homozygotes; fluconazole-induced; Spider biofilm
B9J08_001181	7349	6537	7914	7675	8822	7796	OPI1	Leucine zipper transcription factor; repressor of INO1 involved in inositol biosynthesis; functional homolog of S. cerevisiae Opi1; has putative Opi1-Sin3 interaction domain; interacts with ScSin3, but not CaSin3
B9J08_002381	22249	20370	23698	17997	18987	18402	OPI3	Phosphatidylethanolamine N-methyltransferase; phosphatidylcholine biosynthesis; downregulation correlates with clinical development of fluconazole resistance; amphotericin B, caspofungin repressed; Hap43-induced; Spid
B9J08_004562	97	96	105	64	57	49	OPT1	Oligopeptide transporter; transports 3-to-5-residue peptides; alleles are distinct, one has intron; suppresses S. cerevisiae ptr2-2 mutant defects; induced by BSA or peptides; Stp3p, Hog1p regulated; flow model biofil
B9J08_004602	9174	8741	10245	9430	10086	9743	OPT1	Oligopeptide transporter; transports 3-to-5-residue peptides; alleles are distinct, one has intron; suppresses S. cerevisiae ptr2-2 mutant defects; induced by BSA or peptides; Stp3p, Hog1p regulated; flow model biofil
B9J08_004066	1264	1186	1286	1024	1048	1001	OPT2	OPT2
B9J08_001998	1208	1104	1275	1174	1412	1185	OPT2	#N/A
B9J08_004479	3005	3172	3566	4689	4755	4593	OPT2	Oligopeptide transporter; induced upon phagocytosis by macrophage; macrophage/pseudohyphal-repressed after 16h; fluconazole-induced; virulence-group-correlated expression; Hap43-repressed
B9J08_004537	391	423	528	351	338	225	OPT2	Oligopeptide transporter; induced upon phagocytosis by macrophage; macrophage/pseudohyphal-repressed after 16h; fluconazole-induced; virulence-group-correlated expression; Hap43-repressed
B9J08_004538	1683	1475	1691	1211	1355	1432	OPT2	Oligopeptide transporter; induced upon phagocytosis by macrophage; macrophage/pseudohyphal-repressed after 16h; fluconazole-induced; virulence-group-correlated expression; Hap43-repressed
B9J08_004544	3359	2959	3674	3037	3412	2864	OPT2	Oligopeptide transporter; induced upon phagocytosis by macrophage; macrophage/pseudohyphal-repressed after 16h; fluconazole-induced; virulence-group-correlated expression; Hap43-repressed
B9J08_004545	209	227	257	181	175	168	OPT2	Oligopeptide transporter; induced upon phagocytosis by macrophage; macrophage/pseudohyphal-repressed after 16h; fluconazole-induced; virulence-group-correlated expression; Hap43-repressed
B9J08_004560	305	347	367	320	318	307	OPT2	Oligopeptide transporter; induced upon phagocytosis by macrophage; macrophage/pseudohyphal-repressed after 16h; fluconazole-induced; virulence-group-correlated expression; Hap43-repressed
B9J08_001293	3037	2763	3436	2793	2736	2721	OPT6	Putative oligopeptide transporter; fungal-specific (no human or murine homolog); expression of OPT6, OPT7, or OPT8 does not suppress defect of mutant lacking Opt1p, Opt2p, and Opt3p; alleles are nonidentical
B9J08_003413	1636	1892	2182	1469	1644	1576	OPT7	Putative oligopeptide transporter; possibly transports GSH or related compounds; Hog1-induced; expression of OPT6, -7, or -8 does not suppress defect of mutant lacking OPT1-3; Hap43-repressed; F-12/CO2 early biofilm i
B9J08_003659	3603	3181	3925	3126	3355	3058	OPT8	Oligopeptide transporter; similar to Opt1 and to S. cerevisiae Ygl114wp, but not other OPTs; induced by nitric oxide, amphotericin B; expression of OPT6, 7, 8 does not complement mutants lacking Opt1, Opt2, and Opt3;
B9J08_003616	3875	3566	4493	2928	2906	2510	OPY2	Predicted transmembrane protein; role in cell wall biogenesis; required for Cek1 phosphorylation; Spider biofilm induced
B9J08_004954	3453	3461	3774	3121	3467	3266	ORC1	Putative origin recognition complex large subunit; essential for viability; similar to S. cerevisiae Orc1p origin recognition complex subunit
B9J08_001681	3973	3834	4895	3493	3890	3597	ORC3	Protein similar to S. cerevisiae Orc3p, which is a component of the origin recognition complex involved in DNA replication; mutation confers hypersensitivity to toxic ergosterol analog; induced under hydroxyurea treat
B9J08_003892	2466	2063	2709	2633	2735	2467	ORC4	Phosphorylated protein similar to S. cerevisiae Orc4, subunit of the origin recognition complex (ORC); induced by alpha pheromone in SpiderM medium
B9J08_001116	2262	2132	2337	2247	2385	2189	orf19.100	Alpha/beta hydrolase and lipase domain protein; Hap43-repressed; Spider and flow model biofilm induced
B9J08_003093	2068	1821	2223	1676	1957	1855	orf19.1012	have clathrin binding activity, role in Golgi to vacuole transport, endosomal transport and AP-1 adaptor complex, cytosol, endosome, nucleus localization
B9J08_001114	2008	1927	2403	1770	1716	1688	orf19.102	have translation regulator activity, role in regulation of translation and mitochondrion localization
B9J08_004983	1256	1355	1420	1336	1337	1372	orf19.1026	have role in exonucleolytic trimming to generate mature 3'-end of 5.8S rRNA from tricistronic rRNA transcript (SSU-rRNA, 5.8S rRNA and LSU-rRNA), <a href="#GOsection">more</a>
B9J08_004984	221	214	206	278	216	227	orf19.1026.1	Protein of unknown function
B9J08_004959	1350	1300	1499	2066	2307	1835	orf19.1030	Putative peptidyl-prolyl cis-trans isomerase
B9J08_003226	852	941	1054	953	963	844	orf19.1034	Protein with a predicted cytochrome b5-like Heme/Steroid binding domain; Hap43, caspofungin repressed; flow model biofilm induced
B9J08_000685	567	544	594	1015	1054	1009	orf19.1037	Protein of unknown function; rat catheter biofilm repressed
B9J08_005137	2015	1853	2294	1721	1684	1513	orf19.1041	have cyclin-dependent protein serine/threonine kinase activator activity
B9J08_005143	2864	2704	3153	2343	2410	2231	orf19.1043	have lysophosphatidic acid acyltransferase activity, role in cellular triglyceride homeostasis, lipid particle organization, protein targeting to vacuole and Golgi apparatus, endoplasmic reticulum, lipid particle loca
B9J08_005142	642	689	747	729	712	699	orf19.1045	Putative U2 snRNP protein; Hap43p-induced gene; mutation confers hypersensitivity to 5-fluorocytosine (5-FC), 5-fluorouracil (5-FU), and tubercidin (7-deazaadenosine)
B9J08_005140	992	907	1094	1000	1073	992	orf19.1049	Predicted NUDIX hydrolase domain; Hap43-induced
B9J08_005139	1114	1162	1235	1176	1177	1090	orf19.1050	Protein of unknown function
B9J08_005145	22538	20193	22684	21720	23078	21537	orf19.1052	Predicted histone H2B; Hap43-induced gene; Spider biofilm repressed
B9J08_003360	33220	30444	36789	36180	37917	35474	orf19.1054	have structural constituent of nuclear pore activity
B9J08_003358	1189	1067	1315	944	1072	1029	orf19.1057	Protein of unknown function
B9J08_003357	8694	7799	9338	9499	10047	9326	orf19.1058	have ubiquitin binding activity, role in ubiquitin-dependent protein catabolic process and proteasome regulatory particle, lid subcomplex, proteasome storage granule localization
B9J08_003367	1675	1262	1728	1219	1433	1283	orf19.1062	Protein of unknown function
B9J08_003366	1261	1357	1318	1099	1205	1008	orf19.1063	have dolichyl-phosphate-mannose-glycolipid alpha-mannosyltransferase activity and role in GPI anchor biosynthetic process
B9J08_001796	2620	2554	2943	2039	2221	2026	orf19.107	DEAH-box ATP-dependent RNA helicase, required for 18S rRNA synthesis; rat catheter biofilm induced
B9J08_003373	514	490	498	399	338	421	orf19.1070	have endoplasmic reticulum localization
B9J08_003004	852	915	1052	668	832	760	orf19.1082	Protein with an Alba DNA/RNA-binding protein domain; Spider biofilm induced
B9J08_003005	1217	998	945	933	972	949	orf19.1082.1	have cytochrome-c oxidase activity, role in mitochondrial respiratory chain complex IV assembly and cytosol, mitochondrial intermembrane space, mitochondrial respiratory chain complex IV, nucleus localization
B9J08_003006	806	705	725	716	581	710	orf19.1083	Putative protein of unknown function; macrophage-induced gene
B9J08_003009	5433	5025	6027	5130	5583	5293	orf19.1085	have ubiquitin-protein transferase activity
B9J08_003010	5814	5478	6005	3243	3248	3442	orf19.1086	have mRNA binding activity and role in protein deubiquitination, regulation of ER to Golgi vesicle-mediated transport, regulation of retrograde vesicle-mediated transport, Golgi to ER, ribophagy
B9J08_001797	5438	4732	6073	4902	4638	4601	orf19.109	Probable mitochondrial tyrosyl-tRNA synthetase, based on conservation in other fungi
B9J08_000400	3970	3963	4290	4715	5114	4590	orf19.1092	mannosyltransferase; role in the synthesis of dolichol-linked oligosaccharide donor for N-linked glycosylation of proteins; rat catheter biofilm repressed
B9J08_000405	7828	7487	8515	7144	7140	7015	orf19.1096	with predicted ion channel activity, voltage-gated chloride channel activity, role in chloride transport, transmembrane transport and membrane localization
B9J08_000671	3954	3367	4215	4166	4171	4033	orf19.1107	Protein of unknown function; Spider biofilm induced
B9J08_000669	2311	2081	2462	1988	2114	1845	orf19.1109	Protein of unknown function
B9J08_000668	4043	3352	4236	3807	4171	3882	orf19.1110	Thiamine pyrophosphokinase, phosphorylates thiamine to produce the coenzyme thiamine pyrophosphate (thiamine diphosphate); active as a homodimer
B9J08_000667	2164	1984	2139	2177	2387	2242	orf19.1111	have chromatin binding, protein complex scaffold activity and role in RNA polymerase II transcriptional preinitiation complex assembly, histone acetylation
B9J08_000665	8291	7848	8959	8281	8591	8317	orf19.1114	Cytochrome c oxidase subunit; membrane-localized protein; rat catheter biofilm induced
B9J08_000349	2269	2014	2289	2567	2929	2664	orf19.1124	Protein of unknown function; flow model biofilm induced; Spider biofilm induced
B9J08_001543	1226	1033	1281	1176	1173	1291	orf19.1124.2	have diphthine synthase activity, role in peptidyl-diphthamide biosynthetic process from peptidyl-histidine and cytosol, nucleus localization
B9J08_001237	752	598	854	614	639	672	orf19.1136	have AP-2 adaptor complex, cellular bud neck, cytosol, nucleus, prospore membrane localization
B9J08_001238	982	781	938	715	744	803	orf19.1137	have thymidylate kinase activity, uridylate kinase activity, role in dTDP biosynthetic process, dTTP biosynthetic process, dUDP biosynthetic process and cytosol, nucleus localization
B9J08_001239	9902	9369	11535	8597	8655	8303	orf19.1139	Protein of unknown funtion; S. cerevisiae ortholog Svl3 plays a role in endocytosis and is localized to the bud neck; Spider biofilm induced
B9J08_001119	2700	2573	3158	1978	2133	1982	orf19.114	Protein of unknown function
B9J08_001240	4214	3732	4327	3917	4047	3478	orf19.1140	Protein of unknown function; Spider biofilm repressed
B9J08_000966	28834	27078	32694	24260	24626	23830	orf19.1144	Protein with SEL-1 like protein domain; early-stage flow model biofilm induced
B9J08_000967	3028	2719	3598	2747	3139	2963	orf19.1150	GATA-like transcription factor; oral infection induced; mutant has reduced capacity to damage oral epithelial cells; regulated by Gcn2 and Gcn4; Spider biofilm induced
B9J08_000968	442	498	566	423	497	534	orf19.1150.1	Protein of unknown function
B9J08_001590	94187	85070	101799	78206	84120	75915	orf19.1152	Protein of unknown function; induced in core stress response; Gcn2 and Gcn4 regulated; flow model biofilm induced; Spider biofilm induced
B9J08_001579	1019	832	910	928	902	958	orf19.1158	Ortholog of S. cerevisiae Yft2 required for normal ER membrane biosynthesis; Hap43-repressed gene
B9J08_001578	3294	2808	3972	3665	3777	3589	orf19.1159	pathway of sulfur assimilation; F-12/CO2 early biofilm induced; Spider biofilm induced
B9J08_001577	1195	1044	1151	979	1172	976	orf19.1160	have COPII adaptor activity and role in ER to Golgi vesicle-mediated transport, fungal-type cell wall organization, protein glycosylation, protein retention in Golgi apparatus
B9J08_001575	768	685	786	789	914	651	orf19.1162.1	have Golgi apparatus, endoplasmic reticulum localization
B9J08_001574	2340	2171	2583	2309	2160	2268	orf19.1163	with predicted GTP binding activity
B9J08_001570	955	836	900	902	910	824	orf19.1167	Ortholog(s) have sulfonate dioxygenase activity and role in sulfur compound catabolic process
B9J08_003839	3951	3674	4700	4196	4499	4204	orf19.1169	Putative DnaJ-like molecular chaperone; Spider biofilm induced
B9J08_002162	1480	1389	1581	1358	1611	1583	orf19.1177	Ortholog of S. cerevisiae Rtt106; histone chaperone that regulates chromatin structure in transcribed and silenced chromosomal regions; affects transcriptional elongation; Hap43-repressed; Spider biofilm repressed
B9J08_002161	308	324	408	210	350	332	orf19.1178	Putative transcription factor with bZIP DNA-binding motif; Hap43p-repressed gene
B9J08_002163	2934	2499	3048	2290	2426	2450	orf19.1179	Protein of unknown function; induced in high iron; possibly subject to Kex2 processing; Hap43-repressed
B9J08_002164	1329	1159	1341	1303	1391	1371	orf19.1180	Putative 2-aminoadipate transaminase; rat catheter and Spider biofilm repressed
B9J08_002165	8763	7481	9278	9058	9403	9033	orf19.1182	have SNAP receptor activity, phosphatidylinositol-3-phosphate binding activity and role in CVT pathway, macroautophagy, piecemeal microautophagy of nucleus, vacuole fusion, non-autophagic, vesicle fusion
B9J08_002166	20608	18897	23183	22680	23625	22203	orf19.1183	have fungal-type vacuole membrane localization
B9J08_002167	7795	7284	9233	6661	7200	6910	orf19.1185	have ubiquitin-ubiquitin ligase activity
B9J08_001678	3020	2615	3319	2381	2524	2086	orf19.1189	Protein of unknown function; regulated by yeast-hypha switch; induced by Mnl1 in weak acid stress; 5' UTR intron; repressed by chlamydospore formation in C. albicans and C. dubliniensis; rat catheter, Spider and flow
B9J08_004589	840	698	805	801	745	807	orf19.119	have protein C-terminal S-isoprenylcysteine carboxyl O-methyltransferase activity
B9J08_001676	7402	6744	8068	6993	6927	7258	orf19.1191	have ubiquitin-protein transferase activity and role in ER-associated ubiquitin-dependent protein catabolic process, retrograde protein transport, ER to cytosol
B9J08_000523	6392	5995	6854	4777	5006	4738	orf19.1195	have metalloendopeptidase activity, role in cellular iron ion homeostasis, protein processing involved in protein targeting to mitochondrion, protein stabilization and mitochondrial matrix localization
B9J08_000525	2195	1879	2652	2166	2221	2369	orf19.1198	Predicted mitochondrial intermembrane space protein of unknown function; possibly an essential gene, disruptants not obtained by UAU1 method
B9J08_000830	2053	1960	2367	1773	1919	1714	orf19.1200	Protein of unknown function; Spider biofilm induced
B9J08_000522	3846	3279	4284	3648	3364	3477	orf19.1201	have serine-tRNA ligase activity, role in mitochondrial seryl-tRNA aminoacylation, spore germination and mitochondrion localization
B9J08_000521	507	504	682	550	580	584	orf19.1202	Protein of unknown function
B9J08_000518	3772	3436	4239	3183	3421	3225	orf19.1204	Phosphorylated protein of unknown function; transcript is upregulated clinical isolates from HIV positive patients with oral candidiasis
B9J08_001929	9134	8693	10384	10837	10225	10032	orf19.1210	have L-arginine transmembrane transporter activity, L-aspartate transmembrane transporter activity and L-glutamate transmembrane transporter activity, <a href="#GOsection">more</a>
B9J08_001928	23972	20855	25392	21258	23190	21437	orf19.1212	have FFAT motif binding, phosphatidylinositol binding activity
B9J08_001927	7944	7311	8575	8342	8886	8436	orf19.1214	have metalloaminopeptidase activity, role in protein initiator methionine removal involved in protein maturation and cytosol, nucleus localization
B9J08_002673	9407	8935	10755	8635	8436	8464	orf19.1217	have ribosomal large subunit binding, ubiquitin-protein transferase activity
B9J08_001593	9184	8672	10238	7939	8520	8585	orf19.1229	have nuclear export signal receptor activity, role in protein export from nucleus and nuclear membrane, nuclear periphery localization
B9J08_003223	11331	10064	12111	11483	12057	11505	orf19.1239	Secreted protein; exogenously expressed protein is a substrate for Kex2 processing in vitro; fluconazole-regulated; Spider biofilm induced
B9J08_005034	13088	13372	15510	14528	15220	14890	orf19.1240	Protein of unknown function
B9J08_005036	14933	14016	17777	14744	15535	14453	orf19.1246	Putative eisosome component role in proper eisosome assembly; upregulated in cyr1 null mutant
B9J08_005037	500	494	532	565	579	563	orf19.1247	Protein of unknown function
B9J08_005038	5616	5189	6037	5461	5573	5311	orf19.1248	Putative RNA polymerase II subunit B44; heterozygous null mutant exhibits resistance to parnafungin in the C. albicans fitness test; Spider biofilm repressed
B9J08_005039	1445	1328	1631	1712	1685	1715	orf19.1249	have 1-(5-phosphoribosyl)-5-[(5-phosphoribosylamino)methylideneamino]imidazole-4-carboxamide isomerase activity, role in histidine biosynthetic process and cytosol, nucleus localization
B9J08_005040	834	704	1011	879	898	683	orf19.1250	and cytoplasm, nucleolus localization
B9J08_004875	16255	16280	19827	15504	16455	15941	orf19.1259	have DNA binding, ubiquitin-protein transferase activity and role in histone catabolic process, histone ubiquitination, regulation of transcription from RNA polymerase II promoter in response to oxidative stress
B9J08_004201	2209	2250	2446	2419	2552	2338	orf19.1265	have Rab guanyl-nucleotide exchange factor activity and role in CVT pathway, early endosome to Golgi transport, intra-Golgi vesicle-mediated transport, macroautophagy, regulation of GTPase activity
B9J08_005169	4832	4514	5434	5140	5113	4917	orf19.1267	Protein of unknown function
B9J08_005170	2949	2685	3164	2652	3202	2764	orf19.1267.1	have cysteine desulfurase activity, role in iron-sulfur cluster assembly and L-cysteine desulfurase complex, extrinsic component of mitochondrial inner membrane, mitochondrial matrix localization
B9J08_004872	2745	2575	2813	2754	3066	2661	orf19.1272	Protein of unknown function; may play a role in regulation of cell size; rat catheter biofilm repressed
B9J08_004873	3288	3107	3286	3171	3069	3215	orf19.1273	have tubulin binding activity
B9J08_002523	991	1039	1330	1170	1235	1040	orf19.1276	Protein with a selenoprotein domain and a thioredoxin-like fold domain; similar to S. cerevisiae Vhs3p, which is a putative phosphopantothenoylcysteine decarboxylase
B9J08_002522	3358	3294	4211	3876	4140	3636	orf19.1277	Protein of unknown function; Rgt1, Hap43-repressed; flow model biofilm induced; Spider biofilm induced
B9J08_003117	1878	1742	1792	1489	1830	1585	orf19.1281	Putative splicing factor required for the first step of pre-mRNA splicing; Spider biofilm induced
B9J08_003113	4415	4154	5148	3373	3461	3645	orf19.1285	Plasma membrane-localized protein of unknown function; Hap43p-repressed gene
B9J08_003112	12184	10891	13115	5741	5953	5722	orf19.1287	Protein of unknown function; flow model biofilm induced; Spider biofilm induced
B9J08_002827	1501	1437	1598	1280	1357	1276	orf19.1296	have role in spliceosomal snRNP assembly and U4/U6 x U5 tri-snRNP complex, mitochondrion localization
B9J08_000314	8263	7662	9242	9099	9475	8931	orf19.1297	have phosphatidylinositol-3-phosphate binding activity, role in CVT pathway, early endosome to Golgi transport, macroautophagy, mitophagy and endosome, extrinsic component of membrane, pre-autophagosomal structure loc
B9J08_000330	6588	5591	7304	5508	5686	5376	orf19.1300	Putative mitochondrial membrane protein; homozygous transposon insertion causes decreased colony wrinkling under filamentous growth-inducing conditions, but does not block true hyphal formation in liquid media
B9J08_000329	185	167	178	171	148	118	orf19.1301	#N/A
B9J08_005587	183	154	176	159	135	110	orf19.1301	have protein binding, bridging activity, role in proteasome regulatory particle assembly and cytoplasm, nucleus, ribosome localization
B9J08_000328	3240	2981	3628	2506	2659	2677	orf19.1303	have translation release factor activity, role in mitochondrial translational termination and mitochondrial inner membrane localization
B9J08_005585	218	194	219	196	149	151	orf19.1303	have translation release factor activity, role in mitochondrial translational termination and mitochondrial inner membrane localization
B9J08_005586	552	510	615	450	533	449	orf19.1303	have translation release factor activity, role in mitochondrial translational termination and mitochondrial inner membrane localization
B9J08_004716	3144	2927	3312	2891	2819	2949	orf19.1304	have role in U4 snRNA 3'-end processing, exonucleolytic trimming to generate mature 3'-end of 5.8S rRNA from tricistronic rRNA transcript (SSU-rRNA, 5.8S rRNA and LSU-rRNA), <a href="#GOsection">more</a>
B9J08_004715	3535	3065	3826	2831	2803	2682	orf19.1305	have tRNA (guanine-N1-)-methyltransferase activity, role in mitochondrial tRNA methylation, tRNA N1-guanine methylation and mitochondrial matrix, nucleus localization
B9J08_002419	2466	2119	2392	2208	2403	2344	orf19.1306	have cytosol, nucleus localization
B9J08_002274	3612	3514	4255	3009	3477	3171	orf19.1308	family, major facilitator superfamily (MFS)
B9J08_005399	1279	1202	1312	1154	1354	1222	orf19.131	Protein of unknown function
B9J08_005400	1717	1590	1637	1698	1767	1848	orf19.131.2	have endoplasmic reticulum localization
B9J08_004711	2407	2160	2529	2484	2437	2384	orf19.1314	Protein of unknown function; planktonic growth-induced gene
B9J08_005401	2869	2640	3184	2757	2889	2581	orf19.132	have role in histone deacetylation, negative regulation of chromatin silencing at telomere, negative regulation of meiotic nuclear division, positive regulation of stress-activated MAPK cascade
B9J08_004349	6756	6700	7766	7172	7504	7001	orf19.1323	Phosphorylated protein of unknown function; Hap43p-repressed gene
B9J08_003794	274	284	343	357	426	420	orf19.1334	Protein of unknown function; repressed by alpha pheromone in SpiderM medium
B9J08_003795	5039	4571	5866	4034	4021	3875	orf19.1335	Ortholog of S. cerevisiae Mtr4, an ATP-dependent 3'-5' RNA helicase of the DEAD-box family; Hap43-induced gene; Spider biofilm induced
B9J08_003786	2542	2562	2476	2431	2411	2463	orf19.1336.2	have role in mitochondrial respiratory chain complex assembly and mitochondrial intermembrane space, nucleus localization
B9J08_000843	4181	4039	4540	4306	4353	4183	orf19.1338	Protein of unknown function; possible COPI-coated vesicle, Golgi apparatus, ribosome localization; rat catheter biofilm repressed
B9J08_000640	3124	2818	3398	3169	3433	3098	orf19.1340	Putative aldose reductase; protein level decreases in stationary phase cultures; Spider biofilm repressed
B9J08_000844	4327	3959	4767	5232	5603	5078	orf19.1344	Protein of unknown function; fluconazole-induced; Spider biofilm induced
B9J08_003809	5348	4906	6152	5438	5702	5294	orf19.1355	Putative protein of unknown function; stationary phase enriched protein
B9J08_003825	5037	4741	5511	5944	6122	5581	orf19.1356	have thiosulfate sulfurtransferase activity, role in tRNA wobble position uridine thiolation and mitochondrion localization
B9J08_004794	3825	3526	4281	3121	3453	3362	orf19.1359	have protein complex binding activity and role in ER-associated ubiquitin-dependent protein catabolic process, sporulation resulting in formation of a cellular spore
B9J08_005195	1040	900	1158	863	877	767	orf19.1360	have role in mitochondrial genome maintenance and mitochondrion localization
B9J08_001012	17512	15905	18764	16150	16649	15729	orf19.1363	Putative protein of unknown function; Plc1-regulated; transcript induced by Mnl1 under weak acid stress; flow model, rat catheter, Spider biofilm induced
B9J08_005154	2813	2767	3027	2515	2752	2532	orf19.1364	Ortholog of S. pombe Stm1 G-protein coupled receptor; PQ-loop domains; constitutive expression independent of MTL or white-opaque status; Hap43-repressed
B9J08_001010	637	540	630	427	563	563	orf19.1367.1	Protein of unknown function
B9J08_001011	3427	2986	3509	2545	2691	2570	orf19.1368	Protein of unknown function; flow model biofilm induced; Spider biofilm induced
B9J08_002577	2089	1997	2384	1784	1923	1738	orf19.1369	Protein with predicted peptidase domains; Hap43-repressed gene
B9J08_005404	12308	10981	14030	11884	12651	11354	orf19.137	Putative transferase involved in phospholipid biosynthesis; induced by alpha pheromone in SpiderM medium
B9J08_004465	1276	1205	1452	1512	1693	1495	orf19.1370	Protein of unknown function; expression regulated by white-opaque switch; repressed by alpha pheromone in SpiderM medium
B9J08_002471	1205	997	1125	911	1023	1012	orf19.1374	Protein of unknown function
B9J08_002398	1845	1889	2293	2334	2361	2369	orf19.1381	Ortholog of S. cerevisiae/S. pombe Lsb5; predicted role in actin cortical patch localization, actin filament organization, endocytosis; flow model biofilm induced; Spider biofilm repressed
B9J08_002397	3804	3328	4494	3165	3478	3424	orf19.1383	Protein of unknown function; induced by alpha pheromone in SpiderM medium
B9J08_002396	1093	1080	1487	1049	1007	1006	orf19.1386	have SNAP receptor activity and role in ER to Golgi vesicle-mediated transport, retrograde vesicle-mediated transport, Golgi to ER, vesicle fusion
B9J08_002395	1450	1288	1623	1124	1041	856	orf19.1387	have 4 iron, 4 sulfur cluster binding, ATPase activity, role in iron-sulfur cluster assembly, tRNA wobble uridine modification and Nbp35-Cfd1 ATPase complex localization
B9J08_002394	744	678	805	633	770	635	orf19.1388	Putative 66S pre-ribosomal particle component; Hap43-induced; F-12/CO2 early biofilm induced
B9J08_002393	544	435	491	474	609	584	orf19.1389	binding activity, role in mRNA metabolic process and cytoplasm localization
B9J08_002391	3172	3144	3615	2449	2684	2734	orf19.1392	activity, unfolded protein binding activity
B9J08_004829	1273	1198	1498	1266	1310	1252	orf19.1393	have NAD transporter activity, pyruvate secondary active transmembrane transporter activity, role in NAD transmembrane transport, mitochondrial pyruvate transport and endoplasmic reticulum, mitochondrion localization
B9J08_003805	1013	880	951	1042	1013	877	orf19.1394	Putative protein of unknown function; mutant is viable; protein level decreases in stationary phase cultures; Spider biofilm induced
B9J08_004825	9549	8609	9872	8941	9793	8900	orf19.1395	have copper uptake transmembrane transporter activity, inorganic phosphate transmembrane transporter activity
B9J08_004823	345	394	477	485	501	418	orf19.1397	with predicted heme binding activity
B9J08_005288	3586	3172	4096	3151	3295	3348	orf19.1400	Protein of unknown function
B9J08_000093	4016	3721	4240	3248	3328	3046	orf19.1403	have ATP:ADP antiporter activity, calcium ion binding activity, role in ADP transport, ATP transport, mitochondrial transport and mitochondrion localization
B9J08_001945	1334	1176	1408	1039	1115	1020	orf19.1404	Predicted tRNA dihydrouridine synthase; Spider biofilm induced
B9J08_001885	857	601	898	569	524	663	orf19.1409.1	Ribosomal 60S subunit protein L22B; Spider biofilm repressed
B9J08_001755	1989	1568	1971	3031	3036	3055	orf19.1409.3	Protein of unknown function; Spider biofilm induced
B9J08_001372	2372	2130	2904	2197	2273	2016	orf19.1411	Putative cytochrome P450; Hap43-repressed gene
B9J08_001525	0	0	0	0	0	0	orf19.1411	Putative cytochrome P450; Hap43-repressed gene
B9J08_004187	706	624	663	556	721	614	orf19.1412	Protein of unknown function
B9J08_002730	10779	10186	12060	14278	15284	12788	orf19.1414	Protein of unknown function; transcript is upregulated in an RHE model of oral candidiasis; Hap43-repressed
B9J08_000295	1920	1649	2057	1700	1786	1517	orf19.1417	Protein of unknown function
B9J08_000297	1703	1481	1583	1452	1608	1295	orf19.1420	have protein binding, bridging activity, role in vesicle-mediated transport and cytosol, nucleus localization
B9J08_000298	2227	2130	2779	2452	2547	2397	orf19.1421	have ureidoglycolate lyase activity and cytosol, nucleus localization
B9J08_000301	1788	1755	2100	1619	1757	1635	orf19.1424	family, major facilitator superfamily (MFS)
B9J08_000700	2909	2507	3015	1686	1646	1687	orf19.1426	Ortholog of S. cerevisiae Skg6; localizes to the cell cortex, cell bud neck, cell bud tip, incipient cellular bud site, and is membrane-bound; Spider biofilm induced
B9J08_004830	701	756	830	432	638	563	orf19.1427	Putative transporter; fungal-specific; Spider biofilm induced
B9J08_004899	0	0	0	0	0	0	orf19.1430	Protein of unknown function
B9J08_003015	3360	2971	3841	3330	3504	3254	orf19.1433	Protein of unknown function; Hap43-repressed; colony morphology-related gene regulation by Ssn6; Spider biofilm induced
B9J08_004578	921	942	1214	942	952	961	orf19.1434	have protein complex scaffold, protein kinase activator activity
B9J08_004708	3022	2695	3335	2799	2906	2824	orf19.1440	Protein of unknown function
B9J08_003853	15081	13574	16839	15017	14999	14117	orf19.1441	Protein of unknown function
B9J08_003854	14671	13498	16301	13643	14079	13588	orf19.1444	have phosphatidylinositol-4,5-bisphosphate binding activity, role in actin cortical patch assembly, actin filament organization, endocytosis and actin cortical patch, mating projection tip localization
B9J08_003859	328	319	368	354	397	362	orf19.1448.1	have ATP-dependent microtubule motor activity, plus-end-directed activity
B9J08_004741	2494	2286	2522	2354	2451	2232	orf19.1449	Protein of unknown function; induced in azole-resistant strain that overexpresses MDR1; protein present in exponential and stationary growth phase yeast cultures; Spider biofilm induced
B9J08_003862	1795	1607	2024	1477	1369	1450	orf19.1457	Putative RNA polymerase transcription factor TFIIH core component; possibly an essential gene, disruptants not obtained by UAU1 method
B9J08_003864	996	1008	1142	758	976	883	orf19.1458	have tRNA-specific adenosine deaminase activity, role in tRNA modification and cytoplasm, nucleus localization
B9J08_003866	10962	10263	12744	10050	10576	10404	orf19.1460	Putative glutamine-dependent NAD synthetase, involved in NAD salvage pathway
B9J08_003867	8908	8299	10045	12085	12772	12139	orf19.1461	S. pombe ortholog SPCC576.01c is a predicted sulfonate dioxygenase; possibly transcriptionally regulated upon hyphal formation; Spider biofilm induced
B9J08_000146	2132	1830	2289	2936	3258	2923	orf19.1476	have mRNA (N6-adenosine)-methyltransferase activity, role in mRNA methylation, meiotic nuclear division, negative regulation of pseudohyphal growth and MIS complex localization
B9J08_000147	2512	2355	2732	2561	3016	2794	orf19.1477	Protein of unknown function; possible ER protein; Hap43p-repressed; Spider biofilm induced
B9J08_000149	5231	4862	6076	4534	4942	5051	orf19.1479	Ortholog of the mitochondria localized S. cerevisiae Pib2 protein of unknown function; has a FYVE zinc finger domain; Spider biofilm induced
B9J08_000150	7451	6793	8093	7565	7931	7197	orf19.1480	Putative succinate dehydrogenase; enzyme of citric acid cycle; repressed by nitric oxide; Efg1, Hap43 repressed
B9J08_000154	2725	2551	2641	2173	2640	2428	orf19.1483	have copper ion binding activity, role in mitochondrial respiratory chain complex IV assembly and extrinsic component of mitochondrial inner membrane, mitochondrial intermembrane space localization
B9J08_000155	1168	1066	1339	1022	1127	963	orf19.1484	Ortholog of S, cerevisiae Spc24; a component of the conserved kinetochore-associated Ndc80 complex involved in chromosome segregation, spindle checkpoint activity and kinetochore clustering; Hap43-induced gene
B9J08_000156	1443	1340	1641	1241	1203	1278	orf19.1485	Mitochondrial ribosomal protein of the large subunit; rat catheter biofilm induced
B9J08_000157	9310	8665	10429	6849	7015	6534	orf19.1486	Protein with a life-span regulatory factor domain; regulated by Sef1, Sfu1, and Hap43; flow model biofilm induced; Spider biofilm induced
B9J08_000158	615	791	835	802	813	853	orf19.1488	Protein of unknown function
B9J08_000160	2821	2498	3194	2635	2676	2700	orf19.1491	have RNA binding activity, role in mRNA splicing, via spliceosome and U1 snRNP, U2-type prespliceosome localization
B9J08_004857	1265	1112	1350	1251	1270	1195	orf19.1495	have role in L-methionine salvage from methylthioadenosine and cytosol, nucleus localization
B9J08_004860	969	950	975	1034	1193	1088	orf19.1500	Protein of unknown function
B9J08_004859	3260	2936	3800	3221	3079	3303	orf19.1502	with predicted aminoacyl-tRNA hydrolase activity
B9J08_004858	10577	9723	12282	10178	11235	10595	orf19.1504	Putative patatin-like phospholipase; fungal-specific (no human or murine homolog)
B9J08_002176	929	891	1084	975	976	901	orf19.1505	have cytoplasm localization
B9J08_002182	8828	8452	9696	8683	9086	9043	orf19.1514	have enzyme binding, phosphatidylinositol-4-phosphate binding activity
B9J08_002184	8379	7489	8983	7942	8283	7330	orf19.1516	have Lys48-specific deubiquitinase activity, thiol-dependent ubiquitin-specific protease activity
B9J08_001197	2441	2330	2747	2362	2629	2357	orf19.1519	Protein of unknown function; Hap43-repressed gene
B9J08_001195	2057	1967	2416	2394	2452	2523	orf19.1522	Protein of unknown function
B9J08_001193	2604	2312	2870	2629	2752	2513	orf19.1525	have role in nuclear-transcribed mRNA catabolic process, nonsense-mediated decay and cytoplasm, nucleus localization
B9J08_001191	958	860	1057	893	816	960	orf19.1527	Protein of unknown function; Spider biofilm induced
B9J08_001190	2934	2888	3186	2509	2699	2634	orf19.1528	Putative mitochondrial RNA polymerase specificity factor; possibly an essential gene, disruptants not obtained by UAU1 method
B9J08_001188	8283	7396	8561	7768	7707	7673	orf19.1531	have RNA binding, protein heterodimerization activity and role in mRNA polyadenylation, pre-mRNA cleavage required for polyadenylation, regulation of mRNA 3'-end processing, response to DNA damage checkpoint signaling
B9J08_001186	4336	3954	4760	4076	4402	3977	orf19.1533	Possible vacuolar protein; Hap43-induced gene
B9J08_001185	6178	5470	6944	5381	5424	5507	orf19.1534	Ortholog of S. cerevisiae Zrt3, vacuolar membrane zinc transporter; predicted Kex2 substrate; induced in oralpharyngeal candidasis; flow model biofilm induced; Spider biofilm induced
B9J08_001184	4409	4175	5366	4433	4517	4342	orf19.1535	Protein of unknown function; Hap43-induced gene
B9J08_001183	7452	6835	7819	5906	6200	5829	orf19.1536	Putative vacuolar transporter; Hap43-induced; required for normal filamentous growth; mRNA binds She3 and is localized to hyphal tips
B9J08_003135	1176	1120	1450	890	922	895	orf19.154	Putative ortholog of S. cerevisiae Utp30; a U3-containing 90S preribosome complex protein; Hap43-induced; Spider biofilm induced
B9J08_001182	16277	15592	19012	14384	15728	14937	orf19.1541	Protein with a globin-like domain; repressed by alpha pheromone in SpiderM medium; Spider biofilm induced
B9J08_003656	9700	8954	10758	10402	10696	9639	orf19.1544	Putative cis-golgi localized protein involved in ER to Golgi transport; Spider biofilm repressed
B9J08_003655	1817	1567	1988	1254	1312	1216	orf19.1545	have structural constituent of ribosome activity and mitochondrial small ribosomal subunit localization
B9J08_003654	11163	9988	11797	10044	10696	9725	orf19.1546	Membrane-localized protein of unknown function
B9J08_003653	809	836	915	580	768	689	orf19.1547	have double-stranded DNA binding, polynucleotide 3'-phosphatase activity and role in double-strand break repair
B9J08_003652	674	637	825	681	671	701	orf19.1548	have role in mRNA splicing, via spliceosome and U4/U6 x U5 tri-snRNP complex localization
B9J08_003651	4522	4351	4821	3832	3754	3840	orf19.1549	Plasma membrane-associated protein identified in detergent-resistant membrane fraction (possible lipid raft component); repressed by nitric oxide; predicted transmembrane helix
B9J08_003647	841	835	1037	786	896	959	orf19.1557	have S-adenosylmethionine-dependent methyltransferase activity, role in protein methylation and cytosol, nucleus localization
B9J08_003644	587	522	495	685	744	624	orf19.1562	Protein of unknown function; flow model biofilm induced; Spider biofilm induced; repressed by alpha pheromone in SpiderM medium
B9J08_003642	8127	7515	8133	7875	8492	7736	orf19.1564	Plasma membrane-localized protein of unknown function
B9J08_003641	2912	2612	2974	2641	2578	2556	orf19.1565	Protein of unknown function
B9J08_003639	2998	3232	3600	2966	3318	3212	orf19.1567	have Rab GTPase binding, Ras guanyl-nucleotide exchange factor activity, phosphatidylinositol binding activity
B9J08_001774	10006	9488	11013	8254	8612	8417	orf19.1573	have endoplasmic reticulum, fungal-type vacuole membrane, vacuole-mitochondrion membrane contact site localization
B9J08_001773	5190	5026	5748	6078	7021	6313	orf19.1574	Putative TFIID subunit involved in RNA polymerase II transcription initiation; possibly an essential gene, disruptants not obtained by UAU1 method
B9J08_001770	2568	2419	2800	2760	2802	2753	orf19.1576	have nuclear localization sequence binding, ubiquitin binding activity, role in response to ethanol and cytosol localization
B9J08_001717	145	57	126	188	201	128	orf19.1577	with predicted sequence-specific DNA binding, transcription factor activity, sequence-specific DNA binding, zinc ion binding activity and role in regulation of transcription, DNA-templated
B9J08_001769	9254	8866	10145	7113	7208	7190	orf19.1578	Ortholog of S. cereviaie Rrp5, an RNA binding protein involved in synthesis of 18S and 5.8S rRNAs; Hap43-induced gene
B9J08_002359	4584	4029	4821	3922	4009	3784	orf19.158	Ortholog of S. cerevisiae Apd1; required for normal localization of actin patches and normal tolerance of sodium ions and hydrogen peroxide; Hap43-induced; Spider biofilm induced
B9J08_003283	2277	1936	2567	5332	5222	4835	orf19.1580	Protein of unknown function; Spider biofilm induced
B9J08_003087	1124	966	1019	912	848	834	orf19.1589	rDNA transcription factor complex; Spider biofilm induced
B9J08_003731	2164	1992	2484	1952	2079	2105	orf19.1592	Protein of unknown function; Spider biofilm induced
B9J08_000303	4678	4403	5014	4928	5053	4843	orf19.1595	have clathrin binding activity, role in clathrin-dependent endocytosis, histone H2B ubiquitination, protein processing and Dsc E3 ubiquitin ligase complex, clathrin-coated vesicle, endoplasmic reticulum localization
B9J08_003025	1778	1840	2305	1398	1390	1512	orf19.1600	Protein of unknown function
B9J08_000095	6884	6538	8038	6672	6652	6627	orf19.1604	Predicted Gal4-like DNA-binding transcription factor; Spider biofilm induced
B9J08_002990	1621	1613	1793	1061	985	1048	orf19.1608	have cytosol, nucleus localization
B9J08_001163	3257	2797	3576	3308	3663	3339	orf19.1609	have role in endonucleolytic cleavage in ITS1 to separate SSU-rRNA from 5.8S rRNA and LSU-rRNA from tricistronic rRNA transcript (SSU-rRNA, 5.8S rRNA, LSU-rRNA)
B9J08_002631	2352	2051	2500	2496	3105	2547	orf19.1617	Protein similar to S. cerevisiae Ydr282cp; transposon mutation affects filamentous growth; Hap43p-repressed gene
B9J08_002633	435	311	343	342	459	318	orf19.1618.1	have cytosol localization
B9J08_002634	23126	21551	26041	16892	18250	16927	orf19.1619	Putative kinase subunit of RNA polymerase II carboxy-terminal domain kinase I; possibly an essential gene, disruptants not obtained by UAU1 method
B9J08_005343	2441	2589	3135	1740	1986	1961	orf19.1624	Non-catalytic subunit of N-terminal acetyltransferase of the NatC type; flow model biofilm repressed
B9J08_002639	3359	2739	3433	3001	3059	2912	orf19.1625	Putative ubiquinone oxidoreductase; repressed by nitric oxide; Hap43p-repressed
B9J08_002638	1676	1677	1895	1537	1833	1570	orf19.1626	Deoxyhypusine synthase; catalyzes formation of deoxyhypusine, the first step in hypusine biosynthesis; Spider biofilm repressed
B9J08_002636	5145	5081	6052	5332	6132	5510	orf19.1630	have mRNA binding activity and P-body localization
B9J08_005339	20418	19040	23316	25688	27917	25113	orf19.1632	have cytosol, nucleus localization
B9J08_005337	2592	2283	2474	2912	3080	2744	orf19.1634	with predicted fatty-acyl-CoA binding activity
B9J08_000205	1256	1107	1352	1207	1261	1295	orf19.1637	have cytosol, nucleus localization
B9J08_000206	3042	2728	3453	2845	2773	2588	orf19.1638	with predicted zinc ion binding activity, role in ER to Golgi vesicle-mediated transport, intracellular protein transport and COPII vesicle coat localization
B9J08_004096	1312	1278	1457	961	1226	1035	orf19.164	have triglyceride lipase activity, role in triglyceride catabolic process and peroxisomal matrix localization
B9J08_001950	667	623	726	860	823	750	orf19.1641	have cytosol, extracellular region, nucleus localization
B9J08_000207	466	386	483	348	353	318	orf19.1642	Ortholog of S. cerevisiae Loc1, a nuclear protein involved in asymmetric localization of ASH1 mRNA in S. cerevisiae; Hap43-induced gene; Spider biofilm induced
B9J08_000208	7663	7142	7844	6236	6855	6304	orf19.1643	have serine-type endopeptidase activity, role in regulation of mitochondrion organization, signal peptide processing and mitochondrial inner membrane localization
B9J08_004164	5837	5406	6137	5585	5591	5245	orf19.1646	have mRNA binding, rRNA primary transcript binding activity
B9J08_004165	1497	1461	1803	1592	1829	1520	orf19.1647	have role in ascospore wall assembly
B9J08_001742	11388	10327	12515	12809	13817	13516	orf19.1656	Protein with a predicted FYVE/PHD zinc finger domain; Hap43-repressed; Spider biofilm induced
B9J08_001743	8118	7532	8985	8501	8516	7859	orf19.1658	have cell cortex, cellular bud neck, cellular bud tip, mating projection tip localization
B9J08_001744	4114	3840	4624	2989	3249	3118	orf19.1662	have structural constituent of ribosome activity and mitochondrial small ribosomal subunit localization
B9J08_002240	125	115	179	126	167	133	orf19.1664	Protein of unknown function; expression downregulated in an ssr1 null mutant
B9J08_001985	374	356	457	424	384	295	orf19.1664	Protein of unknown function; expression downregulated in an ssr1 null mutant
B9J08_001906	1958	1829	2291	2060	2123	1836	orf19.1666	Ortholog of Dig2, a MAP kinase-responsive inhibitor of Ste12; regulates mating-specific genes and invasive growth in S. cerevisiae; induced by alpha pheromone in SpiderM medium
B9J08_001898	4479	4149	5138	3874	3904	3673	orf19.1667	Protein with a predicted SWI/SNF-related matrix-associated actin-dependent regulator of chromatin subfamily domain; Hap43-repressed gene
B9J08_001904	1520	1374	1860	1207	1182	1403	orf19.1668	Protein of unknown function; expression downregulated in an ssr1 null mutant
B9J08_001902	31730	30988	36746	29362	31896	29159	orf19.1672	Alpha subunit of COPI vesicle coatomer complex; role in ER to Golgi vesicle-mediated transport, retrograde vesicle-mediated transport, Golgi to ER transport; flow model biofilm repressed
B9J08_001896	6084	5909	6760	6122	6786	6260	orf19.1675	have role in positive regulation of catalytic activity and cell periphery, fungal-type vacuole localization
B9J08_001895	11257	10120	12264	10164	10180	9954	orf19.1676	Predicted potassium ion transporter; Spider biofilm induced
B9J08_001894	281	349	409	387	374	372	orf19.1679	Protein of unknown function
B9J08_004181	1797	1537	2009	1891	2039	1798	orf19.168	have role in U4 snRNA 3'-end processing, exonucleolytic trimming to generate mature 3'-end of 5.8S rRNA from tricistronic rRNA transcript (SSU-rRNA, 5.8S rRNA and LSU-rRNA), <a href="#GOsection">more</a>
B9J08_001892	1177	1046	1283	1190	1194	1035	orf19.1681	Protein of unknown function
B9J08_001891	8617	8234	9757	7139	7090	6696	orf19.1682	Membrane protein; Hap43p-repressed gene; repressed by nitric oxide
B9J08_001004	4293	3878	5057	4035	4311	3899	orf19.1684	Protein of unknown function
B9J08_001003	2921	2568	3272	2805	2953	2726	orf19.1686	have mitochondrion localization
B9J08_000188	5035	4674	5322	3720	4064	3756	orf19.1687	Ortholog of S. cerevisiae Prp43, an RNA helicase in the DEAH-box family that functions in both RNA polymerase I and polymerase II transcript metabolism; Hap43-induced gene
B9J08_000182	7467	6581	7989	6861	7154	6808	orf19.1697	have mRNA binding activity, role in cytoplasmic translation, poly(A)+ mRNA export from nucleus and cytosol, polysomal ribosome localization
B9J08_000183	5146	5019	5803	4306	4564	4344	orf19.1698	have phosphatidate phosphatase activity, role in actin cytoskeleton organization, cellular lipid metabolic process and actin cortical patch localization
B9J08_000179	1015	955	1074	874	893	904	orf19.1708	Protein of unknown function; Spider biofilm induced
B9J08_000178	17425	15902	16723	20645	21558	21699	orf19.1709	Sterol carrier domain protein; alkaline downregulated; colony morphology-related gene regulation by Ssn6; Spider biofilm induced
B9J08_001514	1055	869	1102	1077	1189	1146	orf19.1709	Sterol carrier domain protein; alkaline downregulated; colony morphology-related gene regulation by Ssn6; Spider biofilm induced
B9J08_003308	3767	3506	4104	3245	3507	3157	orf19.1717	Protein of unknown function
B9J08_000364	2491	2591	2980	2689	2909	2698	orf19.1720	have role in mitotic recombination and nucleus localization
B9J08_000362	1348	1426	1429	1693	1789	1540	orf19.1723	have role in cellular response to drug, response to purine-containing compound and cytoplasm, nucleus localization
B9J08_001620	876	823	816	890	1124	901	orf19.1729	Putative transcription factor with zinc finger DNA-binding motif
B9J08_004167	8848	7991	10528	9831	10248	9769	orf19.173	C2H2 transcription factor; induced by Mnl1 under weak acid stress
B9J08_002353	2049	1909	1802	2409	2286	2145	orf19.1730	HMG-box protein; Spider biofilm repressed
B9J08_001972	6653	6458	8290	5573	5755	5570	orf19.1734	Putative ATPase and nucleosome spacing factor; heterozygous null mutant displays sensitivity to virgineone
B9J08_005281	1711	1637	1890	1634	1506	1533	orf19.1735	have U2-type spliceosomal complex localization
B9J08_003827	406	336	533	480	537	537	orf19.1746	Protein similar to S. cerevisiae meiosis-specific, spore-wall-localized protein Ssp2p, which is required for wild-type outer spore wall formation in S. cerevisiae; possibly an essential gene (UAU1 method); Hap43p-repr
B9J08_004002	7407	7210	8469	5875	6451	5894	orf19.1748	Protein of unknown function; shows colony morphology-related gene regulation by Ssn6
B9J08_004168	1484	1466	1525	1704	1591	1457	orf19.175	Protein of unknown function
B9J08_003448	6120	5700	7059	5984	6252	5629	orf19.1757	Putative C2H2 transcription factor; expression upregulated in clinical isolates from HIV+ patients with oral candidiasis; Spider biofilm induced
B9J08_003445	2810	2661	2738	3112	3520	3171	orf19.1761	Predicted olichyl-diphosphooligosaccharide-protein glycotransferase; role in protein N-linked glycosylation; Spider biofilm repressed
B9J08_003443	20165	18287	21587	18870	19445	17383	orf19.1764	Protein of unknown function; rat catheter and Spider biofilm induced
B9J08_003807	3622	3226	3986	2915	2770	2720	orf19.1767	have protein complex scaffold, thiol-dependent ubiquitin-specific protease activity and role in RNA splicing, histone H3-K4 methylation, histone H3-K79 methylation, histone deubiquitination
B9J08_003806	3041	2906	3437	2811	2759	2802	orf19.1769	have G-protein beta/gamma-subunit complex binding, actin binding activity, role in positive regulation of transcription from RNA polymerase II promoter by pheromones, protein folding and cytoplasm localization
B9J08_000593	1273	1230	1351	1108	1047	1032	orf19.177	with predicted phosphatidylinositol binding activity and role in cell communication
B9J08_003802	10408	8648	11567	9073	9629	9104	orf19.1772	have mitochondrion localization
B9J08_003801	2451	2243	2723	2343	2671	2324	orf19.1776	Putative pantetheine-phosphate adenylyltransferase (PPAT); which catalyzes 4th step in coenzyme A biosynthesis from pantothenate; rat catheter biofilm repressed
B9J08_003800	25529	23752	29465	25473	26412	25152	orf19.1777	have thiol-dependent ubiquitin-specific protease activity and role in free ubiquitin chain depolymerization, protein K11-linked deubiquitination, protein K63-linked deubiquitination
B9J08_001041	3519	3314	3917	3264	3461	3176	orf19.178	Protein of unknown function
B9J08_003810	3356	3162	3765	3328	3533	3619	orf19.1785	Protein with a PI31 proteasome regulator domain; Hap43-repressed; flow model biofilm induced
B9J08_003204	6061	5629	6843	5089	5425	4945	orf19.1789	have mitochondrion localization
B9J08_003206	1466	1189	1576	1376	1442	1339	orf19.1791	Putative protein with a predicted role in 60S ribosomal subunit biogenesis; Hap43p-induced gene; ortholog of <i>S. cerevisiae</i> MAK11
B9J08_003207	2627	2382	3284	2326	2486	2503	orf19.1792	have ubiquitin-protein transferase activity
B9J08_003208	1652	1732	1966	1777	1728	1638	orf19.1793	have phosphatidylinositol-3,5-bisphosphate binding activity and role in macroautophagy, piecemeal microautophagy of nucleus
B9J08_003209	4194	3795	4339	3247	3465	3389	orf19.1794	have RNA binding, translation regulator activity and role in Group I intron splicing, mitochondrial respiratory chain complex IV biogenesis, positive regulation of mitochondrial translation
B9J08_000144	10309	9751	11648	8323	8655	8283	orf19.1796	Putative glyoxylate reductase; acts on glyoxylate and hydroxypyruvate substrates; Spider biofilm repressed
B9J08_003211	15099	12837	16180	10225	10306	9862	orf19.1797	D-arabinose 5-phosphate isomerase; has GutQ domain which is associated with phosphosugar binding; other biofilm induced; rat catheter and Spider biofilm induced; F-12/CO2 early biofilm induced
B9J08_003214	19603	18000	21867	18769	19040	18735	orf19.1800	Protein of unknown function; Spider biofilm induced
B9J08_001964	4133	4146	4452	3850	4207	3844	orf19.1804	have glycine transmembrane transporter activity, role in glycine import and mitochondrion localization
B9J08_001962	4702	4428	5142	4119	4352	4313	orf19.1806	Protein of unknown function
B9J08_000475	2177	1814	2121	1823	1887	1638	orf19.1815	Ortholog of S. cerevisae/S. pombe Tif6; constituent of 66S pre-ribosomal particles; Spider biofilm induced
B9J08_002943	1715	1544	1747	1494	1381	1442	orf19.182	have rRNA (guanine-N1-)-methyltransferase activity, role in rRNA modification and endoplasmic reticulum, mitochondrion localization
B9J08_000591	5881	5688	6767	5677	5828	5678	orf19.1823	Predicted membrane protein; transcript repressed by ciclopirox olamine
B9J08_001358	6064	5364	7038	6110	7048	5897	orf19.1833	have mRNA binding, pseudouridine synthase activity
B9J08_001357	1451	1308	1743	999	1328	1094	orf19.1834	with predicted role in mitotic sister chromatid cohesion
B9J08_005109	18501	17734	21318	19817	21145	19074	orf19.1840	Predicted lipid-binding ER protein; involved in ER-plasma membrane tethering; Spider biofilm induced
B9J08_001040	423	448	443	569	527	482	orf19.1841	Protein of unknown function; Hap43-induced gene
B9J08_004567	159	131	197	193	214	223	orf19.1848.1	Protein of unknown function
B9J08_004566	2736	2583	2767	2465	2550	2308	orf19.1849	and nucleolus, small-subunit processome localization
B9J08_002947	6329	5974	7006	4574	4977	4705	orf19.185	have structural constituent of ribosome activity, role in mitochondrial translational initiation and mitochondrial small ribosomal subunit localization
B9J08_002071	1887	1745	2166	1943	2182	1875	orf19.1852	have mitochondrion localization
B9J08_002075	3211	2974	3484	3567	3669	3533	orf19.1856	have histone deacetylase activity
B9J08_002076	1052	1207	1388	896	846	855	orf19.1857	Putative L-azetidine-2-carboxylic acid acetyltransferase; mutants are viable
B9J08_004673	2837	2421	2950	2669	2722	2567	orf19.1860.1	have extracellular region localization
B9J08_004674	2621	2588	3250	2743	2928	2760	orf19.1861	BAR domain-containing protein, forms heterodimer with Rvs162p that binds liposomes in vitro; flow model biofilm induced
B9J08_001153	13226	11928	12454	12891	13068	13639	orf19.1862	Possible stress protein; increased transcription associated with CDR1 and CDR2 overexpression or fluphenazine treatment; regulated by Sfu1, Nrg1, Tup1; stationary phase enriched protein; Spider biofilm induced
B9J08_004677	995	855	957	741	766	743	orf19.1863	with predicted Rho guanyl-nucleotide exchange factor activity, role in regulation of Rho protein signal transduction and intracellular localization
B9J08_001152	6155	5394	7101	5367	5937	5868	orf19.1864	have role in rescue of stalled ribosome, ribosome-associated ubiquitin-dependent protein catabolic process and RQC complex, cytosol, cytosolic large ribosomal subunit localization
B9J08_001148	6619	5864	6838	5358	5417	5491	orf19.1872	Plasma membrane protein; repressed by nitric oxide
B9J08_001147	2460	2552	2582	1850	1972	1885	orf19.1873	Protein of unknown function; Hap43-repressed gene; repressed by nitric oxide
B9J08_001146	3167	2733	3342	3119	3185	3052	orf19.1876	have mRNA binding activity, role in mRNA splice site selection, positive regulation of mRNA splicing, via spliceosome and U1 snRNP, U2-type prespliceosome, commitment complex, cytoplasm localization
B9J08_005179	1925	1889	2014	1730	1985	1806	orf19.1887	have sterol esterase activity, role in sterol metabolic process and integral component of membrane, lipid particle localization
B9J08_005178	902	917	1081	1427	1399	1473	orf19.1888	Putative nicotinamide riboside hydrolase; cleaves N-glycosidic bonds in nucleosides; pyrimidine salvage and nicotinamide riboside salvage pathways; Spider biofilm induced
B9J08_005569	5371	4796	5970	4823	5184	4786	orf19.1890	have acylglycerol lipase activity and role in medium-chain fatty acid biosynthetic process, triglyceride metabolic process
B9J08_002946	5458	4981	5739	5445	5435	5492	orf19.190	have role in endoplasmic reticulum organization, histone exchange and Swr1 complex, mitochondrion localization
B9J08_000352	1069	1095	1228	1172	1280	1174	orf19.1900	have RNA methyltransferase activity, role in 7-methylguanosine cap hypermethylation, meiotic nuclear division, nucleologenesis, regulation of telomere maintenance via telomerase, tRNA processing and nucleolus localiza
B9J08_003901	604	522	595	434	460	422	orf19.1910	Predicted NADH-dependent flavin oxidoreductase; Hap43-repressed gene
B9J08_003904	777	617	775	669	724	637	orf19.1913	Protein of unknown function; flow model biofilm induced
B9J08_003907	5464	5051	6049	5346	5876	5076	orf19.1917	Protein of unknown function; Spider biofilm repressed
B9J08_003909	3034	2982	3643	3102	3428	3367	orf19.1917	Protein of unknown function; Spider biofilm repressed
B9J08_000195	10810	9980	12082	9224	9738	8776	orf19.1917	Protein of unknown function; Spider biofilm repressed
B9J08_002950	739	774	730	731	765	766	orf19.192	Protein of unknown function
B9J08_002949	608	596	679	607	562	559	orf19.193	Protein of unknown function
B9J08_002058	5262	4785	6038	4797	5081	4614	orf19.1933	have role in ER-dependent peroxisome organization and endoplasmic reticulum, peroxisomal membrane localization
B9J08_002061	1145	932	1048	932	1092	916	orf19.1938	Ortholog of S.pombe SPCC825.05c; a predicted splicing coactivator; transcription repressed in azole-resistant strain overexpressing CDR1 and CDR2; induced by benomyl treatment
B9J08_002062	1041	819	1107	732	895	648	orf19.1939	have mRNA 3'-UTR binding activity, role in regulation of mRNA stability, regulation of phosphate metabolic process and cytoplasm localization
B9J08_003188	1802	1797	2014	1425	1530	1344	orf19.194	Protein of unknown function
B9J08_002063	4158	4028	4609	3729	3951	3842	orf19.1940	have 2-octoprenyl-3-methyl-6-methoxy-1,4-benzoquinone hydroxylase activity, role in ubiquinone biosynthetic process and mitochondrial inner membrane localization
B9J08_005314	4702	3873	5099	4373	4674	4641	orf19.1946	Similar to an aldose 1-epimerase-related protein; antigenic during murine systemic infection; protein present in exponential and stationary phase yeast cultures; Hap43-induced; Spider biofilm repressed
B9J08_005315	736	735	844	900	1152	799	orf19.1948	Protein of unknown function
B9J08_000430	1173	1097	1279	1245	1273	1158	orf19.1950	have ADP-ribosyl-[dinitrogen reductase] hydrolase activity, phosphatase activity
B9J08_000429	1706	1533	1648	1207	1478	1292	orf19.1953	Predicted protein of unknown function; merged with orf19.1952 in Assembly 21
B9J08_000427	771	755	874	985	1073	906	orf19.1955	have palmitoyltransferase activity, role in protein palmitoylation, protein targeting to membrane and endoplasmic reticulum palmitoyltransferase complex, extrinsic component of endoplasmic reticulum membrane localizat
B9J08_000425	8751	8175	9819	7344	7833	7157	orf19.1956	have mRNA binding activity, role in reciprocal meiotic recombination and mitochondrial matrix localization
B9J08_000423	1598	1310	1846	1509	1506	1527	orf19.1959	have cytosol, ribosome localization
B9J08_000421	1713	1540	2020	1461	1489	1343	orf19.1961	Planktonic growth-induced gene
B9J08_002334	8942	8078	9551	8565	8316	8043	orf19.1964	Protein of unknown function; repressed by fluphenazine treatment; induced by benomyl treatment and in an RHE model; regulated by Nrg1, Tup1
B9J08_002809	5240	4668	5750	4689	4733	4483	orf19.1967	have structural constituent of ribosome activity and mitochondrial large ribosomal subunit localization
B9J08_002810	391	281	393	320	308	325	orf19.1968.1	Predicted non-catalytic subunit of N-terminal acetyltransferase; Spider biofilm induced
B9J08_002811	2024	1849	2307	1844	1934	1804	orf19.1970	Putative vacuole biogenesis protein
B9J08_002883	1062	969	1083	897	1013	978	orf19.1975	have role in mRNA splicing, via spliceosome, regulation of DNA methylation and U4/U6 x U5 tri-snRNP complex, U5 snRNP localization
B9J08_000579	2707	2559	2961	2766	3139	2718	orf19.1985	Has aminoglycoside phosphotransferase and protein kinase domains; rat catheter and flow model biofilm induced
B9J08_003850	10056	9739	11169	8935	9686	9438	orf19.1991	have cytoplasm localization
B9J08_003849	7702	6815	8192	7916	7992	7828	orf19.1993	have structural molecule activity, role in proteasome assembly, ubiquitin-dependent protein catabolic process and nucleus, proteasome regulatory particle, lid subcomplex, proteasome storage granule localization
B9J08_003848	4160	3962	4711	3978	4149	4205	orf19.1994	have phosphatidylinositol-3-phosphate binding activity, role in retrograde transport, endosome to Golgi and endosome localization
B9J08_003044	2058	1974	2380	1890	1787	1691	orf19.1998	Protein of unknown function
B9J08_002426	2769	2883	2929	2964	3207	2811	orf19.200	Putative nuclear RNA-binding protein; Spider biofilm repressed
B9J08_003047	2472	2067	2659	2057	2285	2028	orf19.2001	with predicted L-ascorbic acid binding, iron ion binding, oxidoreductase activity, acting on paired donors, with incorporation or reduction of molecular oxygen and oxidoreductase activity, <a href="#GOsection">more</a
B9J08_003048	6194	6088	6983	6247	6184	5819	orf19.2002	have structural constituent of nuclear pore activity and role in nuclear pore organization, poly(A)+ mRNA export from nucleus, protein import into nucleus, ribosomal large subunit export from nucleus
B9J08_003194	4681	3971	4993	5254	5415	4771	orf19.2006	have fungal-type vacuole membrane localization
B9J08_003193	13092	12756	15366	11586	12416	12225	orf19.2007	have role in Golgi to vacuole transport, ascospore wall assembly, cellular sphingolipid homeostasis, retrograde transport, endosome to Golgi and GARP complex, mitochondrion localization
B9J08_002822	3630	3764	4424	3491	3538	3130	orf19.2008	have S-methyl-5-thioribose-1-phosphate isomerase activity, role in L-methionine salvage from methylthioadenosine and cytosol, nucleus localization
B9J08_002425	2367	1985	2522	2142	2241	2095	orf19.201	Protein of unknown function; unmerged from orf19.202 in a revision of Assembly 21
B9J08_001283	1493	1611	1812	1399	1315	1447	orf19.2017	have RNA polymerase I activity and role in regulation of cell size, transcription elongation from RNA polymerase I promoter, transcription of nuclear large rRNA transcript from RNA polymerase I promoter
B9J08_003332	448	400	511	414	386	471	orf19.2018.1	PProtein of unknown function; gene has intron; similar to human BLOC1S2
B9J08_003331	7529	6801	8280	6681	6697	6369	orf19.2019	have structural constituent of ribosome activity, role in mitochondrial translation and mitochondrial large ribosomal subunit localization
B9J08_003336	6124	5955	7009	6658	7160	6576	orf19.2030	Plasma membrane-associated protein; induced in cyr1 or ras1 mutant; induced by hypoxia, ketoconazole and during growth in the mouse cecum; induced in oralpharyngeal candidasis; Spider biofilm induced
B9J08_003337	996	840	901	1047	1189	1103	orf19.2030	Plasma membrane-associated protein; induced in cyr1 or ras1 mutant; induced by hypoxia, ketoconazole and during growth in the mouse cecum; induced in oralpharyngeal candidasis; Spider biofilm induced
B9J08_000350	2899	2758	3237	3367	3581	3008	orf19.2036	Predicted dihydrodiol dehydrogenase; ortholog of S. pombe SPAC513.06c; flow model and rat catheter biofilm repressed
B9J08_003344	1989	1626	2016	1713	1891	1671	orf19.2037	Protein of unknown function
B9J08_003343	2480	2054	2632	2274	2297	2193	orf19.2038	Protein of unknown function; Spider biofilm induced
B9J08_003329	5290	4902	6392	4500	4516	4478	orf19.2040	have oxidoreductase activity, acting on NAD(P)H activity
B9J08_003328	4372	3983	4746	4168	4245	4276	orf19.2041	have DNA translocase activity, lysine-acetylated histone binding activity and role in ATP-dependent chromatin remodeling, nucleosome disassembly, transcription elongation from RNA polymerase II promoter
B9J08_003327	2594	2023	2407	2150	2251	2145	orf19.2042	have role in mitochondrial tRNA wobble uridine modification and cytosol, mitochondrial inner membrane localization
B9J08_003326	1894	1804	2229	1843	2016	1990	orf19.2043	Protein of unknown function
B9J08_003324	5268	4716	5577	4995	5169	4511	orf19.2045	have diacylglycerol kinase activity, role in phosphatidic acid biosynthetic process and integral component of endoplasmic reticulum membrane localization
B9J08_003342	3987	3571	4328	3559	3856	3386	orf19.2047	Putative protein of unknown function; Hap43p-repressed gene; mutation confers hypersensitivity to toxic ergosterol analog, and to amphotericin B
B9J08_001291	5951	5366	6606	5709	5785	5712	orf19.2050	have sterol esterase activity, role in cellular lipid metabolic process, sterol metabolic process and fungal-type vacuole, integral component of membrane, lipid particle localization
B9J08_001290	4211	4134	4798	3940	3580	3950	orf19.2051	Protein of unknown function
B9J08_001286	41306	38403	47821	34588	35954	34135	orf19.2057	have ATP binding, ATPase activity, metallopeptidase activity, role in protein complex assembly, signal peptide processing and m-AAA complex, mitochondrial inner boundary membrane localization
B9J08_000687	14464	13945	15622	13822	14621	13482	orf19.2063	Protein of unknown function
B9J08_001315	3295	2996	3875	3211	3689	2952	orf19.2065	have role in allantoin catabolic process and cytosol, nucleus localization
B9J08_001316	1792	1705	2316	1485	1733	1585	orf19.2066	have protein-lysine N-methyltransferase activity, role in peptidyl-lysine trimethylation and cytoplasm localization
B9J08_002201	833	671	886	936	874	741	orf19.2067	Protein with a predicted role in mitochondrial iron metabolism; Hap43-repressed; expression upregulated during growth in the mouse cecum; Spider biofilm induced
B9J08_002200	4311	3918	4600	3358	3476	3389	orf19.2068	Protein of unknown function
B9J08_002198	3637	3364	4148	2967	3183	2955	orf19.2070	have DNA translocase activity, role in chromatin remodeling, nucleosome disassembly, transcription elongation from RNA polymerase II promoter and RSC complex localization
B9J08_002186	2449	2308	2551	1898	1917	1932	orf19.2072	have (R)-carnitine transmembrane transporter activity, choline transmembrane transporter activity, ethanolamine transmembrane transporter activity
B9J08_002187	2431	2169	2823	1778	1820	1694	orf19.2073	Protein with a multidrug and toxin extrusion protein domain; induced by Mnl1 under weak acid stress
B9J08_002189	2460	2421	2813	2527	2605	2496	orf19.2076	Protein of unknown function; S. pombe ortholog SPAC7D4.05 encodes a predicted hydrolase; Hap43-repressed; Spider biofilm induced
B9J08_002191	2021	2040	2492	1641	2093	1799	orf19.2078	have role in Golgi to vacuole transport and AP-1 adaptor complex, nucleus localization
B9J08_002194	2088	2065	2154	2343	2467	2205	orf19.2089	Ortholog of Nyv1, v-SNARE component of the vacuolar SNARE complex involved in vesicle fusion in S. cerevisiae; Hap43-repressed gene
B9J08_002193	2850	2773	3285	2623	2905	2380	orf19.2090	Ortholog of S. cerevisiae Ecm16, an essential DEAH-box ATP-dependent RNA helicase specific to the U3 snoRNP required for 18S rRNA synthesis; Hap43-induced; Spider biofilm induced
B9J08_001646	2970	2729	3247	2183	2213	2050	orf19.2091	Putative NADH dehydrogenase; repressed by nitric oxide, Hap43p-repressed
B9J08_001645	6295	5756	6591	6465	7205	6432	orf19.2092	Putative peroxisomal cystathionine beta-lyase; Gcn4p-regulated
B9J08_001642	54226	49632	58733	51674	54909	50418	orf19.2095	have role in negative regulation of transcription from RNA polymerase II promoter in response to iron and cytosol, nucleus localization
B9J08_002197	9278	8547	10672	6879	7544	7084	orf19.2097	Predicted DNA-dependent ATPase/helicase; Spider biofilm induced
B9J08_000073	753	663	796	503	679	617	orf19.21	have role in ethanol metabolic process and mitochondrial inner membrane localization
B9J08_002432	3190	3018	3523	3331	3622	3374	orf19.210	have role in barrier septum assembly, positive regulation of GTPase activity, protein localization to bud neck and barrier septum, cell division site, cellular bud neck, cytosol localization
B9J08_001650	1697	1569	1767	1572	1745	1467	orf19.2101	have protein anchor activity, role in protein insertion into ER membrane, retrograde vesicle-mediated transport, Golgi to ER and GET complex, mitochondrion localization
B9J08_001652	5445	4987	5948	5208	5582	5244	orf19.2104	have ATPase activator activity, chaperone binding activity, role in aerobic respiration, iron-sulfur cluster assembly, positive regulation of ATPase activity and mitochondrion localization
B9J08_002872	1863	1676	1982	1446	1599	1528	orf19.2105	Putative pre-mRNA-splicing factor; possibly an essential gene, disruptants not obtained by UAU1 method
B9J08_002871	3675	3451	4494	3782	3650	3569	orf19.2106	Putative protein of unknown function; Hap43p-repressed gene
B9J08_000138	1941	1663	2010	1610	1680	1704	orf19.2110	have arginyltransferase activity, role in protein arginylation and cytosol, nucleus localization
B9J08_000137	5108	4704	5172	5035	5070	4704	orf19.2111	have transcription factor activity, core RNA polymerase II binding activity and role in transcription elongation from RNA polymerase II promoter, transcriptional start site selection at RNA polymerase II promoter
B9J08_000135	1887	2031	2264	1622	1851	1603	orf19.2112	snRNP U5 splicing factor component; involved in positioning the 3' splice site during the 2nd catalytic step of splicing; Spider biofilm induced
B9J08_000134	7996	6889	8430	7452	7972	7458	orf19.2113	Putative integral peroxisomal membrane protein; Hap43p-repressed gene
B9J08_005520	3163	2916	3463	3447	3730	3422	orf19.2114	Predicted uricase; ortholog of S. pombe SPCC1223.09; Spider biofilm induced
B9J08_000392	3851	3235	4126	3342	3783	3327	orf19.2115	Putative molybdopterin-converting factor; fungal-specific (no human or murine homolog)
B9J08_000223	2819	2628	3360	2488	2785	2339	orf19.2128	have mitochondrion localization
B9J08_000841	5709	5764	6995	4436	5063	4606	orf19.2129	Ortholog of S. cerevisiae Spo71; a meiosis-specific protein required for spore wall formation during sporulation in S. cerevisiae; possibly an essential gene, disruptants not obtained by UAU1 method
B9J08_002430	7423	6743	8455	6943	7546	7138	orf19.213	have role in proteasome-mediated ubiquitin-dependent protein catabolic process and nuclear chromatin, nuclear periphery, proteasome regulatory particle, lid subcomplex, proteasome storage granule localization
B9J08_002736	11606	10360	12750	10322	10583	10064	orf19.2131	have ubiquitin protein ligase activity
B9J08_003161	1602	1364	1837	1392	1627	1519	orf19.2132	Protein of unknown function
B9J08_001625	3615	3787	4447	3530	3961	3588	orf19.2137	have mitochondrion localization
B9J08_001623	3486	3214	4230	2858	3228	3151	orf19.2143	have role in endocytic recycling and cytosol, endosome, nucleus localization
B9J08_005441	2631	2586	2510	1976	2318	2301	orf19.2149	Putative sulfate permease; <I>S. cerevisiae</I> ortholog YPR003C localizes to the endoplasmic reticulum; regulated by Sef1p-, Sfu1p-, and Hap43p
B9J08_004789	2806	2659	3282	2919	3336	2853	orf19.215	Component of a complex containing the Tor2p kinase; possible a role in regulation of cell growth; Spider biofilm induced
B9J08_005440	6366	5946	7270	5814	6147	5797	orf19.2150	Putative ortholog of mammalian electron transfer flavoprotein complex subunit ETF-alpha; Spider biofilm repressed
B9J08_004788	5659	5138	6538	5771	6226	5753	orf19.216	Protein with a metallo-dependent phosphatase domain; ketoconazole-induced; upregulation correlates with clinical development of fluconazole resistance
B9J08_004018	6417	5938	6797	7155	8038	6796	orf19.2165	Predicted hydrolase; induced by nitric oxide
B9J08_000036	8037	7267	8668	6678	7125	6738	orf19.2165	Predicted hydrolase; induced by nitric oxide
B9J08_005284	2485	2173	2480	2127	2936	2248	orf19.2167	have role in ribosomal large subunit biogenesis, ribosomal small subunit biogenesis and cytosolic large ribosomal subunit, nucleolus localization
B9J08_005283	10605	8993	10135	11084	12044	11326	orf19.2168.3	have role in ER-dependent peroxisome organization, cellular protein localization, endoplasmic reticulum inheritance and endoplasmic reticulum tubular network organization, <a href="#GOsection">more</a>
B9J08_004787	2666	2417	2878	2040	2570	2318	orf19.217	have sequence-specific DNA binding activity
B9J08_000850	21520	19742	24551	23460	25487	23052	orf19.2175	Putative mitochondrial cell death effector; induced by nitric oxide; Spider biofilm induced; rat catheter biofilm repressed
B9J08_003106	2946	2626	3475	2749	3082	2688	orf19.2180	have calcium ion binding, zinc ion binding activity, role in axial cellular bud site selection, bipolar cellular bud site selection, regulation of COPII vesicle coating and cellular bud neck, cytosol, nucleus localiza
B9J08_004191	2135	2047	2204	2580	2596	2381	orf19.2191	have diphthine methylesterase activity, role in endocytic recycling, peptidyl-diphthamide biosynthetic process from peptidyl-histidine and cytosol, endosome, nucleus localization
B9J08_004198	4719	4083	4848	3985	4283	3750	orf19.2196	have ubiquitin binding activity and cytoplasm localization
B9J08_005171	320	293	375	245	339	352	orf19.2197	with predicted N,N-dimethylaniline monooxygenase activity, NADP binding, flavin adenine dinucleotide binding activity and role in oxidation-reduction process
B9J08_000072	757	695	951	704	665	617	orf19.22	Protein with homology to peroxisomal membrane proteins; Sef1p-, Sfu1p-, and Hap43p-regulated gene
B9J08_005175	3510	3239	3632	3487	3592	3510	orf19.2200	Protein of unknown function; rat catheter biofilm repressed
B9J08_005176	1368	1159	1339	1082	1431	1221	orf19.2201	have ribosome binding activity, role in mitochondrial respiratory chain complex III assembly, positive regulation of mitochondrial translation and Cbp3p-Cbp6 complex, mitochondrial ribosome localization
B9J08_005177	1758	1687	1896	1503	1809	1589	orf19.2202	Protein of unknown function; induced by alpha pheromone in SpiderM medium
B9J08_004020	448	397	450	318	323	361	orf19.2203.1	Protein of unknown function
B9J08_004019	4477	4256	5001	4396	4509	4330	orf19.2204	Predicted membrane protein of unknown function; Spider biofilm induced
B9J08_001810	12557	11456	14244	11679	12415	11722	orf19.2208	have role in response to salt stress and cytoplasm localization
B9J08_001812	1578	1349	1720	1548	1925	1550	orf19.2210	Protein of unknown function; Spider biofilm induced
B9J08_001127	439	483	453	458	536	436	orf19.2213	have role in negative regulation of telomere maintenance, positive regulation of helicase activity and chromosome, telomeric region, cytoplasm, nucleus, site of double-strand break localization
B9J08_001128	3649	3324	3952	2509	2701	2381	orf19.2214	have structural constituent of ribosome activity and mitochondrial large ribosomal subunit localization
B9J08_005072	1338	1375	1524	1128	1098	1105	orf19.2220	Protein of unknown function; Hap43-repressed gene; by Rgt1; repressed in Spider biofilms by Bcr1, Tec1, Brg1, Rob1 and induced by Efg1, Ndt80; Spider biofilm induced
B9J08_005073	6250	5744	7093	4895	5166	4661	orf19.2222	Putative casein kinase; plasma membrane-localized
B9J08_000068	677	723	834	784	800	768	orf19.2227	Protein of unknown function; flow model biofilm induced; nitric oxide-repressed
B9J08_000067	3291	3021	3653	3344	3392	3322	orf19.2228	have actin filament binding, actin monomer binding activity
B9J08_000066	5222	4995	5563	4920	5270	4698	orf19.2229	have ubiquitin-protein transferase activity, role in protein ubiquitination, response to ethanol, septin ring assembly and cytoplasm, nucleus localization
B9J08_004785	3977	4068	4570	3262	3459	3022	orf19.223	Putative serine/threonine protein kinase; Hap43-repressed; induced by prostaglandins; possibly an essential gene, disruptants not obtained by UAU1 method; flow model biofilm induced; Spider biofilm induced
B9J08_000065	1698	1703	1897	1502	1784	1515	orf19.2231	Protein of unknown function; Spider biofilm induced
B9J08_000061	809	730	791	714	833	746	orf19.2237.1	Ortholog of Slx9 required for pre-rRNA processing; associated with 90S pre-ribosome and 43S small ribosomal subunit precursor, interacts with U3 snoRNA in S. cerevisiae; gene has intron; Spider biofilm induced
B9J08_004583	17116	14827	18311	16338	17165	15218	orf19.2244	Similar to oxidoreductases and to S. cerevisiae Yjr096wp; Sfu1 repressed; induced by benomyl treatment, Ssr1; Hap43-repressed; flow model biofilm repressed
B9J08_004580	1606	1517	1657	1780	2083	1813	orf19.2246	have cell periphery, cytosol, nucleus localization
B9J08_002806	3678	3213	3822	3564	3807	3315	orf19.2249	Putative metalloprotease of the mitochondrial inner membrane; expression downregulated in an ssr1 null mutant
B9J08_005183	2969	3074	3445	3294	3466	3233	orf19.225	Predicted 2-hydroxyacid dehydrogenase; Hap43-repressed gene
B9J08_002332	240	205	228	179	203	186	orf19.2253	Protein of unknown function; expression regulated by white-opaque switch; repressed by alpha pheromone in SpiderM medium; Spider biofilm induced
B9J08_002333	450	353	399	439	539	502	orf19.2253	Protein of unknown function; expression regulated by white-opaque switch; repressed by alpha pheromone in SpiderM medium; Spider biofilm induced
B9J08_002805	1635	1525	1832	1318	1386	1416	orf19.2256	have cytosol, nucleus localization
B9J08_002804	6196	5658	6517	5788	5983	5583	orf19.2257	Predicted ER protein involved in ER-nucleus signaling; Spider biofilm repressed
B9J08_002803	3090	2782	3438	2571	2889	2649	orf19.2258	Protein of unknown function
B9J08_002802	2901	2777	3275	2205	2273	2200	orf19.2259	have structural constituent of ribosome activity and mitochondrial large ribosomal subunit localization
B9J08_002801	450	447	511	430	478	393	orf19.2260	Putative transcription factor with zinc finger DNA-binding motif
B9J08_002800	664	586	719	601	571	634	orf19.2261	have RNA binding activity, role in mRNA splicing, via spliceosome and U2 snRNP, U2-type prespliceosome, cytosol localization
B9J08_002479	3077	3118	3611	3345	3505	3124	orf19.2262	Protein similar to quinone oxidoreductases; induced by benomyl treatment, nitric oxide; oxidative stress-induced via Cap1; stationary-phase enriched protein; Spider biofilm induced
B9J08_002799	2545	2657	3080	2612	2624	2489	orf19.2263	Protein of unknown function
B9J08_002797	6026	5539	6834	5916	6495	6091	orf19.2265	have DNA translocase activity, role in positive regulation of transcription from RNA polymerase II promoter in response to amino acid starvation and SWI/SNF complex, cytosol localization
B9J08_002796	4546	4186	5018	3965	4507	4028	orf19.2266	have ATPase activity, DNA binding, nucleosome binding activity, role in sister chromatid cohesion and Isw1a complex localization
B9J08_002791	5508	5209	5785	5908	6273	6006	orf19.2269	Putative 3-phosphoserine phosphatase; induced by benomyl or in azole-resistant strain that overexpresses MDR1; early-stage flow model biofilm induced; Spider biofilm repressed
B9J08_002786	8733	8113	9819	7266	7431	6901	orf19.2275	Putative mitochondrial ribosomal protein; predicted role in aerobic respiration; Spider biofilm repressed
B9J08_002787	653	581	574	636	598	649	orf19.2276	have DNA-directed 5'-3' RNA polymerase activity, RNA-directed 5'-3' RNA polymerase activity
B9J08_002784	2533	2291	2669	2350	2198	2312	orf19.2278	Putative 20S proteasome assembly protein; filament induced; induced by alpha pheromone in SpiderM medium
B9J08_002782	1329	1192	1593	1522	1360	1274	orf19.2284	Protein with an FMN-binding domain; Hap43-repressed; flow model biofilm induced
B9J08_001135	5097	4703	5246	4396	4492	4522	orf19.2286	Putative deoxyhypusine hydroxylase; ketoconazole-induced; protein level decreases in stationary phase cultures; required for biofilm formation; Spider biofilm repressed
B9J08_003143	2090	1978	2380	1634	2056	1947	orf19.229	have ubiquitin-protein transferase activity and role in protein ubiquitination involved in ubiquitin-dependent protein catabolic process
B9J08_005305	653	621	651	465	470	534	orf19.2299	have protein tag activity and role in cell budding, cellular response to oxidative stress, invasive growth in response to glucose limitation, protein urmylation, tRNA wobble position uridine thiolation
B9J08_001165	6832	6092	7721	5364	5379	5344	orf19.230	Ortholog of S. cerevisiae Pet111; a mitochondrial translational activator specific for the COX2 mRNA; Hap43-induced gene
B9J08_005306	2032	1997	2124	1811	1712	1616	orf19.2301	have role in proteasome regulatory particle assembly and cytosol, nucleus localization
B9J08_000315	7028	6557	7729	6147	6972	6169	orf19.2302	have enzyme regulator activity, role in cellular calcium ion homeostasis and fungal-type vacuole, integral component of endoplasmic reticulum membrane localization
B9J08_000334	6605	5828	6788	7229	7429	6817	orf19.2304	Protein similar to S. cerevisiae Gvp36p; transposon mutation affects filamentous growth
B9J08_005303	856	889	863	791	745	855	orf19.2305	have tubulin binding activity, role in tubulin complex assembly and cytoplasm, prefoldin complex localization
B9J08_005302	2390	2227	2640	2471	2678	2817	orf19.2306	activity, role in L-methionine salvage from methylthioadenosine and cytosol, nucleus localization
B9J08_005301	3079	2571	3480	2801	2914	2804	orf19.2307	have role in mRNA polyadenylation, pre-mRNA cleavage required for polyadenylation and cytosol, mRNA cleavage and polyadenylation specificity factor complex, nuclear chromatin localization
B9J08_005300	962	843	989	662	756	598	orf19.2308	Putative 6-phosphofructo-2-kinase; catalyzes synthesis of fructose-2,6-bisphosphate; Hap43-repressed; flow model, rat catheter and Spider biofilm induced
B9J08_005151	7344	7029	8203	6179	6994	6252	orf19.2310	Predicted single-stranded nucleic acid binding protein; flow model biofilm induced
B9J08_000568	570	440	620	485	544	549	orf19.2312	Protein similar to ferric reductase Fre10p; possibly an essential gene, disruptants not obtained by UAU1 method
B9J08_001352	3347	2766	3576	3549	3756	3253	orf19.2313	Putative ortholog of S. cerevisiae Pex32 a peroxisomal integral membrane protein with a role in negative regulation of peroxisome size; Hap43-repressed gene
B9J08_001353	1267	1079	1233	843	985	905	orf19.2314	Protein with a role in nucleolar integrity and processing of pre-rRNA; mutation confers hypersensitivity to 5-fluorocytosine (5-FC), 5-fluorouracil (5-FU), and tubercidin (7-deazaadenosine); Hap43-induced; Spider biof
B9J08_000247	1837	1605	2042	1630	1789	1462	orf19.2318.1	have inositol phosphoceramide synthase regulator activity, role in inositolphosphoceramide metabolic process and inositol phosphoceramide synthase complex, integral component of Golgi membrane localization
B9J08_000245	2876	2558	3042	2829	2864	2744	orf19.2319	Putative nucleolar protein with a predicted role in pre-rRNA processing; Hap43-induced gene; repressed in core stress response
B9J08_000248	1535	1467	1743	1470	1534	1521	orf19.2320	Putative serine/threonine-protein kinase; possibly an essential gene, disruptants not obtained by UAU1 method
B9J08_000241	2625	2449	2725	2343	2299	2567	orf19.2325	have RNA polymerase III type 1 promoter sequence-specific DNA binding, RNA polymerase III type 2 promoter sequence-specific DNA binding, chromatin insulator sequence binding and tDNA binding, <a href="#GOsection">more
B9J08_000240	2568	2234	2975	2484	2720	2502	orf19.2326	have role in chromatin silencing at silent mating-type cassette, double-strand break repair via homologous recombination, intra-S DNA damage checkpoint and mitotic sister chromatid cohesion, <a href="#GOsection">more<
B9J08_000256	2153	1853	1884	1561	1740	1621	orf19.2328	Protein of unknown function
B9J08_000257	716	556	584	454	434	397	orf19.2330	Putative U3 snoRNA-associated protein; Hap43-induced; transposon mutation affects filamentous growth; repressed by prostaglandins
B9J08_000253	14162	12875	16212	11937	12494	11721	orf19.2333	have role in retrograde transport, endosome to Golgi and cytosol, late endosome, nucleus localization
B9J08_000251	9240	8691	10283	9418	9346	8924	orf19.2335	Putative aspartyl aminopeptidase; stationary phase enriched protein; mutation confers hypersensitivity to 5-fluorouracil (5-FU); Hog1-induced; planktonic growth-induced; rat catheter and Spider biofilm repressed
B9J08_001360	635	590	732	706	741	790	orf19.2343.1	Putative vacuolar H+ ATPase subunit e of the V-ATPase V0 subcomplex; added to Assembly 21 based on comparative genome analysis
B9J08_001933	5939	5719	6654	6084	6451	5792	orf19.2346	Putative protein of unknown function, transcription is positively regulated by Tbf1p
B9J08_004101	7891	7581	8684	6897	7277	6693	orf19.2350	Protein similar to S. cerevisiae Yor378w; MFS family transporter; transposon mutation affects filamentous growth; null mutants are viable; fungal-specific (no human or murine homolog)
B9J08_001936	3704	3348	4012	3193	3036	2807	orf19.2350	Protein similar to S. cerevisiae Yor378w; MFS family transporter; transposon mutation affects filamentous growth; null mutants are viable; fungal-specific (no human or murine homolog)
B9J08_001938	1363	1404	1493	1018	1213	1139	orf19.2352	have mitochondrion localization
B9J08_005126	1022	1019	1340	1416	1262	1156	orf19.2362	Putative 90S preribosome component; Hap43p-induced gene; possibly an essential gene, disruptants not obtained by UAU1 method
B9J08_005125	7689	6477	7765	6265	6485	5842	orf19.2363	have thiosulfate sulfurtransferase activity and mitochondrion localization
B9J08_001690	555	539	579	486	612	514	orf19.2367	Putative protein of unknown function; Hap43-induced; repressed by Rim101; Spider biofilm induced
B9J08_001691	3254	2861	3622	3125	3638	3422	orf19.2368	Predicted component of U5 snRNP; Spider biofilm induced
B9J08_001692	2504	2229	2830	2149	2146	2087	orf19.2369	have ATP binding, DNA replication origin binding activity
B9J08_002647	923	1030	1056	823	778	704	orf19.2376	have DNA 5'-adenosine monophosphate hydrolase activity, mismatched DNA binding, single-strand break-containing DNA binding, single-stranded DNA binding, zinc ion binding activity and cytosol, nucleus localization
B9J08_002648	1421	1138	1349	1189	1291	1156	orf19.2378	have role in syncytium formation by plasma membrane fusion, vacuolar proton-transporting V-type ATPase complex assembly and integral component of endoplasmic reticulum membrane localization
B9J08_002650	1205	1270	1450	951	928	913	orf19.2381	Protein of unknown function; possibly an essential gene, disruptants not obtained by UAU1 method
B9J08_002651	7275	6807	8060	5260	5457	5517	orf19.2382	Protein similar to isoleucyl-tRNA synthetase; isoleucyl-tRNA synthetase is the target of drugs including the cyclic beta-amino acid icofungipen/PLD-118/BAY-10-8888 and mupirocin
B9J08_002981	1047	864	1048	889	857	816	orf19.2386	have role in endonucleolytic cleavage in 5'-ETS of tricistronic rRNA transcript (SSU-rRNA, 5.8S rRNA and LSU-rRNA), <a href="#GOsection">more</a>
B9J08_002980	5328	4804	5775	4546	4902	4525	orf19.2387	Putative tRNA-Pro synthetase; genes encoding ribosomal subunits, translation factors, and tRNA synthetases are downregulated upon phagocytosis by murine macrophage
B9J08_002979	371	262	280	385	333	321	orf19.2389	have DNA replication origin binding, single-stranded DNA binding activity
B9J08_002365	22233	20033	24465	19284	20532	19605	orf19.239	Putative ATP-dependent helicase; induced by nitric oxide
B9J08_002978	4114	3834	4524	3890	4227	3915	orf19.2391	Putative protein of unknown function; Hap43p-repressed gene; <I>S. cerevisiae</I> ortholog YKR023W localizes to mitochondria
B9J08_002974	1103	961	1041	917	862	859	orf19.2397	family, major facilitator superfamily (MFS); amphotericin B, caspofungin repressed; Hap43p-repressed
B9J08_004448	1618	1636	2000	1277	1146	1258	orf19.2397	family, major facilitator superfamily (MFS); amphotericin B, caspofungin repressed; Hap43p-repressed
B9J08_002976	7556	7496	8455	10193	10683	9953	orf19.2397.3	Putative aminotransferase; Hap43-repressed; homozygous Tn insertion decreases colony wrinkling in filament-inducing conditions, does not block true hypha formation in liquid media; rat catheter and Spider biofilm indu
B9J08_003499	4262	3645	4641	3861	4090	4045	orf19.2398	Protein of unknown function; Hap43-repressed; transcript increased in azole-resistant strain overexpressing CDR1 and CDR2; possibly regulated by Tac1; induced by Mnl1 in weak acid stress; flow model biofilm induced; S
B9J08_003498	993	971	1195	910	899	750	orf19.2399	Putative transcription factor with zinc finger DNA-binding motif; similar to bacterial DnaJ; induced in low iron
B9J08_003497	7286	6516	8044	6584	6606	6333	orf19.2400	have role in mRNA splicing, via spliceosome, maturation of SSU-rRNA, positive regulation of ATPase activity, positive regulation of helicase activity
B9J08_003496	2711	2507	3239	2964	3120	3080	orf19.2401	have Atg8-specific protease activity
B9J08_003494	1907	1870	2138	1425	1615	1535	orf19.2404	have ribonuclease MRP activity, ribonuclease P activity, tRNA binding activity
B9J08_000371	2928	2704	3110	2854	2834	3045	orf19.2406	have GTP binding, GTPase activity
B9J08_003303	2089	1877	2226	1741	1886	1825	orf19.2408	have tRNA methyltransferase activity, role in tRNA methylation, wybutosine biosynthetic process and cytosol, nucleus localization
B9J08_000359	796	691	940	824	943	875	orf19.2412	have role in late endosome to vacuole transport via multivesicular body sorting pathway and Golgi apparatus, Vps55/Vps68 complex, fungal-type vacuole membrane, late endosome localization
B9J08_000358	61508	54984	64750	49467	53254	49096	orf19.2414	Ortholog of S. cerevisiae Mpm1; a mitochondrial intermembrane space protein of unknown function; Hap43-repressed; Spider biofilm induced
B9J08_000356	6973	6290	7459	5309	5955	4986	orf19.2415	have role in mitochondrial translation and mitochondrion localization
B9J08_000345	204	250	302	270	334	368	orf19.2426	Predicted HD domain metal dependent phosphohydrolase; Spider biofilm repressed
B9J08_001911	1950	2053	2231	1737	1807	1761	orf19.2436	Predicted protein serine/threonine kinase; Spider biofilm induced
B9J08_001822	3104	3183	3657	2605	2630	2543	orf19.2438	have mitochondrion, ribosome localization
B9J08_001820	866	569	707	669	690	687	orf19.2439.1	have ubiquinol-cytochrome-c reductase activity, role in aerobic respiration, mitochondrial electron transport, ubiquinol to cytochrome c and mitochondrial respiratory chain complex III localization
B9J08_001818	1933	1785	2060	1945	1833	1878	orf19.2442	complex subunit that methylates histone H3 on lysine 4 and is required in transcriptional silencing near telomeres; repressed in an azole-resistant strain overexpressing MDR1
B9J08_004324	7052	6577	8299	4833	5414	4723	orf19.2445	Putative dicarboxylic amino acid permease; fungal-specific (no human or murine homolog); induced by alpha pheromone in SpiderM medium
B9J08_002242	79	174	121	100	90	114	orf19.2445	Putative dicarboxylic amino acid permease; fungal-specific (no human or murine homolog); induced by alpha pheromone in SpiderM medium
B9J08_001828	5607	5533	6736	5455	5441	5234	orf19.2446	have cell division site, cell tip, cytoplasm, nucleus localization
B9J08_001829	4024	3335	4278	3290	3356	3108	orf19.2447	Putative Type II phosphatidylinositol 4-kinase; Ssr1-repressed; flow model biofilm repressed
B9J08_001831	1277	1189	1379	1158	1302	1218	orf19.2452	Protein of unknown function; induced in high iron; repressed in core caspofungin response; ketoconazole-repressed; colony morphology-related gene regulation by Ssn6; possibly subject to Kex2 processing
B9J08_001833	4843	4612	5659	4628	4811	4904	orf19.2455	have gamma-glutamyltransferase activity, omega peptidase activity, role in glutathione catabolic process and cytoplasm, glutathione hydrolase complex, nuclear periphery localization
B9J08_002543	4146	3782	4397	3699	3973	3601	orf19.2457	Protein of unknown function; induced during chlamydospore formation in both C. albicans and C. dubliniensis; Spider biofilm induced
B9J08_002541	714	592	755	696	833	711	orf19.2459	Protein of unknown function; mRNA binds to She3; Hap43 repressed gene; Spider biofilm induced
B9J08_005051	3814	3836	4584	3881	4509	4063	orf19.246	Predicted metalloendopeptidase; Spider biofilm induced
B9J08_002540	1656	1611	1880	2603	2835	2755	orf19.2460	Protein of unknown function; substrate for Kex2 processing in vitro; repressed by alpha pheromone in SpiderM medium; Spider biofilm induced; Bcr1-repressed in a/a RPMI biofilms
B9J08_002537	3071	2690	3520	4305	4556	4044	orf19.2468	have trans-aconitate 3-methyltransferase activity and cytosol, nucleus localization
B9J08_005050	586	664	662	677	620	596	orf19.247	have role in endosome organization, regulation of protein localization and BLOC-1 complex, endosome localization
B9J08_004570	1206	945	951	969	1098	976	orf19.2472.1	Protein of unknown function
B9J08_004571	6669	6135	7640	6021	6194	6064	orf19.2473	Putative RSC chromatin remodeling complex component; decreased transcription is observed upon fluphenazine treatment or in an azole-resistant strain that overexpresses CDR1 and CDR2
B9J08_004576	11500	11899	13361	10101	10870	10759	orf19.2476	Protein of unknown function
B9J08_004575	2189	2034	2194	1917	2135	1933	orf19.2478	Protein of unknown function
B9J08_004574	1840	1560	1719	1305	1293	1127	orf19.2478.1	60S ribosomal protein L7; snoRNA snR39b encoded within the 2nd intron
B9J08_005088	6164	5484	6489	6239	6439	6268	orf19.2484	have fungal-type vacuole localization
B9J08_005087	11452	10916	13089	10390	10733	10686	orf19.2485	have promoter-specific chromatin binding, protein complex binding, structural constituent of nuclear pore activity
B9J08_005086	437	376	470	415	457	388	orf19.2487	Protein with a predicted phosphoribulokinase/uridine kinase domain; Spider biofilm induced
B9J08_005084	14523	13346	16326	11599	12551	11925	orf19.2489	Putative karyopherin beta; repressed by nitric oxide
B9J08_005082	5135	4698	5703	4576	5348	4595	orf19.2494	amidotransferase complex, mitochondrion localization
B9J08_003302	8717	7902	9852	8400	8868	8192	orf19.2498	Predicted ubiquitin-protein ligase; Hap43-repressed gene; oxidative stress-induced via Cap1; flow model biofilm induced
B9J08_003312	1454	1337	1587	1201	1178	1128	orf19.2499	Putative peptidyl-prolyl cis-trans isomerase
B9J08_003890	1628	1509	1776	1293	1442	1239	orf19.25	have tRNA (guanine(9)-N(1))-methyltransferase activity, role in tRNA N1-guanine methylation and cytoplasm, nucleolus localization
B9J08_003311	1647	1956	2239	1898	1980	1882	orf19.2500	with predicted transferase activity and role in biosynthetic process
B9J08_002616	1787	1690	1908	1312	1245	1246	orf19.2503	have prospore membrane localization
B9J08_002843	1992	1740	1836	1781	1972	1987	orf19.2506	Protein of unknown function; opaque-specific transcript; induced during chlamydospore formation in both C. albicans and C. dubliniensis; Hog1-repressed; Spider biofilm induced
B9J08_002623	2759	2751	3512	2400	2773	2730	orf19.2510	have role in protein folding, tubulin complex assembly
B9J08_002621	935	825	1069	1004	1186	1023	orf19.2512	Protein of unknown function
B9J08_002620	1970	1909	2194	2070	2039	1913	orf19.2513	with predicted role in Group I intron splicing and intracellular ribonucleoprotein complex localization
B9J08_002619	1438	1541	1737	1560	1576	1533	orf19.2514	Predicted methyltransferase; rat catheter biofilm induced
B9J08_002360	4178	3726	4402	2652	2521	2536	orf19.2516	with predicted role in cell redox homeostasis
B9J08_000896	3293	2714	3753	3137	3229	2998	orf19.2517	family, major facilitator superfamily (MFS)
B9J08_002470	7558	6661	8231	8193	8509	7971	orf19.2518	have ATPase activator activity, soluble NSF attachment protein activity
B9J08_002472	542	499	655	585	611	526	orf19.2519	have role in chromosome segregation and nuclear MIS12/MIND complex localization
B9J08_000413	1613	1517	1587	1295	1234	1299	orf19.252	Protein of unknown function; S. cerevisiae ortholog Fmp37 which localizes to mitochondria; Hap43-repressed; Spider biofilm repressed
B9J08_002473	5165	4828	5882	4547	4877	4346	orf19.2520	have structural constituent of ribosome activity and mitochondrial small ribosomal subunit localization
B9J08_002475	1221	1239	1751	1463	1516	1516	orf19.2521	Protein of unknown function
B9J08_000751	1368	1363	1575	1799	2032	1656	orf19.2527	Putative protein of unknown function; Hap43-induced; required for normal biofilm growth; F-12/CO2 early biofilm induced
B9J08_000750	5303	4979	5956	5379	5612	5212	orf19.2528	subunit; flucytosine repressed
B9J08_000749	4552	3950	4800	3050	3324	3372	orf19.2529	anchors; shuman Pig-H, which is also involved in GPI assembly; Spider biofilm induced
B9J08_003502	1469	1305	1340	1289	1541	1558	orf19.2533.1	Protein with a predicted role in protein translocation from the endoplasmic reticulum
B9J08_003506	1596	1472	1679	1213	1361	1396	orf19.2541	have 3'-5'-exodeoxyribonuclease activity, endonuclease activity, role in apoptotic DNA fragmentation, cellular response to oxidative stress and cytosol, nucleus localization
B9J08_003507	784	888	976	804	915	808	orf19.2542	have nucleus localization
B9J08_000377	2055	2021	2164	1669	1677	1740	orf19.2544	have aminoacyl-tRNA hydrolase activity, role in negative regulation of proteasomal ubiquitin-dependent protein catabolic process and mitochondrial outer membrane localization
B9J08_000380	2356	2373	2560	1539	1546	1603	orf19.2547	with predicted RNA binding, ribonuclease activity
B9J08_001581	3419	2657	3599	1652	1728	1482	orf19.2552	Protein similar to S. cerevisiae Pmr1p; amphotericin B induced; previously merged with orf19.2553; unmerged from orf19.2553 in a revision of Assembly 21
B9J08_001763	2515	2249	2493	2106	2130	2070	orf19.2558	with predicted zinc ion binding activity and nucleus localization
B9J08_001766	1882	1805	2194	1837	2071	1859	orf19.2563	have U6 snRNA binding activity, role in spliceosomal complex assembly, spliceosomal tri-snRNP complex assembly and U6 snRNP localization
B9J08_001767	594	473	527	564	634	671	orf19.2564	Putative nucleolar protein; implicated in ribosome biogenesis; rat catheter biofilm repressed
B9J08_001768	5981	5618	6792	4950	5070	5024	orf19.2565	Predicted intermediate filament protein; required for nuclear and mitochondrial transmission to daughter buds in S. cerevisiae; Spider biofilm induced
B9J08_001175	4854	4653	5026	4879	5146	4674	orf19.2574	have Golgi apparatus localization
B9J08_001174	1245	1064	1325	921	1069	968	orf19.2575	Putative S-adenosylmethionine-dependent methyltransferase; Hap43p-induced gene
B9J08_001172	14303	13089	15366	12826	13533	12357	orf19.2582	have mRNA binding, ribosomal large subunit binding, tRNA binding activity and role in rescue of stalled ribosome, ribosome-associated ubiquitin-dependent protein catabolic process
B9J08_005055	1751	1697	2014	1654	1549	1577	orf19.259	Protein with a predicted role in 60S ribosomal subunit assembly; flow model biofilm induced
B9J08_001007	2919	2639	2862	2241	2388	2499	orf19.2594	have RNA polymerase I activity, role in transcription of nuclear large rRNA transcript from RNA polymerase I promoter and DNA-directed RNA polymerase I complex, cytosol localization
B9J08_001795	3430	2870	3547	2811	2740	2790	orf19.26	Putative peptide N-glycanase; induced by nitric oxide independent of Yhb1p
B9J08_000754	515	446	597	474	469	502	orf19.2604	S. pombe ortholog SPAC2C4.06c is a predicted tRNA (cytosine-5-)-methyltransferase; Spider biofilm induced
B9J08_000415	4383	3938	4560	3458	3559	3455	orf19.261	have dolichol kinase activity, role in dolichyl monophosphate biosynthetic process and endoplasmic reticulum membrane localization
B9J08_001104	2025	2000	2315	1214	1307	1153	orf19.2612	C2H2 zinc finger transcription factor; expression reduced in ssr1 null mutant; flow model biofilm induced
B9J08_002222	456	448	494	433	448	395	orf19.2621	have role in mRNA splicing, via spliceosome and U1 snRNP, U2 snRNP, U2-type prespliceosome, U4/U6 x U5 tri-snRNP complex, U5 snRNP, cytosol, post-mRNA release spliceosomal complex localization
B9J08_005056	386	343	422	466	504	433	orf19.263.1	Protein of unknown function; gene has intron; Spider biofilm induced
[truncated: 3,590 more rows]
